# Supplementary material for: The microbiome of the marine flatworm Macrostomum lignano provides fitness advantages and exhibits circadian rhythmicity
Source: Commun Biol. 2023 Mar 18;6:289. doi: 10.1038/s42003-023-04671-y (PMC10024726; doi:10.1038/s42003-023-04671-y)
Supplement: Supplementary file 4 — Supplementary Data 1 [file 42003_2023_4671_MOESM4_ESM.xlsx]

## Sheet: Sheet1
ASVname	Seq	Kingdom	Phylum	Class	Order	Family	Genus	Species
ASV1	GATGAACGCTGGCGGTATGCTTTACACATGCAAGTCGAACGAGAGTTTTTAACTCAAGTGGCGGACGGGTGAGTAACACGTAAGAATTTGCCTTTAGGAGGGGGATAATAACTGGAAACAGTTGGTAATACCCCATATGCTTTCGAGTGAAAAAGAGTTTTCTGCCTAAAGAGAAGCTTGCGGCTGATTAGCTTGTTGGTAAGGTAATGGCTTACCAAGGCGACGATCAGTATCTGGTTTGAGAGGACGATCAGACACACTGGAACTGAGACACGGTCCAG	Bacteria	Cyanobacteria	Oxyphotobacteria	Chloroplast	NA	NA	NA
ASV2	AACGAACGCTGGCGGCAGGCTTAACACATGCAAGTCGAGCGCACTCTTCGGAGTGAGCGGCAGACGGGTGAGTAACGCGTGGGAATCTACCCATCCCTACGGAATAGCTCCGGGAAACTGGAATTAATACCGTATACGCCCCCCTTTGGTGGACATTGGGGGGGAAAGATTTATCGGGGATGGATGAGCCCGCGTTGGATTAGCTAGTTGGTGGGGTAAAGGCCTACCAAGGCGACGATCCATAGCTGGTCTGAGAGGATGATCAGCCACATTGGGACTGAGACACGGCCCAA	Bacteria	Proteobacteria	Alphaproteobacteria	Rhizobiales	Rhizobiaceae	NA	NA
ASV3	AACGAACGCTGGCGGCAGGCCTAACACATGCAAGTCGAGCGCGCCCTTCGGGGTGAGCGGCGGACGGGTTAGTAACGCGTGGGAACGTACCCTTTTCTAAGGAATAGCCACTGGAAACGGTGAGTAATACCTTATACGCCCTTCGGGGGAAAGATTTATCGGAGAAGGATCGGCCCGCGTTAGATTAGATAGTTGGTGGGGTAACGGCCTACCAAGTCTACGATCTATAGCTGGTTTTAGAGGATGATCAGCAACACTGGGACTGAGACACGGCCCAG	Bacteria	Proteobacteria	Alphaproteobacteria	Rhodobacterales	Rhodobacteraceae	Thalassococcus	NA
ASV4	GATTAACGCTGGCGGAATGTATAATACATGCAAGTCGAGCGAGAAGTTTTGGTAGCTTGCTACCGAAATAGACAGCGGCGAACGAGCGAGTAACACGTTGGAACCTACCCCGAACTCAGGGATAAGCACTGGAAACGGTGTCTAATACCGGATAGTCTCGAAAGAGTAAAGATTTTTCGGTTCGGGAGGGTCCTGCGGCCTATCAGCTAGTTGGTGAGGTAAAGGCTCACCAAGGCTATGACGGGTAGCTGGTCTGAGAGGATGACCAGTCGCGATGGGACTGAGACACGGCCCAT	Bacteria	Patescibacteria	Gracilibacteria	Candidatus_Peregrinibacteria	NA	NA	NA
ASV5	AACGAACGCTGGCGGCAGGCCTAACACATGCAAGTCGAGCGCTCTCTTCGGAGGGAGCGGCGGACGGGTGAGTAACGCGTGGGAATATGCCCTTCTCTGCGGAATAGCCACTGGAAACGGTGAGTAATACCGCATACGCCCTTCGGGGGAAAGATTTATCGGAGAAGGATTAGCCCGCGTTAGATTAGGTAGTTGGTGGGGTAATGGCCTACCAAGCCTACGATCTATAGCTGGTTTTAGAGGATGATCAGCCACACTGGGACTGAGACACGGCCCAG	Bacteria	Proteobacteria	Alphaproteobacteria	Rhodobacterales	Rhodobacteraceae	Ponticoccus	NA
ASV6	GATGAACGCTAGCGGCAGGCCTAATACATGCAAGTCGAGGGGCAGCACGATCTTCGGATTGGTGGCGACCGGCGCACGGGTGCGTAACGCGTATGCAACCTACCTACTACTGGGGGATAGCCCGGGGAAACTCGGATTAATACCTCATGGCATTAGAGATTCACATGATGAACTAATTAAAGATTTATCGGTAGTAGATGGGCATGCGTCTGATTAGTTAGTTGGCGAGGTAACGGCTCACCAAGACGATGATCAGTAGGGGGTCTGAGAGGATGATCCCCCACACTGGCACTGAGATACGGGCCAG	Bacteria	Bacteroidetes	Bacteroidia	Cytophagales	Cyclobacteriaceae	NA	NA
ASV7	GATGAACGCTAGCGGCAGGCCTAATACATGCAAGTCGTACGGGATTTCATCTTTCGGGATGGATGAGAGTGGCGCACGGGTGCGTAACGCGTATGCAACCTACCTGTTACAGGGAGATAGCCCGGGGAAACCCGGATTAATATTCCATAGTATTGATTTACTGCATGGTAGATTGATTAAAGCCTTCGGGTGGTAACAGACGGGCATGCGTAGGATTAGCTAGTTGGTGGAGTAACGGCCCACCAAGGCTATGATCCTTAGGGGTTCTGAGAGGAAGGTCCCCCACACTGGCACTGAGATACGGGCCAG	Bacteria	Bacteroidetes	Bacteroidia	Cytophagales	Cyclobacteriaceae	Cyclobacterium	NA
ASV8	AACGAACGCTGGCGGCAGGCTTAACACATGCAAGTCGCGGGAGAAGGAACCTTCGGGTTCTGGGCACCGGCGCACGGGTGAGTAACGCGTGGGAACGTACCCTTCGGCGGGGGACAACAGTTGGAAACGACTGCTAATACCGCATACGCTCTATGGAGGAAAGGCTTCGGCCACCGAGGGATCGGCCCGCGTTAGATTAGGTAGTTGGTGAGGTAATGGCTCACCAAGCCTACGATCTATAGCTGGTCTGAGAGGATGATCAGCCACACTGGAACTGAGACACGGTCCAG	Bacteria	Proteobacteria	Alphaproteobacteria	Rhodospirillales	Terasakiellaceae	NA	NA
ASV9	ATTGAACGCTGGCGGCATGGCTAAAACATGCAAGTCGAACGCGAAAGGGACTTCGGTCCTGAGTAGAGTGGCGAAAGGGCGAGTAATGCGTACCTAACGTACCTTCAGGTGCGGGATAGCTCGGGGAAACCCGTGGTAATACCGCATAATCCGGCGGGGCCGTATGACCCTGCCGGCAAAGGCTTGCTGCCTGAAGCTCGGGGTGCGTCCTATCAGCTTGTTGGTAAGGTAACGGCTTACCAAGGCTAAGACGGGTAGCGGGTGTGAGAGCATGACCCGCCGCATCGGGACTGAGACACTGCCCGG	Bacteria	Planctomycetes	Phycisphaerae	Phycisphaerales	Phycisphaeraceae	Phycisphaera	NA
ASV10	ATTGAACGCTGGCGGCAGGCCTAACACATGCAAGTCGAACGGTAACAGGATAGCTTGCTATCGCTGACGAGTGGCGGACGGGTGAGTAATGCTTAGGGATCTGCCCTTGGGAGGGGGATAACCATTGGAAACGATGGCTAATACCGCATAACGTCTTCGGACCAAAGGGGGCTTCGGCTTCCACCTAAGGATGAACCTAAGCGAGATTAGCTTGTTGGTGAGGTAATGGCTCACCAAGGCGACGATCTCTAGCTGTTCTGAGAGGAAGATCAGCCACACTGGGACTGAGACACGGCCCAG	Bacteria	Proteobacteria	Gammaproteobacteria	Alteromonadales	Alteromonadaceae	Aestuariibacter	NA
ASV11	AACGAACGCTGGCGGCAGGCTTAACACATGCAAGTCGAGCGCCCTGCTTGCAGGGAGCGGCAGACGGGTGAGTAATGCATGGGAATCTACCCAGCTCTACGGAATAACTCAGGGAAACTTGAACTAATACCGTATGCGCCCTTCGGGGGAAAGATTTATCGGAGTTGGATGAGCCCATGTCTGATTAGCTAGTTGGTGGGGTAAAGGCCTACCAAGGCGACGATCAGTAGCTGGTCTGAGAGGATGATCAGCCACACTGGGACTGAGACACGGCCCAG	Bacteria	Proteobacteria	Alphaproteobacteria	Rhizobiales	Rhizobiaceae	Nitratireductor	aquibiodomus
ASV12	AACGAACGCTGGCGGCAGGCTTAACACATGCAAGTCGAACGCTCACTTCGGTGAGAGTGGCAGACGGGTGAGTAACGCGTGGGAATATACCTATCAGTACGGAACAACAGTTGGAAACGACTGCTAATACCGTATACGCCCTTTGGGGGAAAGATTTATTGCTGATAGATTAGCCCGCGTTAGATTAGCTAGATGGTGGGGTAAAGGCCTACCATGGCGACGATCTATAGCTGGTCTGAGAGGATGATCAGCCACACTGGGACTGAGACACGGCCCAG	Bacteria	Proteobacteria	Alphaproteobacteria	Rhizobiales	Rhizobiaceae	Ahrensia	NA
ASV13	AACGAACGCTGGCGGCAGGCTTAACACATGCAAGTCGAACGAACTCTTCGGAGTTAGTGGCAGACGGGTGAGTAACGCGTGGGAACCTACCTTTAGGTACGGAACAACAGTTGGAAACGACTGCTAATACCGTATGTGCCCTATGGGGGAAAGATTTATCGCCTAAGGATGGGCCCGCGTTGGATTAGCTAGTTGGTGGGGTAAAGGCCTACCAAGGCGACGATCCATAGCTGGTCTGAGAGGATGATCAGCCACACTGGGACTGAGACACGGCCCAG	Bacteria	Proteobacteria	Alphaproteobacteria	Rhizobiales	Stappiaceae	Labrenzia	aggregata
ASV14	GATGAACGCTAGCGGCAGGCCTAACACATGCAAGTCGAGGGGCATCACGGAAAAGCTTGCTTTTCTGGTGGCGACCGGCGCACGGGTGCGGAACGCGTATGGAACCTGCCCCTGTCAGGGGAATAGCCCAGGGAAACTTGGATTAATGCCCCATGGTACCGTTATATCGCATGATATTTCGGTTAAAGATTTATCGGACAGGGATGGCCATGCGTACCATTAGTTAGTTGGTGGGGTAACGGCCCACCAAGGCAGCGATGGTTAGGGGCCCTGAGAGGGGGATCCCCCACACTGGTACTGAGACACGGACCAG	Bacteria	Bacteroidetes	Bacteroidia	Flavobacteriales	Flavobacteriaceae	Muricauda	NA
ASV15	ATTGAACGTTGGCGGCAGGCCTAATACATGCAAGTCGAGCGGAAACGATGGGAGCTTGCTCCCAGGCGTCGAGCGGCGGACGGGTGAGTAACGCGTAGGAATCTACCCAGTAGCGGGGGATAGCCAGTGGAAACGCTGATTAATACCGCATACGCCCCACGGGGGAAAGGCCGGGATCTTCGGACCGGTCACTATTGGAGGAGCCTGCGTTGGATTAGCTAGTTGGTGAGGTAAAGGCTCACCAAGGCCACGATCCATAGCTGGTCTGAGAGGACGATCAGCCACACTGGAACTGAGACACGGTCCAG	Bacteria	Proteobacteria	Gammaproteobacteria	OM182_clade	NA	NA	NA
ASV16	AACGAACGCTGGCGGCAGGCTTAACACATGCAAGTCGAACGATATAGTGGCAGACGGGTGAGTAACGCGTGGGAACGTACCTTTCACTACGGAATAGCTCTTGGAAACGAGTGGTAATACCGTATACGCCCTTCGGGGGAAAGATTTATCGGTGAAAGATCGGCCCGCGTTAGATTAGCTAGTTGGTAGGGTAATGGCCTACCAAGGCGACGATCTATAGCTGGTCTGAGAGGATGATCAGCCACACTGGGACTGAGACACGGCCCAG	Bacteria	Proteobacteria	Alphaproteobacteria	Caulobacterales	Hyphomonadaceae	Hyphomonas	NA
ASV17	AACGAACGCTGGCGGCAGGCCTAACACATGCAAGTCGAGCGCACCTTCGGGTGAGCGGCGGACGGGTTAGTAACGCGTGGGAACATACCCTTTTCTACGGAATAGCCTCGGGAAACTGAGAGTAATACCGTATAAGCCCTTCGGGGGAAAGATTTATCGGGAAAGGATTGGCCCGCGTTAGATTAGATAGTTGGTGGGGTAATGGCCTACCAAGTCTACGATCTATAGCTGGTTTTAGAGGATGATCAGCAACACTGGGACTGAGACACGGCCCAG	Bacteria	Proteobacteria	Alphaproteobacteria	Rhodobacterales	Rhodobacteraceae	Sulfitobacter	pontiacus
ASV18	AACGAACGCTGGCGGCAGGCCTAACACATGCAAGTCGAGCGAGCTCTTCGGAGCTAGCGGCGGACGGGTTAGTAACGCGTGGGAACGTGCCCTTCACTGCGGAATAGCCACTGGAAACGGTGAGTAATACCGCATACGCCCTTCGGGGGAAAGATTTATCGGTGAAGGATCGGCCCGCGTTAGATTAGATAGTTGGTGGGGTAACGGCCTACCAAGTCTACGATCTATAGCTGGTTTTAGAGGATGATCAGCAACACTGGGACTGAGACACGGCCCAG	Bacteria	Proteobacteria	Alphaproteobacteria	Rhodobacterales	Rhodobacteraceae	Marinovum	algicola
ASV19	ATTGAACGCTGGCGGCAGGCCTAACACATGCAAGTCGAACGGTAACAGGATGTGCTTGCACATCGCTGACGAGTGGCGGACGGGTGAGTAATGCTTGGGAACTTGCCTTTGCGAGGGGGATAACAGTTGGAAACGACTGCTAATACCGCATAATGTCTTCGGACCAAACGGGGCTTCGGCTCCGGCGCAAAGAGAGGCCCAAGTGAGATTAGCTAGTTGGTAAGGTAACGGCTTACCAAGGCGACGATCTCTAGCTGTTCTGAGAGGAAGATCAGCCACACTGGGACTGAGACACGGCCCAG	Bacteria	Proteobacteria	Gammaproteobacteria	Alteromonadales	Alteromonadaceae	Alteromonas	NA
ASV20	ATTGAACGCTGGCGGCAGGCCTAACACATGCAAGTCGAACGGTAACAGGATGTGCTTGCACATCGCTGACGAGTGGCGGACGGGTGAGTAATGCTTGGGAACTTGCCTTTGCGAGGGGGATAACAGTTGGAAACGACTGCTAATACCGCATAATGTCTTCGGACCAAACGGGGCTTCGGCTCCGGCGTAAAGAGAGGCCCAAGTGAGATTAGCTAGTTGGTAAGGTAACGGCTTACCAAGGCGACGATCTCTAGCTGTTCTGAGAGGAAGATCAGCCACACTGGGACTGAGACACGGCCCAG	Bacteria	Proteobacteria	Gammaproteobacteria	Alteromonadales	Alteromonadaceae	Alteromonas	NA
ASV21	ATTGAACGCTGGCGGCAGGCCTAACACATGCAAGTCGAACGGTAACATTTCTAGCTTGCTAGAAGATGACGAGTGGCGGACGGGTGAGTAATGCTTGGGAACTTGCCTTTGCGAGGGGGATAACAGTTGGAAACGACTGCTAATACCGCATAATGTCTTCGGACCAAACGGGGCTTCGGCTCCGGCGCAAAGAGAGGCCCAAGTGAGATTAGCTAGTTGGTAAGGTAACGGCTTACCAAGGCGACGATCTCTAGCTGTTCTGAGAGGAAGATCAGCCACACTGGGACTGAGACACGGCCCAG	Bacteria	Proteobacteria	Gammaproteobacteria	Alteromonadales	Alteromonadaceae	Alteromonas	NA
ASV22	ATTGAACGCTGGCGGCAGGCCTAACACATGCAAGTCGAACGGTAACAGGATTAGCTTGCTAATCGCTGACGAGTGGCGGACGGGTGAGTAATGCTTGGGAACTTGCCTTTGCGAGGGGGATAACAGTTGGAAACGACTGCTAATACCGCATAATGTCTTCGGACCAAACGGGGCTTAGGCTCCGGCGCAAAGAGAGGCCCAAGTGAGATTAGCTAGTTGGTAAGGTAACGGCTTACCAAGGCGACGATCTCTAGCTGTTCTGAGAGGAAGATCAGCCACACTGGGACTGAGACACGGCCCAG	Bacteria	Proteobacteria	Gammaproteobacteria	Alteromonadales	Alteromonadaceae	Alteromonas	NA
ASV23	ATTGAACGCTGGCGGCAGGCCTAACACATGCAAGTCGAACGGTAACATTTCTAGCTTGCTAGAAGATGACGAGTGGCGGACGGGTGAGTAATGCTTGGGAACTTGCCTTTGCGAGGGGGATAACAGTTGGAAACGACTGCTAATACCGCATAATGTCTTCGGACCAAACGGGGCTTAGGCTCCGGCGCAAAGAGAGGCCCAAGTGAGATTAGCTAGTTGGTAAGGTAACGGCTTACCAAGGCGACGATCTCTAGCTGTTCTGAGAGGAAGATCAGCCACACTGGGACTGAGACACGGCCCAG	Bacteria	Proteobacteria	Gammaproteobacteria	Alteromonadales	Alteromonadaceae	Alteromonas	macleodii
ASV24	AACGAACGCTGGCGGCAGGCCTAACACATGCAAGTCGAACGACACAGTGGCAGACGGGTGAGTAACGCGTGGGAACGTGCCCTTTACTACGGAATAGCTCCGGGAAACTGGTGGTAATACCGTATACGCCCTTCGGGGGAAAGATTTATCGGTAAAGGATCGGCCCGCGTTAGATTAGCTAGTTGGTGAGGTAATGGCTCACCAAGGCGACGATCTATAGCTGGTCTGAGAGGATGATCAGCCACACTGGGACTGAGACACGGCCCAG	Bacteria	Proteobacteria	Alphaproteobacteria	Caulobacterales	Hyphomonadaceae	Hyphomonas	NA
ASV25	AGCGAACGTTGGCGGCGTGCTTAACACATGCAAGTCGAGCGAGAAAGCTCTCTTCGGAGAGTGAGTAAAGCGGCGCACGGGTGAGTAACACGTGAGTAACATGCCTTCAGGCTGGGGATAACTACCCGAAAGGGTGGCTAATACCCGATAAGACCACAGCGGCTTCGGCTGCAGGGGTCAAAGTTCAGGCGCCTGAAGATTGGCTCGCGGTTCATTAGGTAGTTGGCGGGGTAATGGCCCACCAAGCCAAAGATGAATAGCTGGTCTGAGAGGATGATCAGCCACACTGGGACTGAGACACGGCCCAG	Bacteria	Proteobacteria	Deltaproteobacteria	Bradymonadales	NA	NA	NA
ASV26	ATTGAACGCTGGCGGCAGGCTTAACACATGCAAGTCGAGCGGTAGCACAAGGGAGCTTGCTCCCTGGGTGACGAGCGGCGGACGGGTGAGTAATGTCTGGGAAACTGCCTGATGGAGGGGGATAACTACTGGAAACGGTAGCTAATACCGCATAACGTCGCAAGACCAAAGAGGGGGACCTTCGGGCCTCTTGCCATCAGATGTGCCCAGATGGGATTAGCTAGTAGGTGGGGTAATGGCTCACCTAGGCGACGATCCCTAGCTGGTCTGAGAGGATGACCAGCCACACTGGAACTGAGACACGGTCCAG	Bacteria	Proteobacteria	Gammaproteobacteria	Enterobacteriales	Enterobacteriaceae	Serratia	marcescens
ASV27	ATTGAACGCTGGCGGCATGCCTTACACATGCAAGTCGAACGGCAGCACGGGTGCTTGCACCTGGTGGCGAGTGGCGAACGGGTGAGTAATACATCGGAACATGTCCTGTAGTGGGGGATAGCCCGGCGAAAGCCGGATTAATACCGCATACGATCTACGGATGAAAGCGGGGGACCTTCGGGCCTCGCGCTATAGGGTTGGCCGATGGCTGATTAGCTAGTTGGTGGGGTAAAGGCCTACCAAGGCGACGATCAGTAGCTGGTCTGAGAGGACGACCAGCCACACTGGGACTGAGACACGGCCCAG	Bacteria	Proteobacteria	Gammaproteobacteria	Betaproteobacteriales	Burkholderiaceae	Burkholderia-Caballeronia-Paraburkholderia	NA
ASV28	ATTGAACGCTGGCGGCATGCCTTACACATGCAAGTCGAACGGCAGCACGGGAGCAATCCTGGTGGCGAGTGGCGAACGGGTGAGTAATATATCGGAACGTGCCCAGTCGTGGGGGATAACGTAGCGAAAGCTACGCTAATACCGCATACGATCTATGGATGAAAGCGGGGGATCGCAAGACCTCGCGCGATTGGAGCGGCCGATATCAGATTAGGTAGTTGGTGAGGTAAAGGCTCACCAAGCCGACGATCTGTAGCTGGTCTGAGAGGACGACCAGCCACACTGGGACTGAGACACGGCCCAG	Bacteria	Proteobacteria	Gammaproteobacteria	Betaproteobacteriales	Burkholderiaceae	Curvibacter	fontanus
ASV29	ATTGAACGCTGGCGGCAGGCCTAACACATGCAAGTCGAACGGTAACAGGAAGCAGCTTGCTGCTTTGCTGACGAGTGGCGGACGGGTGAGTAATGTCTGGGAAACTGCCTGATGGAGGGGGATAACTACTGGAAACGGTGGCTAATACCGCATAACGTCGCAAGACCAAAGAGGGGGACCTTCGGGCCTCTTGCCATCAGATGTGCCCAGATGGGATTAGCTTGTTGGTGAGGTAACGGCTCACCAAGGCGACGATCCCTAGCTGGTCTGAGAGGATGACCAGCCACACTGGAACTGAGACACGGTCCAG	Bacteria	Proteobacteria	Gammaproteobacteria	Enterobacteriales	Enterobacteriaceae	Salmonella	NA
ASV30	ATTGAACGCTGGCGGCATGCCTTACACATGCAAGTCGAACGGTAACAGGTTAAGCTGACGAGTGGCGAACGGGTGAGTAATGTATCGGAACGTGCCCAGTCGTGGGGGATAACTGCTCGAAAGAGCAGCTAATACCGCATACGACCTGAGGGTGAAAGCGGGGGATCGCAAGACCTCGCGCGATTGGAGCGGCCGATATCAGATTAGGTAGTTGGTGAGGTAAAGGCTCACCAAGCCGACGATCTGTAGCTGGTCTGAGAGGACGACCAGCCACACTGGGACTGAGACACGGCCCAG	Bacteria	Proteobacteria	Gammaproteobacteria	Betaproteobacteriales	Burkholderiaceae	Pelomonas	NA
ASV31	GACGAACGCTGGCGGCGTGCCTAATACATGCAAGTCGAGCGGACAGATGGGAGCTTGCTCCCTGATGTTAGCGGCGGACGGGTGAGTAACACGTGGGTAACCTGCCTGTAAGACTGGGATAACTCCGGGAAACCGGGGCTAATACCGGATGCTTGTTTGAACCGCATGGTTCAAACATAAAAGGTGGCTTCGGCTACCACTTACAGATGGACCCGCGGCGCATTAGCTAGTTGGTGAGGTAATGGCTCACCAAGGCAACGATGCGTAGCCGACCTGAGAGGGTGATCGGCCACACTGGGACTGAGACACGGCCCAG	Bacteria	Firmicutes	Bacilli	Bacillales	Bacillaceae	Bacillus	NA
ASV32	GATGAACGCTAGCGGCAGGCTTAATACATGCAAGTCGAGGGGTATAGAGATACTTGTATTTCTAGAGACCGGCGAACGGGTGCGTAACGCGTATGCAACCTACCTTTATCAGGGGGATAGCCCAGAGAAATTTGGATTAATACCGCATAATAAGAGTGATGGCATCATCATTTTTTGAAAGATTTATTGGATAGAGATGGGCATGCGTAGGATTAGCTAGTTGGTAAGGTAACGGCTTACCAAGGCGACGATCCTTAGGGGCTCTGAGAGGAGTAACCCCCACACTGGTACTGAGATACGGACCAG	Bacteria	Bacteroidetes	Bacteroidia	Cytophagales	Spirosomaceae	Taeseokella	NA
ASV33	GATGAACGCTGGCGGCGTGCCTAATACATGCAAGTCGAGCGAACGGACGAGAAGCTTGCTTCTCTGATGTTAGCGGCGGACGGGTGAGTAACACGTGGATAACCTACCTATAAGACTGGGATAACTTCGGGAAACCGGAGCTAATACCGGATAATATTTTGAACCGCATGGTTCAAAAGTGAAAGACGGTCTTGCTGTCACTTATAGATGGATCCGCGCTGCATTAGCTAGTTGGTAAGGTAACGGCTTACCAAGGCAACGATGCATAGCCGACCTGAGAGGGTGATCGGCCACACTGGAACTGAGACACGGTCCAG	Bacteria	Firmicutes	Bacilli	Bacillales	Staphylococcaceae	Staphylococcus	NA
ASV34	GATGAACGCTGGCGGCATGGCTAAAACATGCAAGTCGAACGCGAAAGGGACTTCGGTCCTGAGTAGAGTGGCGAAAGGGCGAGTAATGCGTACCTAACGTACCTTCAGGTGCGGGATAGCTCGGGGAAACCCGTGGTAATACCGCATAATCCGGCGGGGCCGTATGACCCTGCCGGCAAAGGCTTGCTGCCTGAAGCTCGGGGTGCGTCCTATCAGCTTGTTGGTAAGGTAACGGCTTACCAAGGCTAAGACGGGTAGCGGGTGTGAGAGCATGACCCGCCGCATCGGGACTGAGACACTGCCCGG	Bacteria	Planctomycetes	Phycisphaerae	Phycisphaerales	Phycisphaeraceae	Phycisphaera	NA
ASV35	ATTGAACGCTGGCGGCAGGCTTAACACATGCAAGTCGAGCGGTAGCACAGGGGAGCTTGCTCCCTGGGTGACGAGCGGCGGACGGGTGAGTAATGTCTGGGAAACTGCCTGATGGAGGGGGATAACTACTGGAAACGGTAGCTAATACCGCATAACGTCGCAAGACCAAAGAGGGGGACCTTCGGGCCTCTTGCCATCAGATGTGCCCAGATGGGATTAGCTAGTAGGTGGGGTAATGGCTCACCTAGGCGACGATCCCTAGCTGGTCTGAGAGGATGACCAGCCACACTGGAACTGAGACACGGTCCAG	Bacteria	Proteobacteria	Gammaproteobacteria	Enterobacteriales	Enterobacteriaceae	Serratia	NA
ASV36	ATTGAACGCTGGCGGCAGGCTTAACACATGCAAGTCGAGCGGTAGCACAAGGGAGCTTGCTCCCTGGGTGACGAGCGGCGGACGGGTGAGTAATGTCTGGGAAACTGCCTGATGGAGGGGGATAACTACTGGAAACGGTAGCTAATACCGCATAACGTCGCAAGACCAAAGAGGGGGACCTTCGGGCCTCTTGCCATCAGATGTGCCCAGATGGGATTAGCTAGTAGGTGGGGTAATGGCTCACCTAGGCGACGATCCCTAGCTGGTCTGAGAGGATGGCCAGCCACACTGGAACTGAGACACGGTCCAG	Bacteria	Proteobacteria	Gammaproteobacteria	Enterobacteriales	Enterobacteriaceae	Serratia	marcescens
ASV37	ATTGAACGCTGGCGGCAGGCCTAACACATGCAAGTCGAGCGGATGAAGGGAGCTTGCTCCTGGATTCAGCGGCGGACGGGTGAGTAATGCCTAGGAATCTGCCTGGTAGTGGGGGATAACGTCCGGAAACGGGCGCTAATACCGCATACGTCCTGAGGGAGAAAGTGGGGGATCTTCGGACCTCACGCTATCAGATGAGCCTAGGTCGGATTAGCTAGTTGGTGGGGTAAAGGCCTACCAAGGCGACGATCCGTAACTGGTCTGAGAGGATGATCAGTCACACTGGAACTGAGACACGGTCCAG	Bacteria	Proteobacteria	Gammaproteobacteria	Pseudomonadales	Pseudomonadaceae	Pseudomonas	NA
ASV38	AACGAACGCTGGCGGCAGGCTTAACACATGCAAGTCGAACGCCCCTTCGGGGGAGTGGCAGACGGGTGAGTAACGCGTGGGAATCTACCCAGTTCTACGGAACAACAGTTGGAAACGACTGCTAATACCGTATACGCCCTACGGGGGAAAGATTTATCGGAATTGGATGAGCCCGCGTAAGATTAGCTAGTTGGTGGGGTAATGGCCTACCAAGGCGACGATCTTTAGCTGGTCTGAGAGGATGATCAGCCACACTGGGACTGAGACACGGCCCAG	Bacteria	Proteobacteria	Alphaproteobacteria	Rhizobiales	Devosiaceae	Devosia	NA
ASV39	GACGAACGCTGGCGGCGTGCTTAACACATGCAAGTCGAACGGAAAGGCCCTGCTTTTGTGGGGTGCTCGAGTGGCGAACGGGTGAGTAACACGTGAGTAACCTGCCCTTGACTTTGGGATAACTTCAGGAAACTGGGGCTAATACCGGATAGGAGCTCCTGCTGCATGGTGGGGGTTGGAAAGTTTCGGCGGTTGGGGATGGACTCGCGGCTTATCAGCTTGTTGGTGGGGTAGTGGCTTACCAAGGCTTTGACGGGTAGCCGGCCTGAGAGGGTGACCGGCCACATTGGGACTGAGATACGGCCCAG	Bacteria	Actinobacteria	Actinobacteria	Propionibacteriales	Propionibacteriaceae	Cutibacterium	NA
ASV40	GACGAACGCTGGCGGCGTGCCTAATACATGCAAGTCGAGCGGACAGATGGGAGCTTGCTCCCTGATGTTAGCGGCGGACGGGTGAGTAACACGTGGGTAACCTGCCTGTAAGACTGGGATAACTCCGGGAAACCGGGGCTAATACCGGATGCTTGTTTGAACCGCATGGTTCAAACATAAAAGGTGGCTTCGGCTACCACTTACAGATGGACCCGCGGCGCATTAGCTAGTTGGTGAGGTAATGGCTCACCAAGGCGACGATGCGTAGCCGACCTGAGAGGGTGATCGGCCACACTGGGACTGAGACACGGCCCAG	Bacteria	Firmicutes	Bacilli	Bacillales	Bacillaceae	Bacillus	NA
ASV41	GACGAACGCTGGCGGCGTGCCTAATACATGCAAGTCGAACGAACGGAGGAAGAGCTTGCTCTTCCAAAGTTAGTGGCGGACGGGTGAGTAACACGTGGGCAACCTGCCTGTAAGTTGGGGATAACTCCGGGAAACCGGGGCTAATACCGAATGATAAAGTGTGGCGCATGCCACGCTTTTGAAAGATGGTTTCGGCTATCGCTTACAGATGGGCCCGCGGTGCATTAGCTAGTTGGTAGGGTAATGGCCTACCAAGGCAACGATGCATAGCCGACCTGAGAGGGTGATCGGCCACACTGGGACTGAGACACGGCCCAG	Bacteria	Firmicutes	Bacilli	Bacillales	Listeriaceae	Listeria	monocytogenes
ASV42	ATTGAACGCTGGCGGCAGGCCTAACACATGCAAGTCGAACGGTAACAGGAAACAGCTTGCTGTTTCGCTGACGAGTGGCGGACGGGTGAGTAATGTCTGGGAAACTGCCTGATGGAGGGGGATAACTACTGGAAACGGTAGCTAATACCGCATAACGTCGCAAGACCAAAGAGGGGGACCTTCGGGCCTCTTGCCATCAGATGTGCCCAGATGGGATTAGCTAGTAGGTGGGGTAACGGCTCACCTAGGCGACGATCCCTAGCTGGTCTGAGAGGATGACCAGCCACACTGGAACTGAGACACGGTCCAG	Bacteria	Proteobacteria	Gammaproteobacteria	Enterobacteriales	Enterobacteriaceae	Escherichia/Shigella	coli
ASV43	ATTGAACGCTGGCGGCAGGCCTAACACATGCAAGTCGAACGGTAACAGGAAGAAGCTTGCTTCTTTGCTGACGAGTGGCGGACGGGTGAGTAATGTCTGGGAAACTGCCTGATGGAGGGGGATAACTACTGGAAACGGTAGCTAATACCGCATAACGTCGCAAGACCAAAGAGGGGGACCTTCGGGCCTCTTGCCATCGGATGTGCCCAGATGGGATTAGCTAGTAGGTGGGGTAACGGCTCACCTAGGCGACGATCCCTAGCTGGTCTGAGAGGATGACCAGCCACACTGGAACTGAGACACGGTCCAG	Bacteria	Proteobacteria	Gammaproteobacteria	Enterobacteriales	Enterobacteriaceae	Escherichia/Shigella	NA
ASV44	ATTGAACGCTGGCGGCAGGCCTAACACATGCAAGTCGAGCGGAAACGATCCTAGCTTGCTAGGAGGCGTCGAGCGGCGGACGGGTGAGTAACGCGTGAGAATCTACCCATGAGTGGGGGACAACCCGGGGAAACTCGGGCTAATACCGCATACGCCCTACGGGGTAAAGCAGGGGACCTTCGGGCCTTGCGCTGATGGATGAGCTCGCGTCGGATTAGCTTGTTGGTGAGGTAAAGGCTCACCAAGGCGACGATCCGTAGCTGGTCTGAGAGGATGATCAGCCACACCGGGACTGAGACACGGCCCGG	Bacteria	Proteobacteria	Gammaproteobacteria	Oceanospirillales	Alcanivoracaceae	Alcanivorax	venustensis
ASV45	AACGAACGCTGGCGGCAGGCTTAACACATGCAAGTCGAACGCCCCTTCGGGGGAGTGGCAGACGGGTGAGTAACGCGTGGGAATCTACCCAGTTCTACGGAACAACAGTTGGAAACGACTGCTAATACCGTATACGCCCTACGGGGGAAAGATCTATCGGAATTGGATGAGCCCGCGTAAGATTAGCTAGTTGGTGGGGTAATGGCCTACCAAGGCGACGATCTTTAGCTGGTCTGAGAGGATGATCAGCCACACTGGGACTGAGACACGGCCCAG	Bacteria	Proteobacteria	Alphaproteobacteria	Rhizobiales	Devosiaceae	Devosia	NA
ASV46	GATGAACGCTAGCGGCAGGCTTAACACATGCAAGTCGAGGGGTAGAAGCAGCTTGCTGCTTTGAGACCGGCGCACGGGTGCGTAACGCGTATACAATCTACCTTTTACAGAGGGATAGCCCAGAGAAATTTGGATTAATACCTCATAGTATTTTCGAATCGCATGGTTTGATTATTAAAGTTCCAACGGTAAAAGATGAGTATGCGTCCCATTAGCTAGATGGTAAGGTAACGGCTTACCATGGCAACGATGGGTAGGGGTCCTGAGAGGGAGATCCCCCACACTGGTACTGAGACACGGACCAG	Bacteria	Bacteroidetes	Bacteroidia	Flavobacteriales	Flavobacteriaceae	Flavobacterium	NA
ASV47	GACGAACGCTGGCGGCGTGCCTAATACATGCAAGTCGAACGAACGGAGGAAGAGCTTGCTCTTCCAAAGTTAGTGGCGGACGGGTGAGTAACACGTGGGCAACCTGCCTGTAAGTTGGGGATAACTCCGGGAAACCGGGGCTAATACCGAATGATAAAGTGTGGCGCATGCCATGCTTTTGAAAGATGGTTTCGGCTATCGCTTACAGATGGGCCCGCGGTGCATTAGCTAGTTGGTAGGGTAATGGCCTACCAAGGCAACGATGCATAGCCGACCTGAGAGGGTGATCGGCCACACTGGGACTGAGACACGGCCCAG	Bacteria	Firmicutes	Bacilli	Bacillales	Listeriaceae	Listeria	monocytogenes
ASV48	GATGAACGCTAGCGATAGGCCTAACACATGCTAGTCGTACGAAAAAATTAGTTTTTTAGTGGCAAACGGGTGAGTAATTGCGTAAGAATTTACCTTTAGAAAGAGGATAACAATTAGAAATGATTACTAATACTCTATATACCAATTTATTATATTTTGGTAAAAAAATTTTGTCTAAAGAGAAGCTTACGTCTGATTAGCTAGTTGGTAGGGTAAATGCCTACCAAGGCGATGATCAGTAGCTGATTTGAGAGGATGATCAGCCACATTGGAATTGAGATACGGTCCAA	Bacteria	Cyanobacteria	Oxyphotobacteria	Chloroplast	NA	NA	NA
ASV49	ATTGAACGCTGGCGGCAGGCCTAACACATGCAAGTCGAGCGGTAACAGGTCCAGCTTGCTGGATGCTGACGAGCGGCGGACGGGTGAGTAACGCATAGGAATCTACCCGGTAGTGGGGGATAACCTGGGGAAACCCAGGCTAATACCGCATACGTCCTACGGGAGAAAGGGGGCTTTGGCTCCCGCTATTGGATGAGCCTATGCCGGATTAGCTGGTTGGTGAGGTAATGGCTCACCAAGGCGACGATCCGTAGCTGGTCTGAGAGGATGATCAGCCACATCGGGACTGAGACACGGCCCGA	Bacteria	Proteobacteria	Gammaproteobacteria	Oceanospirillales	Halomonadaceae	Halomonas	NA
ASV50	GATGAACGCTAGCGGCAGGCCTAATACATGCAAGTCGAACGAGATTCTATTCTTCGGAGTAGATGAAAGTGGCGCACGGGTGCGTAACGCGTATGCAACCTACCCTTAACTGGGGGATAGCCCGGAGAAATTCGGATTAATACCCCATAGTATTCCAAGATGGCATCTGAAAGGAATTAAAGATTTATTGGTTAAGGATGGGCATGCGTGACATTAGCTAGTTGGTAAGGTAATGGCTTACCAAGGCAACGATGTCTAGGGGTTCTGAGAGGATGATCCCCCACACTGGTACTGAGATACGGACCAG	Bacteria	Bacteroidetes	Bacteroidia	Cytophagales	Cyclobacteriaceae	Fabibacter	NA
ASV51	GATGAACGCTGGCGGTATGCTTTACACATGCAAGTCGTACGAGAGTTTTTAACTCAAGTGGCGGACGGGTGAGGAACACGTAAGAATTTGCCTTTAGGAGGGGGACAACAACTAGAAATGGTTGCTAATACCCCATATGCTTTCGAGTGAAATGGATTTTTCCGCCTAAAGAGAAGCTTGCGGCTGATTAGCTTGTTGGTGAGGTAATGGCTCACCAAGGCGACGATCAGTATCTGGTTTGAGAGGATGATCAGACACACTGGAACTGAGACACGGTCCAG	Bacteria	Cyanobacteria	Oxyphotobacteria	Chloroplast	NA	NA	NA
ASV52	ATTGAACGCTGGCGGCAGGCCTAACACATGCAAGTCGAACGGTAACAGGAAGCAGCTTGCTGCTTCGCTGACGAGTGGCGGACGGGTGAGTAATGTCTGGGAAACTGCCTGATGGAGGGGGATAACTACTGGAAACGGTGGCTAATACCGCATAACGTCGCAAGACCAAAGAGGGGGACCTTCGGGCCTCTTGCCATCAGATGTGCCCAGATGGGATTAGCTTGTTGGTGAGGTAACGGCTCACCAAGGCGACGATCCCTAGCTGGTCTGAGAGGATGACCAGCCACACTGGAACTGAGACACGGTCCAG	Bacteria	Proteobacteria	Gammaproteobacteria	Enterobacteriales	Enterobacteriaceae	Salmonella	NA
ASV53	GACGAACGCTGGCGGCGTGCTTAACACATGCAAGTCGAACGGTGAACCAGAGCTTGCTCTGGGGATCAGTGGCGAACGGGTGAGTAACACGTGGGCAACCTGCCCCAGACTCTGGGATAACCTCGGGAAACCGATGCTAATACCGGATACGACCACTTCGGACATCCGACGGTGGTGGAAAGTTTTTCGGTCTGGGATGGGCCCGCGGCCTATCAGCTAGTTGGTGGGGTAATGGCCTACCAAGGCGACGACGGGTAGCCGGCCTGAGAGGGCGACCGGCCACACTGGAACTGAGACACGGTCCAG	Bacteria	Actinobacteria	Actinobacteria	Frankiales	Cryptosporangiaceae	Fodinicola	NA
ASV54	ATTGAACGCTGGCGGCAGGCCTAACACATGCAAGTCGAACGGTAACAGGAAACAGCTTGCTGTTTCGCTGACGAGTGGCGGACGGGTGAGTAATGTCTGGGAAACTGCCTGATGGAGGGGGATAACTACTGGAAACGGTAGCTAATACCGCATAACGTCGCAAGACCAAAGAGGGGGACCTTCGGGCCTCTTGCCATCGGATGTGCCCAGATGGGATTAGCTAGTAGGTGGGGTAACGGCTCACCTAGGCGACGATCCCTAGCTGGTCTGAGAGGATGACCAGCCACACTGGAACTGAGACACGGTCCAG	Bacteria	Proteobacteria	Gammaproteobacteria	Enterobacteriales	Enterobacteriaceae	Escherichia/Shigella	NA
ASV55	GACGAACGCTGGCGGCGCGCTTAACACATGCAAGTCGAACGGAGGTCTTCGGACCTCAGTGGCGAACGGGTGCGTAACACGTGAGCAACCTGCCTGGTCGTGGGGGATAACCAGTGGAAACGCTGGCTAATACCGCATGAGCTCTTTGTCTCGATTGAGGCGTTGAGGAAAGCTCCTGCAAGGGAGTGCGACCAGAGGGGCTCGCGGCGTATCAGCTAGTTGGAGGGGTAACGGCCCACCAAGGCGATGACGCGTAGCCGATCTGAGAGGATGATCGGCCACATTGGGACTGAGATACGGCCCAG	Bacteria	Gemmatimonadetes	Longimicrobia	Longimicrobiales	Longimicrobiaceae	NA	NA
ASV56	GATGAACGCTGGCGGCGTGCCTAATACATGCAAGTCGAGCGAACGGACGAGAAGCTTGCTTCTCTGATGTTAGCGGCGGACGGGTGAGTAACACGTGGATAACCTACCTATAAGACTGGGATAACTTCGGGAAACCGGAGCTAATACCGGATAATATTTTGAACCGCATGGTTCAAAAGTAAAAGACGGTCTTGCTGTCACTTATAGATGGATCCGCGCTGCATTAGCTAGTTGGTAAGGTAACGGCTTACTAAGGCAACGATGCATAGCCGACCTGAGAGGGTGATCGGCCACACTGGAACTGAGACACGGTCCAG	Bacteria	Firmicutes	Bacilli	Bacillales	Staphylococcaceae	Staphylococcus	NA
ASV57	ATTGAACGCTGGCGGCAGGCCTAACACATGCAAGTCGAGCGGTAACAGGTCCAGCTTGCTGGATGCTGACGAGCGGCGGACGGGTGAGTAACGCATAGGAATCTACCCGGTAGTGGGGGATAACCTGGGGAAACCCAGGCTAATACCGCATACGTCCTACGGGAGAAAGGGGGCTTAGGCTCCCGCTATTGGATGAGCCTATGCCGGATTAGCTGGTTGGTGAGGTAATGGCTCACCAAGGCGACGATCCGTAGCTGGTCTGAGAGGATGATCAGCCACATCGGGACTGAGACACGGCCCGA	Bacteria	Proteobacteria	Gammaproteobacteria	Oceanospirillales	Halomonadaceae	Halomonas	janggokensis
ASV58	ATTGAACGCTGGCGGCAGGCCTAACACATGCAAGTCGAACGGTAACAGGAAGCAGCTTGCTGCTTCGCTGACGAGTGGCGGACGGGTGAGTAATGTCTGGGAAACTGCCTGATGGAGGGGGATAACTACTGGAAACGGTAGCTAATACCGCATAATGTCGCAAGACCAAAGAGGGGGACCTTCGGGCCTCTTGCCATCGGATGTGCCCAGATGGGATTAGCTTGTTGGTGGGGTAACGGCTCACCAAGGCGACGATCCCTAGCTGGTCTGAGAGGATGACCAGCCACACTGGAACTGAGACACGGTCCAG	Bacteria	Proteobacteria	Gammaproteobacteria	Enterobacteriales	Enterobacteriaceae	Escherichia/Shigella	NA
ASV59	ATTGAACGCTGGCGGCAGGCCTAACACATGCAAGTCGAACGGTAACAGGAAACAGCTTGCTGTTTCGCTGACGAGTGGCGGACGGGTGAGTAATGTCTGGGAAACTGCCTGATGGAGGGGGATAACTACTGGAAACGGTAGCTAATACCGCATAACGTCGCAAGACCAAAGAGGGGGACCCTCGGGCCTCTTGCCATCGGATGTGCCCAGATGGGATTAGCTTGTTGGTGGGGTAACGGCTCACCAAGGCGACGATCCCTAGCTGGTCTGAGAGGATGACCAGCCACACTGGAACTGAGACACGGTCCAG	Bacteria	Proteobacteria	Gammaproteobacteria	Enterobacteriales	Enterobacteriaceae	Escherichia/Shigella	coli
ASV60	GATGAACGCTAGCGGCAGGCTTAACACATGCAAGTCGAGGGGTATAGTTCTTCGGAACTAGAGACCGGCGCACGGGTGCGTAACGCGTATGCAATCTACCTTTTACAGAGGGATAGCCCAGAGAAATTTGGATTAATACCTCATAGTATGTGAGAATCGCATGGTTTTCACATTAAAGTTCCAACGGTAAAAGATGAGCATGCGTCCCATTAGCTAGATGGTAAGGTAACGGCTTACCATGGCGACGATGGGTAGGGGTCCTGAGAGGGAGATCCCCCACACTGGTACTGAGACACGGACCAG	Bacteria	Bacteroidetes	Bacteroidia	Flavobacteriales	Flavobacteriaceae	Flavobacterium	NA
ASV61	ATTGAACGCTGGCGGCATGCCTTACACATGCAAGTCGAACGGTAACAGGTCTTCGGATGCTGACGAGTGGCGAACGGGTGAGTAATACATCGGAACGTGCCCAGTAATGGGGGATAGCTCGGCGAAAGCCGGATTAATACCGCATACGCCCTGAGGGGGAAAGTGGGGGACCGCAAGGCCTCACGTTATTGGAGCGGCCGATGGCTGATTAGCTAGTTGGTAGGGTAAAGGCCTACCAAGGCGACGATCAGTAGCTGGTCTGAGAGGACGATCAGCCACACTGGGACTGAGACACGGCCCAG	Bacteria	Proteobacteria	Gammaproteobacteria	Betaproteobacteriales	Burkholderiaceae	Limnobacter	thiooxidans
ASV62	GATGAACGCTGGCGGTATGCCTAACACATGCAAGTCGTACGAGAGTTTTTAACTCTAGTGGCGGACGGGTGAGTAACACGTGAGAATTTGCCTTTAGGAGGGGGATAACAATTGGAAACGAATGCTAATACCCCATATGCTTTTGAGTGAAATGGATTTTATCCGCCTAGAGAGAAGCTCGCGGCTGATTAGCTTGTTGGTAAGGTAAGAGCTTACCAAGGCGACGATCAGTATCTGGTTTGAGAGGACGATCAGACACACTGGAACTGAGACACGGTCCAG	Bacteria	Cyanobacteria	Oxyphotobacteria	Chloroplast	NA	NA	NA
ASV63	GACGAACGCTGGCGGCGTGCCTAATACATGCAAGTCGAACGAACGGAGGAAGAGCTTGCTCTTCCAAAGTTAGTGGCGGACGGGTGAGTAACACGTGGGCAACCTGCCTGTAAGTTGGGGATAACTCCGGGAAACCGGGGCTAATACCGAATGATAAAGTTTGGCGCATGCCACGCTTTTGAAAGATGGTTTCGGCTATCGCTTACAGATGGGCCCGCGGTGCATTAGCTAGTTGGTAGGGTAATGGCCTACCAAGGCAACGATGCATAGCCGACCTGAGAGGGTGATCGGCCACACTGGGACTGAGACACGGCCCAG	Bacteria	Firmicutes	Bacilli	Bacillales	Listeriaceae	Listeria	monocytogenes
ASV64	ATTGAACGCTGGCGGCAGGCCTAACACATGCAAGTCGAGCGGGGTTTTCGGACCTAGCGGCGGACGGGTGAGTAATGCGTAGGAAGCTACCCGATAGAGGGGGATACCAGTTGGAAACGACTGTTAATACCGCATAATGTCTACGGACCAAAGTGTGGGACCTTCGGGCCACATGCTATCGGATGCGCCTACGTGGGATTAGCTAGTTGGTGGGGTAATGGCTCACCAAGGCGACGATCCCTAGCTGGTTTGAGAGGATGATCAGCCACACTGGAACTGAGACACGGTCCAG	Bacteria	Proteobacteria	Gammaproteobacteria	Alteromonadales	Alteromonadaceae	Rheinheimera	texasensis
ASV65	GATGAACGCTGGCGGTATGCCTAACACATGCAAGTCGTACGAGAGTTTTTAACTCTAGTGGCGGACGGGTGAGTAACACGTGAGAATTTGCCTTTAGGAGGGGGACAACAATCGGAAACGAATGCTAATACCCCATATGCTTTCGAGTGAAATGGATTTTATCCGCCTAGAGAGAAGCTCGCGGCTGATTAGCTTGTTGGTAAGGTAAGAGCTTACCAAGGCGACGATCAGTATCTGGTTTGAGAGGACGATCAGACACACTGGAACTGAGACACGGTCCAG	Bacteria	Cyanobacteria	Oxyphotobacteria	Chloroplast	NA	NA	NA
ASV66	GATGAACGCTGGCGGCAGGCCTAACACATGCAAGTCGAACGGTAACAGGATAGCTTGCTATCGCTGACGAGTGGCGGACGGGTGAGTAATGCTTAGGGATCTGCCCTTGGGAGGGGGATAACCATTGGAAACGATGGCTAATACCGCATAACGTCTTCGGACCAAAGGGGGCTTCGGCTTCCACCTAAGGATGAACCTAAGCGAGATTAGCTTGTTGGTGAGGTAATGGCTCACCAAGGCGACGATCTCTAGCTGTTCTGAGAGGAAGATCAGCCACACTGGGACTGAGACACGGCCCAG	Bacteria	Proteobacteria	Gammaproteobacteria	Alteromonadales	Alteromonadaceae	Aestuariibacter	NA
ASV67	AACGAACGCTGGCGGAAGGCTTAACACATGCAAGTCGAGCGCACCCTTCGGGGTGAGCGGCAGACGGGTGAGTAACGCGTGGGAACGTGCCCTTTGGTTCGGAATAGCCCCGGGAAACTGGGAGTAATACCGAATGTGCCCTTCGGGGGAAAGATTTATCGCCAAAGGATCGGCCCGCGTTAGATTAGCTTGTTGGTGGGGTAATGGCCCACCAAGGCGACGATCTATAGCTGGTCTGAGAGGATGATCAGCCACACTGGGACTGAGACACGGCCCAG	Bacteria	Proteobacteria	Alphaproteobacteria	Caulobacterales	Hyphomonadaceae	Glycocaulis	NA
ASV68	GATGAACGCTGGCGGCGTGCCTAATACATGCAAGTCGAGCGAACAGACGAGGAGCTTGCTCCTCTGACGTTAGCGGCGGACGGGTGAGTAACACGTGGATAACCTACCTATAAGACTGGGATAACTTCGGGAAACCGGAGCTAATACCGGATAATATATTGAACCGCATGGTTCAATAGTGAAAGACGGTTTTGCTGTCACTTATAGATGGATCCGCGCCGCATTAGCTAGTTGGTAAGGTAACGGCTTACCAAGGCAACGATGCGTAGCCGACCTGAGAGGGTGATCGGCCACACTGGAACTGAGACACGGTCCAG	Bacteria	Firmicutes	Bacilli	Bacillales	Staphylococcaceae	Staphylococcus	NA
ASV69	ATTGAACGCTGGCGGCATGCCTTACACATGCAAGTCGAACGGTAACAGGTCTTCGGATGCTGACGAGTGGCGAACGGGTGAGTAATACATCGGAACGTGCCCGAGAGTGGGGGATAACGAGGCGAAAGCTTTGCTAATACCGCATACGATCTCAGGATGAAAGCAGGGGACCGCAAGGCCTTGCGCTCACGGAGCGGCCGATGGCAGATTAGGTAGTTGGTGGGATAAAAGCTTACCAAGCCGACGATCTGTAGCTGGTCTGAGAGGACGACCAGCCACACTGGGACTGAGACACGGCCCAG	Bacteria	Proteobacteria	Gammaproteobacteria	Betaproteobacteriales	Burkholderiaceae	Acidovorax	NA
ASV70	GATGAACGCTGGCGGCATGCCTTACACATGCAAGTCGGACGGGAAGTGGTGTTTCCAGTGGCGGACGGGTGAGTAACGCGTAAGAACCTGCCCTTGGGAGGGGAACAACAGCTGGAAACGGCTGCTAATACCCCGTAGGCTGAGGAGCAAAAGGAGGAATCCGCCCGAGGAGGGGCTCGCGTCTGATTAGCTAGTTGGTGAGGCAATAGCTTACCAAGGCGATGATCAGTAGCTGGTCCGAGAGGATGATCAGCCACACTGGGACTGAGACACGGCCCAG	Bacteria	Cyanobacteria	Oxyphotobacteria	Chloroplast	NA	NA	NA
ASV71	GATGAACGCTAGCGGCAGGCCTAATACATGCAAGGCGAGGGGGTGGCAACACCACCGTCGTACGGGTGCGTAACGCGTATGCAACCTACCTTCAACTGGGGGACAGCCCGGGGAAACCCGGATTAATACCGCATGAGACATGGGGCCGACATCGGCCCTGTCGTTAAAGATTTATCGGTTGAAGATGGGCATGCGTCCGATTAGCTAGCTGGCGGGGTAACGGCCCACCAGGGCGACGATCGGTAGGGGGGCCGGGAGGTCGATCCCCCACACGGGCACTGAGACACGGGCCCG	Bacteria	Bacteroidetes	Bacteroidia	Cytophagales	Spirosomaceae	Persicitalea	NA
ASV72	GATGAACGCTGGCGGTATGCCTAACACATGCAAGTCGTACGAGAGTTTTTAACTCTAGTGGCGGACGGGTGAGTAACACGTGAGAATTTGCCTTTAGGAGGGGGATAACAATTGGAAACGAATGCTAATACCCCATATGCTTTTGAGTGAAATGGATTTATCCGCCTAAAGAGAAGCTCGCGGCTGATTAGCTTGTTGGTAAGGTAAGAGCTTACCAAGGCGACGATCAGTATCTGGTTTGAGAGGACGATCAGACACACTGGAACTGAGACACGGTCCAG	Bacteria	Cyanobacteria	Oxyphotobacteria	Chloroplast	NA	NA	NA
ASV73	ATTGAACGCTGGCGGCATGCCTTACACATGCAAGTCGAACGGCAGCACGGGAGCAATCCTGGTGGCGAGTGGCGAACGGGTGAGTAATATATCGGAACGTGCCCAGTCGTGGGGGATAACGCAGCGAAAGCTGTGCTAATACCGCATACGATCTACGGATGAAAGCGGGGGATCGCAAGACCTCGCGCGATTGGAGCGGCCGATATCAGATTAGCTAGTTGGTGGGGTAAAGGCCCACCAAGGCGACGATCTGTAGCTGGTCTGAGAGGACGACCAGCCACACTGGAACTGAGACACGGTCCAG	Bacteria	Proteobacteria	Gammaproteobacteria	Betaproteobacteriales	Burkholderiaceae	Rhodoferax	NA
ASV74	GATGAACGCTGGCGGTATGCTTTACACATACAAGTCGAACGAGAGTTTTTAACTCAAGTGGCGGACGGGTGAGTAACACGTAAGAATTTGCCTTTAGGAGGGGGATAATAACTGGAAACAGTTGGTAATACCCCATATGCTTTCGAGTGAAAAAGAGTTTTCTGCCTAAAGAGAAGCTTGCGGCTGATTAGCTTGTTGGTAAGGTAATGGCTTACCAAGGCGACGATCAGTATCTGGTTTGAGAGGACGATCAGACACACTGGAACTGAGACACGGTCCAG	Bacteria	Cyanobacteria	Oxyphotobacteria	Chloroplast	NA	NA	NA
ASV75	GACGAACGCTGGCGGCGTGCTTAACACATGCAAGTCGAACGGAAAGGCCTTTTCGGAGGTACTCGAGTGGCGAACGGGTGAGTAACACGTGGGTGATCTGCCCTGCACTCTGGGATAAGCCTGGGAAACTGGGTCTAATACCGGATAGGACCGCACTTTAGTGTGTGTGGTGGAAAGTTTTTTCGGTGTAGGATGAGCCCGCGGCCTATCAGCTTGTTGGTGGGGTAATGGCCTACCAAGGCGGCGACGGGTAGCCGGACTGAGAGGTTGGTCGGCCACATTGGGACTGAGATACGGCCCAG	Bacteria	Actinobacteria	Actinobacteria	Corynebacteriales	Corynebacteriaceae	Corynebacterium_1	jeikeium
ASV76	AACGAACGCTGGCGGCAGGCTTAACACATGCAAGTCGAGCGGGTGTCTTCGGGCATCAGCGGCGGACGGGTTAGTAACGCGTGGGAACGTGCCTTTTGCTCTGGAATAGCTCTGGGAAACTGGGGGTAATACCGGATGTGCCCTGAGGGGGAAAGATTTATCGGCAAGAGATCGGCCCGCGTCTGATTAGGTAGTTGGTGTGGTAATGGCGCACCAAGCCGACGATCGGTAGCTGGTTTGAGAGGATGATCAGCAACACTGGGACTGAGACACGGCCCAG	Bacteria	Proteobacteria	Alphaproteobacteria	Rhodobacterales	Rhodobacteraceae	Rubellimicrobium	NA
ASV77	GATGAACGCTGGCGGTATGCTTTACACATGCAAGTCGAACGAGAGTTTTAAACTCAAGTGGCGGACGGGTGAGTAACACGTAAGAATTTGCCTTTAGGAGGGGGATAATAACTGGAAACAGTTGGTAATACCCCATATGCTTTCGAGTGAAAAAGAGTTTTCTGCCTAAAGAGAAGCTTGCGGCTGATTAGCTTGTTGGTAAGGTAATGGCTTACCAAGGCGACGATCAGTATCTGGTTTGAGAGGACGATCAGACACACTGGAACTGAGACACGGTCCAG	Bacteria	Cyanobacteria	Oxyphotobacteria	Chloroplast	NA	NA	NA
ASV78	GACGAACGCTGGCGGCGTGCTTAACACATGCAAGTCGAACGGAAAGGCCCTGCTTGCAGGGTGCTCGAGTGGCGAACGGGTGAGTAACACGTGGGTGATCTGCCTTGTACTTCGGGATAAGCTTGGGAAACTGGGTCTAATACCGGATAGGACCAATCTTTAGTGTGGTTGGTGGAAAGATTTTTCGGTGCAAGATGAGCCCGCGGCCTATCAGCTTGTTGGTGGGGTAATGGCCTACCAAGGCGTCGACGGGTAGCCGGCCTGAGAGGGTGGACGGCCACATTGGGACTGAGATACGGCCCAG	Bacteria	Actinobacteria	Actinobacteria	Corynebacteriales	Corynebacteriaceae	Corynebacterium_1	NA
ASV79	ATTGAACGCTGGCGGCATGCCTTACACATGCAAGTCGAACGGTAACAGGTCTTCGGATGCTGACGAGTGGCGAACGGGTGAGTAATACATCGGAACGTGCCCAGTAATGGGGGATAGCCCGGCGAAAGCCGGATTAATACCGCATACGCCCTGAGGGGGAAAGTGGGGGACCGCAAGGCCTCACGTTATTGGAGCGGCCGATGGCTGATTAGCTAGTTGGTGAGGTAAAGGCTCACCAAGGCGACGATCAGTAGCTGGTCTGAGAGGACGATCAGCCACACTGGGACTGAGACACGGCCCAG	Bacteria	Proteobacteria	Gammaproteobacteria	Betaproteobacteriales	Burkholderiaceae	Limnobacter	NA
ASV80	ATTGAACGCTGGCGGCAGGCCTAACACATGCAAGTCGAGCGGTAACAGGTCCAGCTTGCTGGATGCTGACGAGCGGCGGACGGGTGAGTAACGCATAGGAATCTACCCGGTAGTGGGGGATAACCTGGGGAAACCCAGGCTAATACCGCATACGTCCTACGGGAGAAAGGGGGCTTCGGCTCCCGCTATTGGATGAGCCTATGCCGGATTAGCTGGTTGGTGAGGTAATGGCTCACCAAGGCGACGATCCGTAGCTGGTCTGAGAGGATGATCAGCCACATCGGGACTGAGACACGGCCCGA	Bacteria	Proteobacteria	Gammaproteobacteria	Oceanospirillales	Halomonadaceae	Halomonas	NA
ASV81	AACGAACGCTGGCGGCATGCTTAACACATGCAAGTCGAACGAGGGCTTCGGCCCTAGTGGCGAACGGGTGAGTAACGCGTGGGAACCTGCCTTGGAGTGGGGGATAACCACTGGAAACGGTGGCTAATACCGCATATGGCCTGAGGGTCAAAGGCTTCGGCCGCTTTGAGAGGGGCCCGCGTCCGATTAGCTAGTTGGTGGGGTAACGGCCTACCAAGGCTACGATCGGTAGCTGGTCTGAGAGGATGATCAGCCACACTGGGACTGCGACACGGCCCAG	Bacteria	Proteobacteria	Alphaproteobacteria	Puniceispirillales	Puniceispirillales_Incertae_Sedis	Constrictibacter	NA
ASV82	ATTGAACGCTGGCGGCAGGCTTAACACATGCAAGTCGAACGATGACTAACTAGCTTGCTAGTTATGATTAGTGGCGGACGGGTGAGTAACATTTAGGAATCTGCCTAGTAGTGGGGGATAGCTCGGGGAAACTCGAATTAATACCGCATACGACCTACGGGTGAAAGGGGGCGCAAGCTCTTGCTATTAGATGAGCCTAAATCAGATTAGCTAGTTGGTGGGGTAAAGGCCCACCAAGGCGACGATCTGTAACTGGTCTGAGAGGATGATCAGTCACACCGGAACTGAGACACGGTCCGG	Bacteria	Proteobacteria	Gammaproteobacteria	Pseudomonadales	Moraxellaceae	Enhydrobacter	NA
ASV83	GATGAACGCTAGCGGCAGGCCTAATACATGCAAGTCGAACGGTGTAGCAATACACAGTGGCGCACGGGTGCGTAACACGTATGCAACCTACCTATTATTGGGGGATAGCCTTTGGAAACGGAGATTAATACCGCATAAGACAGTGACATGGCATCATGTAGCTGTTAAAGCTTTGGCGATAATAGATGGGCATGCGTCCAATTAGTTAGTTGGTGAGGTAATGGCTCACCAAGACGATGATTGGTAGGGGATCTGAGAGGATAATCCCCCACACTGGCACTGAGATACGGGCCAG	Bacteria	Bacteroidetes	Bacteroidia	Cytophagales	Spirosomaceae	Flectobacillus	NA
ASV84	ATTGAACGCTGGCGGCATGCCTAACACATGCAAGTCGAACGGCAGCACGGTCTAGTTTACTAGATGGGTGGCGAGTGGCGAACGGGTGAGTAATGCGTAGGAATATACCTTAAAGAGGGGGACAACCTGGGGAAACTCAGGCTAATACCGCGTAATCTCTGAGGAGAAAAGCTGGGGACCGCAAGGCCTGGCGCTTTAAGAATAGCCTGCGTCTGATTAGCTAGTTGGTGGGGTAAAGGCCCACCAAGGCGACGATCGGTAGCTGGTCTGAGAGGACGAACAGCCACACTGGGACTGAGACACGGCCCAG	Bacteria	Proteobacteria	Gammaproteobacteria	Legionellales	Legionellaceae	Legionella	NA
ASV85	ATTGAACGCTGGCGGCAGGCCTAACACATGCAAGTCGAGCGGATGAAGAGAGCTTGCTCTCTGATTTAGCGGCGGACGGGTGAGTAATGCCTAGGAATCTGCCTGGTAGTGGGGGATAACGTCCGGAAACGGGCGCTAATACCGCATACGTCCTACGGGAGAAAGCAGGGGACCTTCGGGCCTTGCGCTATCAGATGAGCCTAGGTCGGATTAGCTAGTTGGTGAGGTAATGGCTCACCAAGGCTACGATCCGTAACTGGTCTGAGAGGATGATCAGTCACACTGGAACTGAGACACGGTCCAG	Bacteria	Proteobacteria	Gammaproteobacteria	Pseudomonadales	Pseudomonadaceae	Pseudomonas	fluorescens
ASV86	ATTGAACGCTGGCGGCAGGCCTAACACATGCAAGTCGAACGGTAACAGGATAGCTTGCTATCGCTGACGAGTGGCGGACGGGTGAGTAACACGTAAGAATTTGCCTTTAGGAGGGGGATAATAACTGGAAACAGTTGGTAATACCCCATATGCTTTCGAGTGAAAAAGAGTTTTCTGCCTAAAGAGAAGCTTGCGGCTGATTAGCTTGTTGGTAAGGTAATGGCTTACCAAGGCGACGATCAGTATCTGGTTTGAGAGGACGATCAGACACACTGGAACTGAGACACGGTCCAG	Bacteria	Cyanobacteria	Oxyphotobacteria	Chloroplast	NA	NA	NA
ASV87	GACGAACGCTGGCGGCGTGCCTAATACATGCAAGTAGAACGCTGAAGGAGGAGCTTGCTCTTCTGGATAAGTTGCGAACGGGTGAGTAACGCGTAGGTAACCTGCCTGGTAGCGGGGGATAACTATTGGAAACGATAGCTAATACCGCATAATAGTAGATGTTGCATGACATTTGCTTAAAAGGTGCAATTGCATCACTACCAGATGGACCTGCGTTGTATTAGCTAGTTGGTGAGGTAACGGCTCACCAAGGCGACGATACATAGCCGACCTGAGAGGGTGATCGGCCACACTGGGACTGAGACACGGCCCAG	Bacteria	Firmicutes	Bacilli	Lactobacillales	Streptococcaceae	Streptococcus	NA
ASV88	GACGAACGCTGGCGGCGTGCCTAATACATGCAAGTCGAACGAACAGCGATGGAGCTTGCTCCATCAATGTGAGTGGCGGACGGGTGAGTAACACGTGGGAAACCTACCCTCTAGCGGGGGATAACATTCGGAAACGGATGCTAATACCGCATAGGGCATTGAATCGCATGATTCGATGAGGAAAGATGGCTCTGCTATCACTAGAGGATGGTCCCGCGGTGCATTAGCTAGTTGGTAAGGTAACGGCTTACCAAGGCCATGATGCATAGCCGACCTGAGAGGGTAATCGGCCACATTGGGACTGAGACACGGCCCAA	Bacteria	Firmicutes	Bacilli	Lactobacillales	Aerococcaceae	Ignavigranum	NA
ASV89	ATTGAACGCTGGCGGCATGCCTAACACATGCAAGTCGAACGGCAGCACGGTCTAGTTTACTAGATGGGTGGCGAGTGGCGAACGGGTGAGTAATGCGTAGGAATATACCTTAAAGAGGGGGACAACCTGGGGAAACTCAGGCTAATACCGCGTAATCTCTGAGGAGAAAAGCTGGGGACCGTAAGGCCTGGCGCTTTAAGAATAGCCTGCGTCCGATTAGCTAGTTGGTGGGGTAAAGGCCCACCAAGGCGACGATCGGTAGCTGGTCTGAGAGGACGAACAGCCACACTGGGACTGAGACACGGCCCAG	Bacteria	Proteobacteria	Gammaproteobacteria	Legionellales	Legionellaceae	Legionella	NA
ASV90	ATTGAACGCTGGCGGCAGGCCTAACACATGCAAGTCGAGCGGATGAGAAGAGCTTGCTCTTCGATTCAGCGGCGGACGGGTGAGTAATGCCTAGGAATCTGCCTGGTAGTGGGGGACAACGTTTCGAAAGGAACGCTAATACCGCATACGTCCTACGGGAGAAAGCAGGGGACCTTCGGGCCTTGCGCTATCAGATGAGCCTAGGTCGGATTAGCTAGTTGGTGAGGTAATGGCTCACCAAGGCTACGATCCGTAACTGGTCTGAGAGGATGATCAGTCACACTGGAACTGAGACACGGTCCAG	Bacteria	Proteobacteria	Gammaproteobacteria	Pseudomonadales	Pseudomonadaceae	Pseudomonas	NA
ASV91	ATTGAACGCTGGCGGCAGGCTTAACACATGCAAGTCGAACGATGAAACTCTAGCTTGCTAGAGATGATTAGTGGCGGACGGGTGAGTAACATTTAGGAATCTGCCTAGTAGTGGGGGATAGCTCGGGGAAACTCGAATTAATACCGCATACGACCTACGGGTGAAAGGGGGCGCAAGCTCTTGCTATTAGATGAGCCTAAATCAGATTAGCTAGTTGGTGGGGTAAAGGCCCACCAAGGCGACGATCTGTAACTGGTCTGAGAGGATGATCAGTCACACCGGAACTGAGACACGGTCCGG	Bacteria	Proteobacteria	Gammaproteobacteria	Pseudomonadales	Moraxellaceae	Enhydrobacter	NA
ASV92	ATTGAACGCTGGCGGCGTGCTTTACACATGCAAGTCGGACGGCAGCATGGGCTTCGGCCTGATGGCGAGTGGCGAACGGGTGAGTAAAACATCGGAACGTGCCTATTAGTGGGGGATAACCAATCGAAAGATTGGCTAATACCGCATAATCTCTGAGGAGGAAAGGCGGGGACCCTTCGGGGCCTGTCGCTGATAGAGCGGCCGATGGTCGATTAGCTAGTTGGTGAGGTAATGGCTTACCAAGGCGATGATCGATAGCTGTTCTGAGAGGAAGATCAGCCACACTGGGACTGAGACACGGCCCAG	Bacteria	Proteobacteria	Gammaproteobacteria	Betaproteobacteriales	Neisseriaceae	NA	NA
ASV93	ATTGAACGCTGGCGGCATGCCTAACACATGCAAGTCGAACGGCAGCACGGTCTAGTTTACTAGATGGGTGGCGAGTGGCGAACGGGTGAGTAATGCGTAGGAATATACCTTAAAGAGGGGGACAACCTGGGGAAACTCAGGCTAATACCGCGTAATCTCTGAGGAGAAAAGCTGGGGACCGCAAGGCCTGGCGCTTTAAGAATAGCCTGCGTCCGATTAGCTAGTTGGTGGGGTAAAGGCCCACCAAGGCGACGATCGGTAGCTGGTCTGAGAGGACGAACAGCCACACTGGGACTGAGACACGGCCCAG	Bacteria	Proteobacteria	Gammaproteobacteria	Legionellales	Legionellaceae	Legionella	NA
ASV94	GATGAACGCTGGCGGCGTGCCTAATACATGCAAGTCGAGCGAACAGACGAGGAGCTTGCTCCTCTGACGTTAGCGGCGGACGGGTGAGTAACACGTGGATAACCTACCTATAAGACTGGGATAACTTCGGGAAACCGGAGCTAATACCGGATAATATATTGAACCGCATGGTTCAATAGTGAAAGACGGTTTTGCTGTCACTTATAGATGGATCCGCGCCGCATTAGCTAGTTGGTAAGGTAACGGCTTACTAAGGCAACGATGCGTAGCCGACCTGAGAGGGTGATCGGCCACACTGGAACTGAGACACGGTCCAG	Bacteria	Firmicutes	Bacilli	Bacillales	Staphylococcaceae	Staphylococcus	NA
ASV95	GACGAACGCTGGCGGCGTGCTTAACACATGCAAGTCGAACGGAAAGGCCTGTGCTTGCACGGGTACTCGAGTGGCGAACGGGTGAGTAACACGTGGGTGATCTGCCCTTCACTTCGGGATAAGCCTGGGAAACTGGGTCTAATACTGGATAGGACCATCGTTTAGTGTCGGTGGTGGAAAGTTTTTCGGTGGAGGATGAGCTCGCGGCCTATCAGCTTGTTGGTGGGGTAATGGCCTACCAAGGCGACGACGGGTAGCCGGCCTGAGAGGGTGGACGGCCACATTGGGACTGAGACACGGCCCAG	Bacteria	Actinobacteria	Actinobacteria	Corynebacteriales	Corynebacteriaceae	Corynebacterium_1	NA
ASV96	AATGAACGTTGGCGGCGTGGATTAGGCATGCAAGTCGAGCGAGAATTAGGTTGTTGAAGCTTCGGTGGATTCAATTTAAGGAAAGCGGCAAACGGCGTAGTAATGGGTAGATACTCACCCTTCGGTCCGGGATAGCCAGAGGAAACTTTGGGTAATACCGGATGATCTCTGCGGAGCAAAGGTGCGATTCCGCCGGAGGACAGGTCTACTTGATATTAGCTAGATGGTGAGGTAATGGCTCACCATGGCGACGATGTCTAGGGGGTGTGAGAGCATGGCCCCCACGACCGGAACTGAGACACTGTCCGG	Bacteria	Planctomycetes	Planctomycetacia	Planctomycetales	Rubinisphaeraceae	NA	NA
ASV97	AGCGAACGCTGGCGGCAGGCCTAACACATGCAAGTCGAACGAACTCTTCGGAGTTAGTGGCGGACGGGTGAGTAACACGTGGGAACGTGCCCTTTGGTACGGAATAACTCAGGGAAACTTGAGCTAATACCGTATGTGCCCTTCGGGGGAAAGATTTATCGCCATTGGAGCGGCCCGCGTCTGATTAGCTAGTTGGTGAGGTAAAGGCTCACCAAGGCTACGATCAGTAGCTGGTCTGAGAGGATGATCAGCCACATTGGGACTGAGACACGGCCCAA	Bacteria	Proteobacteria	Alphaproteobacteria	Caulobacterales	Caulobacteraceae	Brevundimonas	NA
ASV98	GATGAACGCTGGCGGCGTGCCTAATACATGCAAGTCGAGCGAACAGACGAGGAGCTTGCTCCTTTGACGTTAGCGGCGGACGGGTGAGTAACACGTGGGTAACCTACCTATAAGACTGGGATAACTTCGGGAAACCGGAGCTAATACCGGATAATATTTCGAACCGCATGGTTCGATAGTGAAAGATGGCTTTGCTATCACTTATAGATGGACCTGCGCCGTATTAGCTAGTTGGTAAGGTAACGGCTTACCAAGGCAACGATACGTAGCCGACCTGAGAGGGTGATCGGCCACACTGGAACTGAGACACGGTCCAG	Bacteria	Firmicutes	Bacilli	Bacillales	Staphylococcaceae	Staphylococcus	NA
ASV99	AATGAACGTTGGCGGCGTGGATTAGGCATGCAAGTCGAGCGAGAATTAGGTTGTTGAAGCTTCGGTTGATTCAATTTAAGGAAAGCGGCAAACGGCGTAGTAATGGGTAGATACTCACCCTTCGGTCCGGGATAGCCAGAGGAAACTTTGGGTAATACCGGATGATCTCTGCGGAGCAAAGGTGCGATTCCGCCGGAGGACAGGTCTACTTGATATTAGCTAGATGGTGAGGTAATGGCTCACCATGGCGACGATGTCTAGGGGGTGTGAGAGCATGGCCCCCACGACCGGAACTGAGACACTGTCCGG	Bacteria	Planctomycetes	Planctomycetacia	Planctomycetales	Rubinisphaeraceae	NA	NA
ASV100	GACGAACGCTGGCGGCGTGCTTAACACATGCAAGTCGAACGGAAAGGCCCTGCTTGCAGGGTGCTCGAGTGGCGAACGGGTGAGTAACACGTGGGTGATCTGCCTTGTACTTCGGGATAAGCTTGGGAAACTGGGTCTAATACCGGATAGGACCAGCCTTTAGTGTGGTTGGTGGAAAGATTTTTCGGTGCAAGATGAGCCCGCGGCCTATCAGCTTGTTGGTGGGGTAATGGCCTACCAAGGCGTCGACGGGTAGCCGGCCTGAGAGGGTGGACGGCCACATTGGGACTGAGATACGGCCCAG	Bacteria	Actinobacteria	Actinobacteria	Corynebacteriales	Corynebacteriaceae	Corynebacterium_1	NA
ASV101	ATTGAACGCTGGCGGCATGCCTTACACATGCAAGTCGAACGGTAACAGGTTAAGCTGACGAGTGGCGAACGGGTGAGTAACACATCGGAACGTGCCCAATCGTGGGGGATAACGTAGCGAAAGCTACGCTAATACCGCATACGATCTACGGATGAAAGCGGGGGATCGCAAGACCTCGCGCGAATGGAGCGGCCGATGGCAGATTAGGTAGTTGGTGAGGTAAAGGCTCACCAAGCCGACGATCTGTAGCTGGTCTGAGAGGACGACCAGCCACACTGGGACTGAGACACGGCCCAG	Bacteria	Proteobacteria	Gammaproteobacteria	Betaproteobacteriales	Burkholderiaceae	Xylophilus	NA
ASV102	AACGAACGCTGGCGGCAGGCTTAACACATGCAAGTCGAGCGCCCCGCAAGGGGAGCGGCAGACGGGTGAGTAACGCGTGGGAATCTACCGTGCCCTACGGAATAGCTCCGGGAAACTGGAATTAATACCGTATACGCCCTACGGGGGAAAGATTTATCGGGGTATGATGAGCCCGCGTTGGATTAGCTAGTTGGTGGGGTAAAGGCCTACCAAGGCGACGATCCATAGCTGGTCTGAGAGGATGATCAGCCACATTGGGACTGAGACACGGCCCAA	Bacteria	Proteobacteria	Alphaproteobacteria	Rhizobiales	Rhizobiaceae	Allorhizobium-Neorhizobium-Pararhizobium-Rhizobium	NA
ASV103	AGTGAACGCTAGCGGTGCGCCTAACACATGCAAGTCGAGTGGGTTTAGACCCACGGCGAACGGCTGCGTAACACGTTGGTACCTGCCCCGAACTCAGGGATAACCCGCCGAAAGGCGGAGTAATACCGGATGCCCTCGCAAGAGGAAAGATTTATCGGTTCGGGAGGGGCCTGCGGCCTATCAGTTAGTTGGTGAGGTAACGGCTTACCAAGACGATGACGGGTAGCTGGTCTGAGAGGACGACCAGCCAGAATGGAACTGAGACACGGTCCAT	Bacteria	Patescibacteria	Gracilibacteria	Candidatus_Peribacteria	NA	NA	NA
ASV104	GACGAACGCTGGCGGCGCGCTTAACACATGCAAGTCGAACGGAGGTCTTCGGACCTCAGTGGCGAACGGGTGCGTAACACGTGAGCAACCTGCCTGGTCGTGGGGGATAACCAGTGGAAACGCTGGCTAATACCGCATGAGCTCTTTGCTTCGATTGAGGCGTTGAGGAAAGCTCCTGCAAGGGAGTGCGACCAGAGGGGCTCGCGGCGTATCAGCTAGTTGGAGGGGTAACGGCCCACCAAGGCGATGACGCGTAGCCGATCTGAGAGGATGATCGGCCACATTGGGACTGAGATACGGCCCAG	Bacteria	Gemmatimonadetes	Longimicrobia	Longimicrobiales	Longimicrobiaceae	NA	NA
ASV105	ATTGAACGCTGGCGGCAGGCTTAACACATGCAAGTCGAACGATGACTCTCTAGCTTGCTAGAGATGATTAGTGGCGGACGGGTGAGTAACATTTAGGAATCTGCCTAGTAGTGGGGGATAGCTCGGGGAAACTCGAATTAATACCGCATACGACCTACGGGTGAAAGGGGGCGCAAGCTCTTGCTATTAGATGAGCCTAAATCAGATTAGCTAGTTGGTGGGGTAAAGGCCCACCAAGGCGACGATCTGTAACTGGTCTGAGAGGATGATCAGTCACACCGGAACTGAGACACGGTCCGG	Bacteria	Proteobacteria	Gammaproteobacteria	Pseudomonadales	Moraxellaceae	Enhydrobacter	aerosaccus
ASV106	GCTTCCCTCTTTCTTTCTTCTTTCCCCCTGCAAGTCGAACGAGAGTTTTTAACTCAAGTGGCGGACGGGTGAGTAACACGTAAGAATTTGCCTTTAGGAGGGGGATAATAACTGGAAACAGTTGGTAATACCCCATATGCTTTCGAGTGAAAAAGAGTTTTCTGCCTAAAGAGAAGCTTGCGGCTGATTAGCTTGTTGGTAAGGTAATGGCTTACCAAGGCGACGATCAGTATCTGGTTTGAGAGGACGATCAGACACACTGGAACTGAGACACGGTCCAG	Bacteria	Cyanobacteria	Oxyphotobacteria	Chloroplast	NA	NA	NA
ASV107	GATGAACGCTGGCGGCGTGCCTAATACATGCAAGTCGAGCGAACAGACGAGGAGCTTGCTCCTTTGACGTTAGCGGCGGACGGGTGAGTAACACGTGGGTAACCTACCTATAAGACTGGGATAACTTCGGGAAACCGGAGCTAATACCGGATAATATTTCGAACCGCATGGTTCGATAGTGAAAGATGGCTCTGCTATCACTTATAGATGGACCTGCGCCGTATTAGCTAGTTGGTAAGGTAACGGCTTACCAAGGCAACGATACGTAGCCGACCTGAGAGGGTGATCGGCCACACTGGAACTGAGACACGGTCCAG	Bacteria	Firmicutes	Bacilli	Bacillales	Staphylococcaceae	Staphylococcus	NA
ASV108	AACGAACGCTGGCGGCAGGCCTAACACATGCAAGTCGAGCGGACCCTTCGGGGTTAGCGGCGGACGGGTGAGTAACGCGTGGGAACGTGCCCTTTGCTTCGGAATAGCCCTGGGAAACTGGGAGTAATACCGGATACGCCCTTTTGGGGAAAGATTTATCGGCGAAGGATCGGCCCGCGTTGGATTAGGTAGTTGGTGGGGTAATGGCCTACCAAGCCGACGATCCATAGCTGGTTTGAGAGGATGATCAGCCACACTGGGACTGAGACACGGCCCAG	Bacteria	Proteobacteria	Alphaproteobacteria	Rhodobacterales	Rhodobacteraceae	Tabrizicola	NA
ASV109	ATTGAACGCTGGCGGCAGGCCTAACACATGCAAGTCGAGCGGTAGAGAGAAGCTTGCTTCTCTTGAGAGCGGCGGACGGGTGAGTAATGCCTAGGAATCTGCCTGGTAGTGGGGGATAACGTTCGGAAACGGACGCTAATACCGCATACGTCCTACGGGAGAAAGCAGGGGACCTTCGGGCCTTGCGCTATCAGATGAGCCTAGGTCGGATTAGCTAGTTGGTGGGGTAATGGCTCACCAAGGCGACGATCCGTAACTGGTCTGAGAGGATGATCAGTCACACTGGAACTGAGACACGGTCCAG	Bacteria	Proteobacteria	Gammaproteobacteria	Pseudomonadales	Pseudomonadaceae	Pseudomonas	NA
ASV110	AGTGAACGCTGGCGGCGTGCTTAACACATGCAAGTCGAACGAGAACGGAATATAGCTTGCTATATTTGTCAGCTAAGTGGCGCACGGGTGAGTAATATATAGGTAACGTGCCCCAAAGAAGAGGATAACAGTTGGAAACGATTGCTAAGACTCTATATGCCTTTATGACATAAGTCAGCAAGGGAAATATTTATAGCTTTGGGATCGGCCTGTACAGTATCAGTTAGTTGGTGAGGTAATGGCTCACCAAGACAATGACGCTTAACTGGTTTGAGAGGATGATCAGTCACACTGGAACTGAGACACGGTCCAG	Bacteria	Epsilonbacteraeota	Campylobacteria	Campylobacterales	Arcobacteraceae	Arcobacter	NA
ASV111	GATGAACGCTAGCGGCAGGCTTAACACATGCAAGTCGAGGGGTATAGTTCTTCGGAGCTAGAGACCGGCGCACGGGTGCGTAACGCGTATGCAATCTACCTTTTACAGAGGGATAGCCCAGAGAAATTTGGATTAATACCTCATAGTATGTGAGAATCGCATGGTTTTCACATTAAAGTTCCAACGGTAAAAGATGAGCATGCGTCCCATTAGCTAGATGGTAAGGTAACGGCTTACCATGGCTACGATGGGTAGGGGTCCTGAGAGGGAGATCCCCCACACTGGTACTGAGACACGGACCAG	Bacteria	Bacteroidetes	Bacteroidia	Flavobacteriales	Flavobacteriaceae	Flavobacterium	NA
ASV112	AACGAACGCTGGCGGCAGGCCTAACACATGCAAGTCGAGCGAGGACTTCGGTCCTAGCGGCGGACGGGTGAGTAACGCGTGGGAACGTGCCCTTTGCTTCGGAATAGCCCTGGGAAACTGGGAGTAATACCGGATGAGCCCTTTGGGGGAAAGATTTATCGGCGAAGGATCGGCCCGCGTTGGATTAGGTAGTTGGTGGGGTAATGGCCTACCAAGCCGACGATCCATAGCTGGTTTGAGAGGATGATCAGCCACACTGGGACTGAGACACGGCCCAG	Bacteria	Proteobacteria	Alphaproteobacteria	Rhodobacterales	Rhodobacteraceae	Haematobacter	massiliensis
ASV113	GACGAACGCTGGCGGCGTGCTTAACACATGCAAGTCGAACGGAAAGGCCCTGCTTGCAGGGTACTCGAGTGGCGAACGGGTGAGTAACACGTGGGTGATCTGCCCTGCACTTCGGGATAAGCCTGGGAAACTGGGTCTAATACCGGATAGGAGCCATTTTTAGTGTGATGGTTGGAAAGTTTTTTCGGTGTAGGATGAGCTCGCGGCCTATCAGCTTGTTGGTGGGGTAATGGCCTACCAAGGCGGCGACGGGTAGCCGGCCTGAGAGGGTGGACGGCCACATTGGGACTGAGATACGGCCCAG	Bacteria	Actinobacteria	Actinobacteria	Corynebacteriales	Corynebacteriaceae	Corynebacterium_1	NA
ASV114	GATGAACGCTGGCGGCAGGCCTAACACATGCAAGTCGAACGGTAACAGGATGTGCTTGCACATCGCTGACGAGTGGCGGACGGGTGAGTAATGCTTGGGAACTTGCCTTTGCGAGGGGGATAACAGTTGGAAACGACTGCTAATACCGCATAATGTCTTCGGACCAAACGGGGCTTCGGCTCCGGCGCAAAGAGAGGCCCAAGTGAGATTAGCTAGTTGGTAAGGTAACGGCTTACCAAGGCGACGATCTCTAGCTGTTCTGAGAGGAAGATCAGCCACACTGGGACTGAGACACGGCCCAG	Bacteria	Proteobacteria	Gammaproteobacteria	Alteromonadales	Alteromonadaceae	Alteromonas	NA
ASV115	GATGAACGCTGGCGGCATGCTTAACACATGCAAGTCGGACGGGAAGTGGTGTTTCCAGTGGCGGACGGGTGAGTAACGCGTAAGAACCTGCCCTTGGGAGGGGAACAACAGCTGGAAACGGCTGCTAATACCCCATAGGCTGAGGAGCAAAAGGAGGAATCCGCCCAAGGAGGGGCTCGCGTCTGATTAGTTAGTTGGTGAGGCAATGGCTTACCAAGGCGACGATCAGTAGCTGGTCCGAGAGGATGATCAGCCACACTGGGACTGAGACACGGCCCAG	Bacteria	Cyanobacteria	Oxyphotobacteria	Chloroplast	NA	NA	NA
ASV116	AACGAACGCTGGCGGCAGGCCTAACACATGCAAGTCGAGCGAGGACTTCGGTTCTAGCGGCGGACGGGTGAGTAACGCGTGGGAATGTGCCCTTCTCTACGGAATAGCCCTGGGAAACTGGGAGTAATACCGTATACGCCCTATTGGGGAAAGATTTATCGGAGAAGGATCAGCCCGCGTTGGATTAGGTAGTTGGTGGGGTAATGGCCTACCAAGCCGACGATCCATAGCTGGTTTGAGAGGATGATCAGCCACACTGGGACTGAGACACGGCCCAG	Bacteria	Proteobacteria	Alphaproteobacteria	Rhodobacterales	Rhodobacteraceae	Paracoccus	yeei
ASV117	AATGAACGCTGGCGGCAGGCCTAACACATGCAAGTCGAACGGAGTTATATTGTAGCTTGCTATGGTATAACTTAGTGGCAGACGGGTGAGTAATGTATAGGAATCTACCTAGTAGTACGGAATAATTGTTGGAAACGGCAACTAATACCGTATACGCCCTACGGGGGAAAAATTTATTGCTATTAGATGAGCCTATATTAGATTAGCTAGTTGGTGGAGTAATAGCCTACCAAGGCAATGATCTATAGCTGATCTGAGAGGATGATCAGCCACACTGGAACTGAGATACGGTCCAG	Bacteria	Proteobacteria	Alphaproteobacteria	Rickettsiales	Anaplasmataceae	Wolbachia	pipientis
ASV118	GATGAACGCTAGCGGCAGGCCTAACACATGCAAGTCGAGGGGCAGCACGATTGAGCTTGCTCAATTGGTGGCGACCGGCGCACGGGTGCGTAACGCGTATGCAACCTACCCTGTACTGGGGTATAGCCCGAAGAAATTCGGATTAATCCCCCATAGTATATTTCATTCGCATGTTTGGAATATTAAAGGTTACGGTACAGGATGGGCATGCGTCCCATTAGCTAGATGGTGAGGTAACGGCTCACCATGGCGACGATGGGTAGGGGGCCTGAGAGGGTGGTCCCCCACACTGGTACTGAGACACGGACCAG	Bacteria	Bacteroidetes	Bacteroidia	Flavobacteriales	Crocinitomicaceae	Fluviicola	NA
ASV119	ATTGAACGCTGGCGGCAGGCCTAACACATGCAAGTCGAGCGGCAGCACAGAGGAACTTGTTCCTTGGGTGGCGAGCGGCGGACGGGTGAGTAATGCCTAGGAAATTGCCCTGATGTGGGGGATAACCATTGGAAACGATGGCTAATACCGCATGATGCCTACGGGCCAAAGAGGGGGACCTTCGGGCCTCTCGCGTCAGGATATGCCTAGGTGGGATTAGCTAGTTGGTGAGGTAATGGCTCACCAAGGCGACGATCCCTAGCTGGTCTGAGAGGATGATCAGCCACACTGGAACTGAGACACGGTCCAG	Bacteria	Proteobacteria	Gammaproteobacteria	Vibrionales	Vibrionaceae	Vibrio	NA
ASV120	ATTGAACGCTAGCGGCATGCCTTACACATGCAAGTCGAACGGCAGCACGGGGGCAATCCTGGTGGCGAGTGGCGAACGGGTGAGTAATACATCGGAACGTACCCAGTAGTGGGGGATAACGTAGCGAAAGCTACGCTAATACCGCATACGCACTATGGTGGAAAGCGGGGGATCGCAAGACCTCGCGCTATTGGAGCGGCCGATGGCAGATTAGCTTGTTGGTGGGGTAAAAGCCTACCAAGGCGACGATCTGTAGCTGGTCTGAGAGGACGACCAGCCACACTGGGACTGAGACACGGCCCAG	Bacteria	Proteobacteria	Gammaproteobacteria	Betaproteobacteriales	Burkholderiaceae	Lautropia	NA
ASV121	GAGGAAAGAGGGAGGGAGGAGGGAGAAAGGCAAGTCGAACGAGAGTTTTTAACTCAAGTGGCGGACGGGTGAGTAACACGTAAGAATTTGCCTTTAGGAGGGGGATAATAACTGGAAACAGTTGGTAATACCCCATATGCTTTCGAGTGAAAAAGAGTTTTCTGCCTAAAGAGAAGCTTGCGGCTGATTAGCTTGTTGGTAAGGTAATGGCTTACCAAGGCGACGATCAGTATCTGGTTTGAGAGGACGATCAGACACACTGGAACTGAGACACGGTCCAG	Bacteria	Cyanobacteria	Oxyphotobacteria	Chloroplast	NA	NA	NA
ASV122	ATTGAACGCTGGCGGAATGCTTTACACATGCAAGTCGAACGGCAGCACGGACTTCGGTCTGGTGGCGAGTGGCGAACGGGTGAGTAATATATCGGAACGTGCCCAGTCGTGGGGGATAACGTAGTGAAAATTACGCTAATACCGCATACGATCTAAGGATGAAAGCGGGGGATCGCAAGACCTCGCGCGATTGGAGCGGCCGATATCAGATTAGGTAGTTGGTGAGGTAAAGGCTCACCAAGCCAACGATCTGTAGCTGGTCTGAGAGGACGACCAGCCACACTGGAACTGAGACACGGTCCAG	Bacteria	Proteobacteria	Gammaproteobacteria	Betaproteobacteriales	Burkholderiaceae	Limnohabitans	NA
ASV123	AACGAACGCTGGCGGCAGGCTTAACACATGCAAGTCGAACGCCCCGCAAGGGGAGTGGCAGACGGGTGAGTAACGCGTGGGAACATACCCTTTCCTGCGGAATAGCTCCGGGAAACTGGAATTAATACCGCATACGCCCTACGGGGGAAAGATTTATCGGGGAAGGATTGGCCCGCGTTGGATTAGCTAGTTGGTGGGGTAAAGGCCTACCAAGGCGACGATCCATAGCTGGTCTGAGAGGATGATCAGCCACATTGGGACTGAGACACGGCCCAA	Bacteria	Proteobacteria	Alphaproteobacteria	Rhizobiales	Rhizobiaceae	Allorhizobium-Neorhizobium-Pararhizobium-Rhizobium	NA
ASV124	GATGAACGCTGGCGGCGTGCTTAACACATGCAAGTCGAACGGAAAGGCCAGTGCTTGCACTGGTACTCGAGTGGCGAACGGGTGAGTAACACGTGGGTGATCTGCCCTGCACTTCGGGATAAGCCTGGGAAACTGGGTCTAATACCGGATAGGACCACATTTTGGATGGTGTGGTGGAAAGTTTTTCGGTGTGGGATGAGCTCGCGGCCTATCAGCTTGTTGGTGGGGTAATGGCCTACCAAGGCGTCGACGGGTAGCCGGCCTGAGAGGGTGTACGGCCACATTGGGACTGAGATACGGCCCAG	Bacteria	Actinobacteria	Actinobacteria	Corynebacteriales	Corynebacteriaceae	Corynebacterium_1	NA
ASV125	GATGAACGCTGGCGGCAGGCCTAACACATGCAAGTCGAACGGTAACAGGATGTGCTTGCACATCGCTGACGAGTGGCGGACGGGTGAGTAATGCTTGGGAACTTGCCTTTGCGAGGGGGATAACAGTTGGAAACGACTGCTAATACCGCATAATGTCTTCGGACCAAACGGGGCTTCGGCTCCGGCGTAAAGAGAGGCCCAAGTGAGATTAGCTAGTTGGTAAGGTAACGGCTTACCAAGGCGACGATCTCTAGCTGTTCTGAGAGGAAGATCAGCCACACTGGGACTGAGACACGGCCCAG	Bacteria	Proteobacteria	Gammaproteobacteria	Alteromonadales	Alteromonadaceae	Alteromonas	NA
ASV126	GATGAACGCTGGCGGCAGGCCTAACACATGCAAGTCGAACGGTAACATTTCTAGCTTGCTAGAAGATGACGAGTGGCGGACGGGTGAGTAATGCTTGGGAACTTGCCTTTGCGAGGGGGATAACAGTTGGAAACGACTGCTAATACCGCATAATGTCTTCGGACCAAACGGGGCTTAGGCTCCGGCGCAAAGAGAGGCCCAAGTGAGATTAGCTAGTTGGTAAGGTAACGGCTTACCAAGGCGACGATCTCTAGCTGTTCTGAGAGGAAGATCAGCCACACTGGGACTGAGACACGGCCCAG	Bacteria	Proteobacteria	Gammaproteobacteria	Alteromonadales	Alteromonadaceae	Alteromonas	NA
ASV127	GATGAACGCTGGCGGCAGGCCTAACACATGCAAGTCGAACGGTAACATTTCTAGCTTGCTAGAAGATGACGAGTGGCGGACGGGTGAGTAATGCTTGGGAACTTGCCTTTGCGAGGGGGATAACAGTTGGAAACGACTGCTAATACCGCATAATGTCTTCGGACCAAACGGGGCTTCGGCTCCGGCGCAAAGAGAGGCCCAAGTGAGATTAGCTAGTTGGTAAGGTAACGGCTTACCAAGGCGACGATCTCTAGCTGTTCTGAGAGGAAGATCAGCCACACTGGGACTGAGACACGGCCCAG	Bacteria	Proteobacteria	Gammaproteobacteria	Alteromonadales	Alteromonadaceae	Alteromonas	macleodii
ASV128	GATGAACGCTGGCAGTGTGCCTAAGACATGCAAGTCGAACGAGGTCTTCGGACCTAGTGGCGAACGGGTGAGTAACACGTGGGCGACCTGCCTCCAAGTACGGCATAACCCCGGGAAACCGGAGCTAATTCCGTATGTGCTCGTATCTCATTTGATACGCGTAAAGATTTATCGCTTGGAGATGGGCCCGCGGCGCATCAGCTAGTTGGTAGGGTAACGGCCTACCAAGGCGACGACGCGTAGCCGACCTGAGAGGGTGACCGGCCACAGGGGCACTGAGACACGGGCCCC	Bacteria	Deinococcus-Thermus	Deinococci	Deinococcales	Trueperaceae	Truepera	NA
ASV129	AACAAACGCTGGCGGCGTGCCTAATACATGCAAGTCGAACGGGTAGCAATACCAGTGGCGCACGGGTGAGGAATACATAGATAATCTGCCTTCGAGTCGGGGATAACCAGTCGAAAGACTGGCTAATACCGGATAAGACCACAAGATCTGCGGATCAAGGGGTTAAAGGTTTTTCGCTTGAAGATGAGTCTATGCGAGATTAGCTAGTTGGTGAGGTAATGGCTCACCAAGGCGACGATCTCTAACTGGTCTTAGAGGATGATCAGTCACACTGGAACTGAGACACGGTCCAG	Bacteria	Proteobacteria	Deltaproteobacteria	Bdellovibrionales	Bdellovibrionaceae	Bdellovibrio	NA
ASV130	ATTGAACGCTGGCGGCATGCCTTACACATGCAAGTCGAACGGCAGCACGGGAGCAATCCTGGTGGCGAGTGGCGAACGGGTGAGTAATATATCGGAACGTGCCCAGTCGTGGGGGATAACGTAGCGAAAGCTACGCTAATACCGCATACGATCTACGGATGAAAGCGGGGGATCGCAAGACCTCGCGCGATTGGAGCGGCCGATATCAGATTAGGTAGTTGGTGAGGTAAAGGCTCACCAAGCCGACGATCTGTAGCTGGTCTGAGAGGACGACCAGCCACACTGGGACTGAGACACGGCCCAG	Bacteria	Proteobacteria	Gammaproteobacteria	Betaproteobacteriales	Burkholderiaceae	Curvibacter	NA
ASV131	ATTGAACGCTGGCGGCATGCCTTACACATGCAAGTCGAACGGTAACAGGTCTTCGGATGCTGACGAGTGGCGAACGGGTGAGTAATACATCGGAACGTGCCCGATCGTGGGGGATAACGGAGCGAAAGCTTTGCTAATACCGCATACGATCTACGGATGAAAGCAGGGGACCGCAAGGCCTTGCGCGGACGGAGCGGCCGATGGCAGATTAGGTAGTTGGTGGGATAAAAGCTTACCAAGCCGACGATCTGTAGCTGGTCTGAGAGGACGACCAGCCACACTGGGACTGAGACACGGCCCAG	Bacteria	Proteobacteria	Gammaproteobacteria	Betaproteobacteriales	Burkholderiaceae	Acidovorax	NA
ASV132	AACGAACGCTGGCGGCAGGCTTAACACATGCAAGTCGAGCGCCCCGCAAGGGGAGCGGCAGACGGGTGAGTAACGCGTGGGAACCTACCTATTGCTGCGGAATAACTCAGGGAAACTTGAGCTAATACCGCATGTGCCCTTCGGGGGAAAGATTTATCGGCAATAGATGGGCCCGCGTCGGATTAGCTAGTTGGTGGGGTAACGGCCTACCAAGGCGACGATCCGTAGCTGGTCTGAGAGGATGATCAGCCACACTGGGACTGAGACACGGCCCAG	Bacteria	Proteobacteria	Alphaproteobacteria	Rhizobiales	Pleomorphomonadaceae	Chthonobacter	NA
ASV133	ATTGAACGCTGGCGGCAGGCTTAACACATGCAAGTCGAGCGGGGGAGATTGCTTCGGTAATTGACCTAGCGGCGGACGGGTGAGTAATACTTAGGAATCTGCCTATTAATGGGGGACAACATCTCGAAAGGGATGCTAATACCGCATACGCCCTACGGGGGAAAGCAGGGGATCACTTGTGACCTTGCGTTAATAGATGAGCCTAAGTCGGATTAGCTAGTTGGTGGGGTAAAGGCCTACCAAGGCGACGATCTGTAGCGGGTCTGAGAGGATGATCCGCCACACTGGGACTGAGACACGGCCCAG	Bacteria	Proteobacteria	Gammaproteobacteria	Pseudomonadales	Moraxellaceae	Acinetobacter	NA
ASV134	ATTGAACGCTGGCGGCAGGCTTAACACATGCAAGTCGAGCGGGGACTTCGGTCCTAGCGGCGAACGGGTGAGGAATGCTTGGGAATCTGCCTAGTAGTGGGGGATAACGTTTCGAAAGGAACGCTAATACCGCATACGCCCTACGGGGGAAAGGGGGGGATCTTCGGACCTCTCGCTATTAGATGAGCCCAAGTCGGATTAGCTAGTTGGTGAGGTAAAGGCTCACCAAGGCGACGATCCGTAGCTGGTCTGAGAGGATGATCAGCCACACTGGAACTGAGACACGGTCCAG	Bacteria	Proteobacteria	Gammaproteobacteria	Pseudomonadales	Moraxellaceae	Perlucidibaca	NA
ASV135	GATGAACGCTGGCGGCATGCTTAACACATGCAAGTCGGACGGGAAGTGGTGTTTCCAGTGGCGGACGGGTGAGTAACGCGTAAGAACCTGCCCTTGGGAGGGGAACAACAGCTGGAAACGGCTGCTAATACCCCGTAGGCTGAGGAGCAAAAGGAGGAATCCGCCCGAGGAGGGGCTCGCGTCTGATTAGCTAGTTGGTGAGGCAATAGCTTACCAAGGCGATGATCAGTAGCTGGTCCGAGAGGATGATCAGCCACACTGGGACTGAGACACGGCCCAG	Bacteria	Cyanobacteria	Oxyphotobacteria	Chloroplast	NA	NA	NA
ASV136	GATGAACGCTGGCGGCAGGCCTAACACATGCAAGTCGAACGGTAACAGGATTAGCTTGCTAATCGCTGACGAGTGGCGGACGGGTGAGTAATGCTTGGGAACTTGCCTTTGCGAGGGGGATAACAGTTGGAAACGACTGCTAATACCGCATAATGTCTTCGGACCAAACGGGGCTTAGGCTCCGGCGCAAAGAGAGGCCCAAGTGAGATTAGCTAGTTGGTAAGGTAACGGCTTACCAAGGCGACGATCTCTAGCTGTTCTGAGAGGAAGATCAGCCACACTGGGACTGAGACACGGCCCAG	Bacteria	Proteobacteria	Gammaproteobacteria	Alteromonadales	Alteromonadaceae	Alteromonas	NA
ASV137	AACGAACGCTGGCGGCAGGCTTAACACATGCAAGTCGAGCGAGACCTTCGGGTCTAGCGGCGGACGGGTGAGTAACGCGTGGGAACGTGCCCTTCTCTACGGAATAGCCCCGGGAAACTGGGAGTAATACCGTATACGCCCTTTGGGGGAAAGATTTATCGGAGAAGGATCGGCCCGCGTTGGATTAGGTAGTTGGTGGGGTAATGGCCCACCAAGCCGACGATCCATAGCTGGTTTGAGAGGATGATCAGCCACACTGGGACTGAGACACGGCCCAG	Bacteria	Proteobacteria	Alphaproteobacteria	Rhodobacterales	Rhodobacteraceae	Paracoccus	NA
ASV138	GATGAATGCTGGCGGCGTGGATGAGGCATGCAAGTCGAATGGGTTTAGGCCCATGGCAGACGAGGTAGGAACACGTAGGTACGTACCCCAAAGTCAGGGATAATCCGCCGAAAGGCGGGATAATACTTGATGGTCTCTTCGGAGTAAAGATTTATCGCTTTGGGAACGGCCTGCGGGCTATCAGCTTGTTGGTAAGGTAACGGCTTACCAAGGCTACGACGGCTAGGGGAGGTGAGAGCCTGACCCCCACCGATGGAACTGCGACACGGTCCAT	Bacteria	Patescibacteria	Parcubacteria	Candidatus_Kaiserbacteria	NA	NA	NA
ASV139	ATTGAACGCTGGCGGCAGGCTTAACACATGCAAGTCGAGCGGGGAAAAGTAGCTTGCTACTTGACCTAGCGGCGGACGGGTGAGTAATGCTTAGGAATCTGCCTATTAGTGGGGGACAACATCTCGAAAGGGATGCTAATACCGCATACGTCCTACGGGAGAAAGCAGGGGACCTTCGGGCCTTGCGCTAATAGATGAGCCTAAGTCGGATTAGCTAGTTGGTGGGGTAAAGGCCTACCAAGGCGACGATCTGTAGCGGGTCTGAGAGGATGATCCGCCACACTGGGACTGAGACACGGCCCAG	Bacteria	Proteobacteria	Gammaproteobacteria	Pseudomonadales	Moraxellaceae	Acinetobacter	lwoffii
ASV140	GATGAACGCTAGCGGCAGGCTTAACACATGCAAGTCGAGGGGTAGAAGCAGCTTGCTGCTTTGAGACCGGCGCACGGGTGCGTAACGCGTATGCAATCTACCTTTTACAGAGGGATAGCCCAGAGAAATTTGGATTAATACCTCATAGTATGTGAGAATCGCATGGTTTTCACATTAAAGTTCCAACGGTAAAAGATGAGCATGCGTCCCATTAGCTAGATGGTAAGGTAACGGCTTACCATGGCGACGATGGGTAGGGGTCCTGAGAGGGAGATCCCCCACACTGGTACTGAGACACGGACCAG	Bacteria	Bacteroidetes	Bacteroidia	Flavobacteriales	Flavobacteriaceae	Flavobacterium	NA
ASV141	GACGAACGCTGGCGGCGTGCCTAATACATGCAAGTAGAACGCTGAAGGAGGAGCTTGCTTCTCCGGATGAGTTGCGAACGGGTGAGTAACGCGTAGGTAACCTGCCTGGTAGCGGGGGATAACTATTGGAAACGATAGCTAATACCGCATAAGAGTAGATGTTGCATGACATTTGCTTAAAAGGTGCAATTGCATCACTACCAGATGGACCTGCGTTGTATTAGCTAGTTGGTGGGGTAACGGCTCACCAAGGCGACGATACATAGCCGACCTGAGAGGGTGATCGGCCACACTGGGACTGAGACACGGCCCAG	Bacteria	Firmicutes	Bacilli	Lactobacillales	Streptococcaceae	Streptococcus	NA
ASV142	GATGAACGCTAGCGGCAGGCCTAATACATGCAAGTCGAACGGGATTGGAAATAGCAATATTACCATGAGAGTGGCGCACGGGTGCGTAACACGTATGCAATCTGCCCCTAACTGGAAGATAGCCCGGCGAAAGTCGGATTAATATTCCATAACATTGCGAAACGGCATCGTTTTGTAATTAAAGCTCCGGCGGTTAGGGATGAGCATGCGCGACATTAGCTAGATGGCGAGGTAACGGCTCACCATGGCTACGATGTCTAGGGGGTCTGAGAGGATTATCCCCCACACTGGTACTGAGACACGGACCAG	Bacteria	Bacteroidetes	Bacteroidia	Sphingobacteriales	NS11-12_marine_group	NA	NA
ASV143	GATGAACGCTAGCGGCAGGCCTAACACATGCAAGTCGAGGGGTAGGAGCTTTCGGGCTCTGAGACCGGCGCACGGGTGCGTAACGCGTATGCAATCTGCCTTACACTAAGGGATAGCCCAGAGAAATTTGGATTAATACCTTATGGTATATTTTTGTGGCATCACAAGATTATTAAAGATTTATCGGTGTAAGATGAGCATGCGTCCCATTAGCTAGTTGGTATGGTAACGGCATACCAAGGCTATGATGGGTAGGGGTCCTGAGAGGGAGATCCCCCACACTGGTACTGAGACACGGACCAG	Bacteria	Bacteroidetes	Bacteroidia	Flavobacteriales	Flavobacteriaceae	Flavobacterium	NA
ASV144	ATTGAACGCTGGCGGCAGGCTTAACACATGCAAGTCGAGCGGGGAAAGGTAGCTTGCTACCTGACCTAGCGGCGGACGGGTGAGTAATGCTTAGGAATCTGCCTATTAGTGGGGGACAACATTCCGAAAGGAATGCTAATACCGCATACGCCCTACGGGGGAAAGCAGGGGATCTTCGGACCTTGCGCTAATAGATGAGCCTAAGTCAGATTAGCTAGTTGGTGGGGTAAAGGCCTACCAAGGCGACGATCTGTAGCGGGTCTGAGAGGATGATCCGCCACACTGGGACTGAGACACGGCCCAG	Bacteria	Proteobacteria	Gammaproteobacteria	Pseudomonadales	Moraxellaceae	Acinetobacter	NA
ASV145	AACGAACGCTGGCGGCAGGCTTAACACATGCAAGTCGAGCGGGCCCTTCGGGGTCAGCGGCGGACGGGTTAGTAACGCGTGGGAACGTGCCTCTTGCTCTGGAATAGCCCCGGGAAACTGGGGGTAATACCGGATGTGCCCTGAGGGGGAAAGGTTTACCGGCAAGAGATCGGCCCGCGTCTGATTAGGTAGTTGGTGGGGTAACGGCCCACCAAGCCGACGATCGGTAGCTGGTTTGAGAGGATGATCAGCAACACTGGGACTGAGACACGGCCCAG	Bacteria	Proteobacteria	Alphaproteobacteria	Rhodobacterales	Rhodobacteraceae	Rubellimicrobium	NA
ASV146	ATTGAACGCTGGCGGCATGCTTTACACATGCAAGTCGAACGGCAGCACAGAGAAGCTTGCTTCTTGGGTGGCGAGTGGCGAACGGGTGAGTAATATATCGGAACGTACCGAGTAATGGGGGATAACTAATCGAAAGATTAGCTAATACCGCATATTCTCTGAGGAGGAAAGCAGGGGACCTTCGGGCCTTGCGTTATTCGAGCGGCCGATATCTGATTAGCTAGTTGGTGGGGTAAAGGCCTACCAAGGCGACGATCAGTAGCGGGTCTGAGAGGATGATCCGCCACACTGGGACTGAGACACGGCCCAG	Bacteria	Proteobacteria	Gammaproteobacteria	Betaproteobacteriales	Neisseriaceae	Neisseria	flavescens
ASV147	ATTGAACGCTGGCGGCAGGCCTAACACATGCAAGTCGAACGGTAACAGGAAGAAGCTTGCTTCTTTGCTGACGAGTGGCGGACGGGTGAGTAATGTCTGGGAAACTGCCTGATGGAGGGGGATAACTACTGGAAACGGTAGCTAATACCGCATAACGTCGCAAGACCAAAGAGGGGGACCTTCGGGCCTCTTGCCATCAGATGTGCCCAGATGGGATTAGCTTGTTGGTGAGGTAACGGCTCACCAAGGCGACGATCCCTAGCTGGTCTGAGAGGATGACCAGCCACACTGGAACTGAGACACGGTCCAG	Bacteria	Proteobacteria	Gammaproteobacteria	Enterobacteriales	Enterobacteriaceae	Escherichia/Shigella	NA
ASV148	GACGAACGCTGGCGGCGTGCTTAACACATGCAAGTCGAACGGAAAGGCCCTGCTTGCAGGGTACTCGAGTGGCGAACGGGTGAGTAACACGTGGGTGATCTGCCCTGCACTTCGGGATAAGCTTGGGAAACTGGGTCTAATACCGGATAGGAACCATCTTTAGTGTGGTGGTTGGAAAGTTTTTTCGGTGTAGGATGAGCTCGCGGCCTATCAGCTTGTTGGTGGGGTAATGGCCTACCAAGGCGGCGACGGGTAGCCGGCCTGAGAGGGTGTACGGCCACATTGGGACTGAGATACGGCCCAG	Bacteria	Actinobacteria	Actinobacteria	Corynebacteriales	Corynebacteriaceae	Corynebacterium_1	NA
ASV149	ATTGAACGCTGGCGGCAGGCCTAACACATGCAAGTCGAACGGTAACAGGAAGAAGCTTGCTTCTTTGCTGACGAGTGGCGGACGGGTGAGTAATGTCTGGGAAACTGCCTGATGGAGGGGGATAACTACTGGAAACGGTAGCTAATACCGCATAACGTCGCAAGACCAAAAAGGGGGACCTTCGGGCCTCTTGCCATCGGATGTGCCCAGATGGGATTAGCTAGTAGGTGGGGTAACGGCTCACCTAGGCGACGATCCCTAGCTGGTCTGAGAGGATGACCAGCCACACTGGAACTGAGACACGGTCCAG	Bacteria	Proteobacteria	Gammaproteobacteria	Enterobacteriales	Enterobacteriaceae	Escherichia/Shigella	coli
ASV150	GATGAACGCTGGCGAGATGCCTTACACATGCAAGTCGTACGGGGATTTTTAATTCAAGTGGCGGACGGGTGAGTAACACGTAAGAATTTGCCTTTAGGAGGGGGACAACAACTGGAAACGGTTGCTAATACCCCATATGCTTTCGAGTGAAATGGATTTTTCCGCCTAAAGAGAAGCTTGCGGCTGATTAGCTTGTTGGTGAGGTAATGGCTCACCAAGGCGACGATCAGTATCTGGTTTGAGAGGATGATCAGACACACTGGAACTGAGACACGGTCCAG	Bacteria	Cyanobacteria	Oxyphotobacteria	Chloroplast	NA	NA	NA
ASV151	AACGAACGCTGGCGGCATGCTTAACACATGCAAGTCGAACGGAGGGCTTCGGCCTTCAGTGGCGAACGGGTGAGTAACGCGTGGGAACCTGCCTTGGAGTGGGGGATAACCACTGGAAACGGTGGCTAATACCGCATATGGCCTGAGGGTCAAAGGCTTCGGCCGCTTTGAGAGGGGCCCGCGTCCGATTAGCTAGTTGGTGGGGTAACGGCCTACCAAGGCTACGATCGGTAGCTGGTCTGAGAGGATGATCAGCCACACTGGGACTGCGACACGGCCCAG	Bacteria	Proteobacteria	Alphaproteobacteria	Puniceispirillales	Puniceispirillales_Incertae_Sedis	Constrictibacter	NA
ASV152	GATGAACGCTGGCGGCGTGCCTAATACATGCAAGTCGAGCGAACAGACGAGGAGCTTGCTCCTCTGACGTTAGCGGCGGACGGGTGAGTAACACGTGGATAACCTACCTATAAGACTGGGATAACTTCGGGAAACCGGAGCTAATACCGGATAACATGTTGAACCGCATGGTTCAACAGTGAAAGACGGTCTTGCTGTCACTTATAGATGGATCCGCGCCGCATTAGCTAGTTGGTAAGGTAACGGCTTACCAAGGCAACGATGCGTAGCCGACCTGAGAGGGTGATCGGCCACACTGGAACTGAGACACGGTCCAG	Bacteria	Firmicutes	Bacilli	Bacillales	Staphylococcaceae	Staphylococcus	NA
ASV153	GATGAACGCTGGCGGCGTGCCTAATACATGCAAGTCGAGCGAACAGATGAGGAGCTTGCTCCTCTGACGTTAGCGGCGGACGGGTGAGTAACACGTGGATAACCTACCTATAAGACTGGGATAACTTCGGGAAACCGGAGCTAATACCGGATAATATATTGAACCGCATGGTTCAATAGTGAAAGACGGTTTTGCTGTCACTTATAGATGGATCCGCGCCGCATTAGCTAGTTGGTAAGGTGACGGCTTACCAAGGCAACGATGCGTAGCCGACCTGAGAGGGTGATCGGCCACACTGGAACTGAGACACGGTCCAG	Bacteria	Firmicutes	Bacilli	Bacillales	Staphylococcaceae	Staphylococcus	NA
ASV154	ATTGAACGCTGGCGGCAGGCTTAACACATGCAAGTCGAACGATGATTATCTAGCTTGCTAGATATGATTAGTGGCGGACGGGTGAGTAACATTTAGGAATCTGCCTAGTAGTGGGGGATAGCTCGGGGAAACTCGAATTAATACCGCATACGACCTACGGGTGAAAGGGGGCGCAAGCTCTTGCTATTAGATGAGCCTAAATCAGATTAGCTAGTTGGTGGGGTAAAGGCCCACCAAGGCGACGATCTGTAACTGGTCTGAGAGGATGATCAGTCACACCGGAACTGAGACACGGTCCGG	Bacteria	Proteobacteria	Gammaproteobacteria	Pseudomonadales	Moraxellaceae	Enhydrobacter	aerosaccus
ASV155	GATGAACGCTAGCGGCAGGCTTAATACATGCAAGTCGAGGGGCAGCACGATAGCAATATTGGTGGCGACCGGCGCACGGGTGCGTAACACGTATACAATCTACCTAAAACAGGGGGATAGCCTTTCGAAAGAGAGATTAATACCCCGTAATATATTTGATGGCATCATTGAATATTGAAAGCTCCGGCGGTTTTAGATGAGTATGCGTCTGATTAGCTAGTAGGTGAGGTAACGGCTCACCTAGGCGACGATCAGTAGGGGATCTGAGAGGACTACCCCCCACACTGGTACTGAGACACGGACCAG	Bacteria	Bacteroidetes	Bacteroidia	Sphingobacteriales	env.OPS_17	NA	NA
ASV156	ATTGAACGCTGGCGGCATGCTTTACACATGCAAGTCGAACGGTAACAGGCCGCAAGGTGCTGACGAGTGGCGAACGGGTGAGTAATGCATCGGAACGTGCCCAGTCGTGGGGGATAACGCAGCGAAAGCTGCGCTAATACCGCATACGATCTGTGGATGAAAGCGGGGGACCGTAAGGCCTCGCGCGATTGGAGCGGCCGATGTCAGATTAGGTAGTTGGTGGGGTAAAGGCTCACCAAGCCGACGATCTGTAGCTGGTCTGAGAGGACGACCAGCCACACTGGGACTGAGACACGGCCCAG	Bacteria	Proteobacteria	Gammaproteobacteria	Betaproteobacteriales	Burkholderiaceae	Hydrogenophaga	NA
ASV157	AGCGAACGCTGGCGGCATGCTTAACACATGCAAGTCGCACGAAGGTTTCGGCCTTAGTGGCGGACGGGTGAGTAACGCGTAGGTATCTATCCATGGGTGGGGGATAACACTGGGAAACTGGTGCTAATACCGCATGACACCTGAGGGTCAAAGGCGTAAGTCGCCTGTGGAGGAGCCTGCGTTTGATTAGCTAGTTGGTGGGGTAAAGGCCTACCAAGGCGATGATCAATAGCTGGTTTGAGAGGATGATCAGCCACACTGGGACTGAGACACGGCCCAG	Bacteria	Proteobacteria	Alphaproteobacteria	Acetobacterales	Acetobacteraceae	Acetobacter	NA
ASV158	ATTGAACGCTGGCGGCAGGCTTAACACATGCAAGTCGAGCGGGGAGATGTAGCTTGCTACATTTCCTAGCGGCGGACGGGTGAGTAATGCTTAGGAATCTGCCTATTAGTGGGGGACAACATTCCGAAAGGAATGCTAATACCGCATACGCCCTACGGGGGAAAGCAGGGGATCTTCGGACCTTGCGCTAATAGATGAGCCTAAGTCAGATTAGCTAGTTGGTGGGGTAAAGGCCTACCAAGGCGACGATCTGTAGCGGGTCTGAGAGGATGATCCGCCACACTGGGACTGAGACACGGCCCAG	Bacteria	Proteobacteria	Gammaproteobacteria	Pseudomonadales	Moraxellaceae	Acinetobacter	johnsonii
ASV159	TCTTCCCTCTTTCTTTCTTCTTTCCCCCTTCCCTTCTCCCTCTCTTTTTTCCCTCCCGTGGCGGACGGGTGAGTAACACGTAAGAATTTGCCTTTAGGAGGGGGATAATAACTGGAAACAGTTGGTAATACCCCATATGCTTTCGAGTGAAAAAGAGTTTTCTGCCTAAAGAGAAGCTTGCGGCTGATTAGCTTGTTGGTAAGGTAATGGCTTACCAAGGCGACGATCAGTATCTGGTTTGAGAGGACGATCAGACACACTGGAACTGAGACACGGTCCAG	Bacteria	Cyanobacteria	Oxyphotobacteria	Chloroplast	NA	NA	NA
ASV160	AGCGAACGCTGGCGGCAGGCTTAACACATGCAAGTCGAACGGGCACTTCGGTGCTAGTGGCAGACGGGTGAGTAACACGTGGGAACGTACCTTTTGGTTCGGAATAATTCAGGGAAACTTGGACTAATACCGGATACGCCCTTTGGGGGAAAGATTTATCGCCGAAAGATCGGCCCGCGTCTGATTAGCTAGTTGGTGAGGTAATGGCTCACCAAGGCGACGATCAGTAGCTGGTCTGAGAGGATGATCAGCCACACTGGGACTGAGACACGGCCCAG	Bacteria	Proteobacteria	Alphaproteobacteria	Rhizobiales	Beijerinckiaceae	Bosea	NA
ASV161	GACGAACGCTGGCGGCGTGCTTAACACATGCAAGTCGAACGGAAAGGCCCTGCTTGCAGGGTGCTCGAGTGGCGAACGGGTGAGTAACACGTGGGTGATCTGCCCCTTACTTTGGGATAAGCCTGGGAAACTGGGTCTAATACTGGATAGGACCATGCTGTAGGTGGTGTGGTGGAAAGATTAGTTTCGGTAAGGGATGAGCTCGCGGCCTATCAGCTTGTTGGTGGGGTAATGGCCTACCAAGGCGTCGACGGGTAGCCGGCCTGAGAGGGTGGACGGCCACATTGGGACTGAGATACGGCCCAG	Bacteria	Actinobacteria	Actinobacteria	Corynebacteriales	Corynebacteriaceae	Corynebacterium_1	kroppenstedtii
ASV162	GATGAACGCTAGCGGGAGGCCTAACACATGCAAGCCGAGCGGTATTGTTTCTTCGGAAATGAGAGAGCGGCGTACGGGTGCGTAACACGTGTGCAACCTGCCTTTATCTGGGGGATAGCCTTTCGAAAGGAAGATTAATACTCCATAATATATTGAACGGCATCGTTTAATATTGAAAGCTCCGGCGGATAGAGATGGGCACGCGCAAGATTAGCTAGTTGGTGAGGTAACGGCTCACCAAGGCGATGATCTTTAGGGGGCCTGAGAGGGTGATCCCCCACACTGGTACTGAGACACGGACCAG	Bacteria	Bacteroidetes	Bacteroidia	Flavobacteriales	Weeksellaceae	Cloacibacterium	NA
ASV163	AGCGAACGCTGGCGGCAGGCCTAACACATGCAAGTCGAACGGATCCTTCGGGATTAGTGGCGGACGGGTGAGTAACACGTGGGAACGTGCCCTTTGGTTCGGAACAACTCAGGGAAACTTGAGCTAATACCGGATGTGCCCTTCGGGGGAAAGATTTATCGCCATTGGAGCGGCCCGCGTCTGATTAGCTAGTTGGTGAGGTAAAGGCTCACCAAGGCGACGATCAGTAGCTGGTCTGAGAGGATGATCAGCCACATTGGGACTGAGACACGGCCCAA	Bacteria	Proteobacteria	Alphaproteobacteria	Caulobacterales	Caulobacteraceae	Caulobacter	NA
ASV164	GACGAACGCTGGCGGCGTGCTTAACACATGCAAGTCGAACGGAAAGGCCCGCTTGCGGGTACTCGAGTGGCGAACGGGTGAGTAACACGTGGGCAACCTGCCCTCAGCTCTGGGATAACTCCGGGAAACCGGTGCTAATACTGGATATCGACTTCTGGCCGCATGGTTGGTGGTTGAAAGTTTTTCGGCTGGGGATGGGCCCGCGGCCTATCAGCTTGTTGGTGGGGTGATGGCCTACCAAGGCGACGACGGGTAGCCGGCCTGAGAGGGCGACCGGCCACACTGGGACTGAGACACGGCCCAG	Bacteria	Actinobacteria	Actinobacteria	Frankiales	Nakamurellaceae	Nakamurella	NA
ASV165	AACGAACGCTGGCGGCAGGCTTAACACATGCAAGTCGAACGATATAGTGGCAGACGGGTGAGTAACGCGTGGGAATATACCTATCAGTACGGAACAACAGTTGGAAACGACTGCTAATACCGTATACGCCCTTTGGGGGAAAGATTTATTGCTGATAGATTAGCCCGCGTTAGATTAGCTAGATGGTGGGGTAAAGGCCTACCATGGCGACGATCTATAGCTGGTCTGAGAGGATGATCAGCCACACTGGGACTGAGACACGGCCCAG	Bacteria	Proteobacteria	Alphaproteobacteria	Rhizobiales	Rhizobiaceae	Ahrensia	NA
ASV166	GATGAACGCTGGCGGCATGCTTAACACATGCAAGTCGGACGGGAAGTGGTGTTTCCAGTGGCGGACGGGTGAGTAACGCGTAAGAACCTGCCCTTGGGAGGGGAACAACAGCTGGAAACGGCTGCTAATACCCCGTACGCTGAGGAGCAAAAGGAGGAATCCGCCCGAGGAGGGGCTCGCGTCTGATTAGCTAGTTGGTGAGGCAATAGCTTACCAAGGCGATGATCAGTAGCTGGTCCGAGAGGATGATCAGCCACACTGGGACTGAGACACGGCCCAG	Bacteria	Cyanobacteria	Oxyphotobacteria	Chloroplast	NA	NA	NA
ASV167	ATTGAACGCTGGCGGTATGCCTTACACATGCAAGTCGAACGGTAGAGGAGCAATCCTCGAGAGTGGCGAACGGGTGAGTAATACATCGGAACGTGCCCAGTCGTGGGGGATAACGTAGCGAAAGCTACGCTAATACCGCATACGACCCGAGGGTGAAAGCGGGGGACTCGCAAGAGCCTCGCGCGATTGGAGCGGCCGATGGCAGATTAGGTAGTTGGTGGGGTAAAGGCCCACCAAGCCTGCGATCTGTAGCTGGTCTGAGAGGACGACCAGCCACACTGGGACTGAGACACGGCCCAG	Bacteria	Proteobacteria	Gammaproteobacteria	Betaproteobacteriales	Burkholderiaceae	Sphaerotilus	montanus
ASV168	ATTGAACGCTGGCGGCATGCCTTACACATGCAAGTCGAACGGCAGCACGGGTGCTTGCACCTGGTGGCGAGTGGCGAACGGGTGAGTAATACATCGGAACGTACCTTATCGTGGGGGATAACGCAGCGAAAGCTGTGCTAATACCGCATACGCCCTGAGGGGGAAAGCGGGGGATCGAAAGACCTCGCGCGATTAGAGCGGCCGATGCCTGATTAGCTTGTTGGTGGGGTAAAAGCCCACCAAGGCGACGATCAGTAGCTGGTCTGAGAGGACGATCAGCCACACTGGGACTGAGACACGGCCCAG	Bacteria	Proteobacteria	Gammaproteobacteria	Betaproteobacteriales	Burkholderiaceae	Polynucleobacter	NA
ASV169	AACGAACGCTGGCGGCAGGCTTAACACATGCAAGTCGAACGCCCCGCAAGGGGAGTGGCAGACGGGTGAGTAACGCGTGGGAATCTACCCAGTTCTTCGGAATAACTGAGGGAAACTTCAGCTAATACCGGATACGCCCCAAGGGGGAAAGATTTATCGGAATTGGATGAGCCCGCGTTGGATTAGCTAGTTGGTGGGGTAATGGCCTACCAAGGCGACGATCCATAGCTGGTCTGAGAGGATGATCAGCCACACTGGGACTGAGACACGGCCCAG	Bacteria	Proteobacteria	Alphaproteobacteria	Rhizobiales	Devosiaceae	Devosia	NA
ASV170	GATGAACGCTGGCGAGATGCCTTACACATGCAAGTCATACGGGGATTTTTAATTCAAGTGGCGGACGGGTGAGTAACACGTAAGAATTTGCCTTTAGGAGGGGGACAACAACTGGAAACGGTTGCTAATACCCCATATGCTTTCGAGTGAAATGGATTTTTCCGCCTAAAGAGAAGCTTGCGGCTGATTAGCTTGTTGGTGAGGTAATGGCTCACCAAGGCGACGATCAGTATCTGGTTTGAGAGGATGATCAGACACACTGGAACTGAGACACGGTCCAG	Bacteria	Cyanobacteria	Oxyphotobacteria	Chloroplast	NA	NA	NA
ASV171	ATTGAACGCTGGCGGCAGGCTTAACACATGCAAGTCGAGCGGGGAAGGGTAGCTTGCTACCTGACCTAGCGGCGGACGGGTGAGTAATGCTTAGGAATCTGCCTATTAGTGGGGGACAACATTCCGAAAGGAATGCTAATACCGCATACGCCCTACGGGGGAAAGCAGGGGATCTTCGGACCTTGCGCTAATAGATGAGCCTAAGTCAGATTAGCTAGTTGGTGGGGTAAAGGCCTACCAAGGCGACGATCTGTAGCGGGTCTGAGAGGATGATCCGCCACACTGGGACTGAGACACGGCCCAG	Bacteria	Proteobacteria	Gammaproteobacteria	Pseudomonadales	Moraxellaceae	Acinetobacter	NA
ASV172	AACGAACGCTGGCGGCAGGCCTAACACATGCAAGTCGAACGCCCTAGCAATAGGGAGTGGCAGACGGGTGAGTAACACGTGGGAACCTTCCCTATAGTACGGAATAGCCCAGGGAAACTTGGAGTAATACCGTATACGCCCGAGAGGGGAAAGATTTATCGCTATAGGATGGGCCCGCGTAGGATTAGCTAGTTGGTGAGGTAATGGCTCACCAAGGCGACGATCCTTAGCTGGTTTGAGAGAATGACCAGCCACACTGGGACTGAGACACGGCCCAG	Bacteria	Proteobacteria	Alphaproteobacteria	Rhizobiales	Hyphomicrobiaceae	Hyphomicrobium	NA
ASV173	AACGAACGCTGGCGGCAGGCCTAACACATGCAAGTCGAACGCCCCGCAAGGGGAGTGGCAGACGGGTGAGTAACACGTGGGAACCTTCCCTATAGTACGGAATAGCCCAGGGAAACTTGGAGTAATACCGTATACGCCCGAGAGGGGAAAGATTTATCGCTATAGGATGGGCCCGCGTAGGATTAGCTAGTTGGTGAGGTAATGGCTCACCAAGGCGACGATCCTTAGCTGGTTTGAGAGAATGACCAGCCACACTGGGACTGAGACACGGCCCAG	Bacteria	Proteobacteria	Alphaproteobacteria	Rhizobiales	Hyphomicrobiaceae	Hyphomicrobium	NA
ASV174	AACGAACGCTGGCGGCAGGCTTAACACATGCAAGTCGAGCGCCCCGCAAGGGGAGCGGCAGACGGGTGAGTAACGCGTGGGAATCTACCCATCCCTACGGAACAACTCCGGGAAACTGGAGCTAATACCGTATACGCCCTACGGGGGAAAGATTTATCGGGGATGGATGAGCCCGCGTTGGATTAGCTAGTTGGTGGGGTAATGGCCTACCAAGGCGACGATCCATAGCTGGTCTGAGAGGATGATCAGCCACACTGGGACTGAGACACGGCCCAG	Bacteria	Proteobacteria	Alphaproteobacteria	Rhizobiales	Rhizobiaceae	NA	NA
ASV175	AACGAACGCTGGCGGCATGCCTAACACATGCAAGTCGAACGAAGGCCTTCGGGCTTTAGTGGCGCACGGGTGCGTAACGCGTGGGAATCTGCCTTTCGGTACGGAATAACTCGGGGAAACTCGTGCTAATACCGTATGATGACTTCGGTCCAAAGATTTATCGCCGAGAGATGAGCCCGCGTCCGATTAGCTAGTTGGTGGGGTAAAGGCCTACCAAGGCGACGATCGGTAGCTGGTCTGAGAGGATGATCAGCCACACTGGGACTGAGACACGGCCCAG	Bacteria	Proteobacteria	Alphaproteobacteria	Sphingomonadales	Sphingomonadaceae	Ellin6055	NA
ASV176	ATTGAACGCTGGCGGCATGCCTTACACATGCAAGTCGAACGGTAACAGGTTAAGCTGACGAGTGGCGAACGGGTGAGTAATATATCGGAACGTGCCCAGTCGTGGGGGATAACGTAGAGAAATTTACGCTAATACCGCATACGATCTAAGGATGAAAGCGGGGGATCGAAAGACCTCGCGCGATTGGAGCGGCTGATATCAGATTAGCTTGTTGGTGAGGTAAAAGCTCACCAAGGCGACGATCTGTAGCTGGTTTGAGAGAACGACCAGCCACACTGGGACTGAGACACGGCCCAG	Bacteria	Proteobacteria	Gammaproteobacteria	Betaproteobacteriales	Burkholderiaceae	Polaromonas	NA
ASV177	GATGAACGCTGGCGGTATGCTTAACACATGCAAGTCGTACGAAGATCTTCGATCTTAGTGGCGGACGGGTGAGTAACACGTGAGAATCTGCCCTTAGGAAGAGAATAACAGCTGGAAACGGTTGCTAATACTCTATATGCCGAGAGGTAAAAGGATTTATCCACCTTAGGAAGAGCTCGCGTCTGATTAGCTTGTTGGTGAGGTAATGGCTCACCAAGGCGACGATCAGTAGCTGGTTTGAGAGGACGACCAGCCACACTGGGACTGAGACACGGCCCAG	Bacteria	Cyanobacteria	Oxyphotobacteria	Chloroplast	NA	NA	NA
ASV178	GATGAACGCTGGCGAGATGCTTTACACATGCAAGTCATACGGGGATTTTTAATTCAAGTGGCGGACGGGTGAGTAACACGTAAGAATTTGCCTTTAGGAGGGGGATAACAACTGGAAACGGTTGCTAATACCCCATATGCTTTCGAGTGAAATGGATTTTTCCGCCTAGAGAGAAGCTTGCGCCTGATTAGCTTGTTGGTAAGGTAATGGCTTACCAAGGCGACGATCAGTATCTGGTTTGAGAGGACGATCAGACACACTGGAACTGAGACACGGTCCAG	Bacteria	Cyanobacteria	Oxyphotobacteria	Chloroplast	NA	NA	NA
ASV179	GACGAACGCTGGCGGCATGCCTAATACATGCAAGTCGAACGATGATATCACTGCTTGCAGTGATTGATTAGTGGCGAACGGGTGAGTAACACGTGAGGAACTTGCCCATGAGCGGGGGACAACATTCGGAAACGGATGCTAATACCCCATAGGTGGATTGGTCGCATGACGAATTCATTAAAGGTGGCTTCGCTACCACTCATGGATAGCCTCGCGGCGTATTAGCTAGTTGGTAAGGTAATGGCTTACCAAGGCAGTGATACGTAGCCGACTTGAGAGGGTGATCGGCCACACTGGGACTGAGACACGGCCCAG	Bacteria	Firmicutes	Bacilli	Lactobacillales	Carnobacteriaceae	Dolosigranulum	NA
ASV180	ATTGAACGCTGGCGGCAGGCTTAACACATGCAAGTCGAACGATGACTAACTAGCTTGCTAGTTATGATTAGTGGCGGACGGGTGAGTAACATTTAGGAATCTGCCTAGTAGTGGGGGATAGCTCGGGGAAACTCGAATTAATACCGCATACGACCTACGGGTGAAAGGGGGCGCAAGCTCTTGCTATTAGATGAGCCTAAATCAGATTAGCTAGTTGGTGGGGTAAAGGCCTACCAAGGCGACGATCTGTAACTGGTCTGAGAGGATGATCAGTCACACCGGAACTGAGACACGGTCCGG	Bacteria	Proteobacteria	Gammaproteobacteria	Pseudomonadales	Moraxellaceae	Enhydrobacter	aerosaccus
ASV181	ATTGAACGCTGGCGGCAGGCTTAACACATGCAAGTCGAGCGGGGTGATGTAGCTTGCTACATTACCTAGCGGCGGACGGGTGAGTAATGCTTAGGAATCTGCCTATTAGTGGGGGACAACATTCCGAAAGGAATGCTAATACCGCATACGCCCTACGGGGGAAAGCAGGGGATCTTCGGACCTTGCGCTAATAGATGAGCCTAAGTCAGATTAGCTAGTTGGTGGGGTAAAGGCCTACCAAGGCGACGATCTGTAGCGGGTCTGAGAGGATGATCCGCCACACTGGGACTGAGACACGGCCCAG	Bacteria	Proteobacteria	Gammaproteobacteria	Pseudomonadales	Moraxellaceae	Acinetobacter	johnsonii
ASV182	GATGAACGCTGGCGGCGTGCCTAATACATGCAAGTCGAGCGAACAGATAAGGAGCTTGCTCCTTTGACGTTAGCGGCGGACGGGTGAGTAACACGTGGATAACCTACCTATAAGACTGGGATAACTTCGGGAAACCGGAGCTAATACCGGATAACATATTGAACCGCATGGTTCAATAGTGAAAGGCGGCTTTGCTGTCACTTATAGATGGATCCGCGCCGTATTAGCTAGTTGGTAAGGTAACGGCTTACCAAGGCAACGATACGTAGCCGACCTGAGAGGGTGATCGGCCACACTGGAACTGAGACACGGTCCAG	Bacteria	Firmicutes	Bacilli	Bacillales	Staphylococcaceae	Staphylococcus	NA
ASV183	GACGAACGCTGGCGGCGTGCTTAACACATGCAAGTCGAACGATGAACCCGGAGCTTGCTCCGGTGGATTAGTGGCGAACGGGTGAGTAACACGTGAGTAACCTGCCCTTGACTCTGGGATAACTGCTAGAAATGGTAGCTAATACCGGATACGACCCTCGGAGGCATCTCCAGGGGGTGGAAAGAATTTCGGTCAAGGATGGACTCGCGGCCTATCAGCTAGTTGGTGAGGTAAAGGCTCACCAAGGCGACGACGGGTAGCCGGCCTGAGAGGGTGACCGGCCACACTGGGACTGAGACACGGCCCAG	Bacteria	Actinobacteria	Actinobacteria	Micrococcales	Microbacteriaceae	Aurantimicrobium	NA
ASV184	ATTGAACGCTGGCGGCAGGCTTAACACATGCAAGTCGAGCGGGGAAGTATAGCTTGCTATACGACCTAGCGGCGGACGGGTGAGTAATGCTTAGGAATCTGCCTATTAGTGGGGGACAACATTCCGAAAGGAATGCTAATACCGCATACGCCCTACGGGGGAAAGCAGGGGATCTTCGGACCTTGCGCTAATAGATGAGCCTAAGTCAGATTAGCTAGTTGGTGGGGTAAAGGCCTACCAAGGCGACGATCTGTAGCGGGTCTGAGAGGATGATCCGCCACACTGGGACTGAGACACGGCCCAG	Bacteria	Proteobacteria	Gammaproteobacteria	Pseudomonadales	Moraxellaceae	Acinetobacter	NA
ASV185	ATTGAACGCTGGCGGCATGCCTTACACATGCAAGTCGAACGGCAGCACGGGTGCTTGCACCTGGTGGCGAGTGGCGGACGGGTGAGTAATACATCGGAACATGTCCTGTAGTGGGGGATAGCCCGGCGAAAGCCGGATTAATACCGCATACGATCTACGGATGAAAGCGGGGGACCTTCGGGCCTCGCGCTATAGGGTTGGCCGATGGCTGATTAGCTAGTTGGTGGGGTAAAGGCCTACCAAGGCGACGATCAGTAGCTGGTCTGAGAGGACGACCAGCCACACTGGGACTGAGACACGGCCCAG	Bacteria	Proteobacteria	Gammaproteobacteria	Betaproteobacteriales	Burkholderiaceae	Burkholderia-Caballeronia-Paraburkholderia	NA
ASV186	GATGAACGTTGGCGGCAGGCCTAATACATGCAAGTCGAGCGGAAACGATGGGAGCTTGCTCCCAGGCGTCGAGCGGCGGACGGGTGAGTAACGCGTAGGAATCTACCCAGTAGCGGGGGATAGCCAGTGGAAACGCTGATTAATACCGCATACGCCCCACGGGGGAAAGGCCGGGATCTTCGGACCGGTCACTATTGGAGGAGCCTGCGTTGGATTAGCTAGTTGGTGAGGTAAAGGCTCACCAAGGCCACGATCCATAGCTGGTCTGAGAGGACGATCAGCCACACTGGAACTGAGACACGGTCCAG	Bacteria	Proteobacteria	Gammaproteobacteria	OM182_clade	NA	NA	NA
ASV187	GATGAACGCTGGCGGCGTGCCTAACACATGCAAGTCGAGCGATTTACTTCGGTAAAGAGCGGCGGACGGGTGAGTAACGCGTGGGTAACCTGCCCTGTACACACGGATAACATACCGAAAGGTATGCTAATACGAGATAATATGCTTTTATCGCATGGTAGAAGTATCAAAGCTTTTGCGGTACAGGATGGACCCGCGTCTGATTAGCTAGTTGGTGAGGTAACGGCTCACCAAGGCGACGATCAGTAGCCGACCTGAGAGGGTGATCGGCCACATTGGAACTGAGACACGGTCCAA	Bacteria	Firmicutes	Clostridia	Clostridiales	Peptostreptococcaceae	Romboutsia	NA
ASV188	GATGAACGCTGGCGGCGTGCCTAATACATGCAAGTCGAGCGAACAGACGAGGAGCTTGCTCCTTTGACGTTAGCGGCGGACGGGTGAGTAACACGTGGGTAACCTACCTATAAGACTGGGATAACTTCGGGAAACCGGAGCTAATACCGGATAATATTTCGAACCGCATGGTTCGATAGTGAAAGATGGCTCTGCTATCACTTATAGATGGACCTGCGCCGTATTAGCTAGTTGGTAAGGTAACAGCTTACCAAGGCAACGATACGTAGCCGACCTGAGAGGGTGATCGGCCACACTGGAACTGAGACACGGTCCAG	Bacteria	Firmicutes	Bacilli	Bacillales	Staphylococcaceae	Staphylococcus	NA
ASV189	GATGAACGCTGGCGGCGTGCTTAACACATGCAAGTCGAACGGGCTCATATTGAAACCTAGTGATTTATGAGTTAGTGGCGGACGGGTGAGTAACGCGTGGAAAACCTGCCGTATACTGGGGGATAACACTTAGAAATAGGTGCTAATACCGCATAAGCGCACAGCTTCGCATGAAGTGGTGTGAAAAACTCTGGTGGTATACGATGGTTCCGCGTCTGATTAGCTTGTTGGTGGGGTAATGGCTCACCAAGGCGACGATCAGTAGCCGGCCTGAGAGGGTGAACGGCCACATTGGGACTGAGACACGGCCCAA	Bacteria	Firmicutes	Clostridia	Clostridiales	Lachnospiraceae	Lachnospiraceae_NK4A136_group	NA
ASV190	GATGAACGCTAGCGGGAGGCCTAACACATGCAAGCCGAGCGGTATTTGTTCTTCGGAACAGAGAGAGCGGCGCACGGGTGCGGAACACGTGTGCAACCTGCCTTTATCTGGGGGATAGCCTTTCGAAAGGAAGATTAATACCCCATAATATATTGAGTGGCATCATTTGATATTGAAAACTCCGGTGGATAGAGATGGGCACGCGCAAGATTAGATAGTTGGTGAGGTAACGGCTCACCAAGTCAATGATCTTTAGGGGGCCTGAGAGGGTGATCCCCCACACTGGTACTGAGACACGGACCAG	Bacteria	Bacteroidetes	Bacteroidia	Flavobacteriales	Weeksellaceae	Chryseobacterium	NA
ASV191	GATGAACGCTGGCGGCGTGCCTAATACATGCAAGTCGAGCGAACAGACGAGGAGCTTGCTCCTTTGATGTTAGCGGCGGACGGGTGAGTAACACGTGGGTAACCTACCTATAAGACTGGGATAACTTCGGGAAACCGGAGCTAATACCGGATAATATTTCGAACCGCATGGTTCGATAGTGAAAGATGGCTTTGCTATCACTTATAGATGGACCTGCGCCGTATTAGCTAGTTGGTAAGGTAACGGCTTACCAAGGCAACGATACGTAGCCGACCTGAGAGGGTGATCGGCCACACTGGAACTGAGACACGGTCCAG	Bacteria	Firmicutes	Bacilli	Bacillales	Staphylococcaceae	Staphylococcus	NA
ASV192	GATGAACGCTGGCGGTATGCTTTACACATGCAAGTCGAACGGTAACAGGATGTGCTTGCACATCGCTGACGAGTGGCGGACGGGTGAGTAACACGTAAGAATTTGCCTTTAGGAGGGGGATAATAACTGGAAACAGTTGGTAATACCCCATATGCTTTCGAGTGAAAAAGAGTTTTCTGCCTAAAGAGAAGCTTGCGGCTGATTAGCTTGTTGGTAAGGTAATGGCTTACCAAGGCGACGATCAGTATCTGGTTTGAGAGGACGATCAGACACACTGGAACTGAGACACGGTCCAG	Bacteria	Cyanobacteria	Oxyphotobacteria	Chloroplast	NA	NA	NA
ASV193	ATTGAACGCTGGCGGCAGGCCTAACACATGCAAGTCGAGCGGTAGAGAGGAGCTTGCTTCTCTTGAGAGCGGCGGACGGGTGAGTAATGCCTAGGAATCTGCCTAGTGGTGGGGGATAACGTTCGGAAACGGACGCTAATACCGCATACGTCCTACGGGAGAAAGCGGGGGACCTTCGGGCCTCGCGCCATTAGATGAGCCTAGGTCGGATTAGCTAGTTGGTGAGGTAATGGCTCACCAAGGCGACGATCCGTAACTGGTCTGAGAGGATGATCAGTCACACTGGAACTGAGACACGGTCCAG	Bacteria	Proteobacteria	Gammaproteobacteria	Pseudomonadales	Pseudomonadaceae	Pseudomonas	NA
ASV194	ATTGAACGCTGGCGGCAGGCTTAACACATGCAAGTCGAGCGGGGAAGAGTAGCTTGCTACTTTACCTAGCGGCGGACGGGTGAGTAATGCTTAGGAATCTGCCTATTAGTGGGGGACAACATCTCGAAAGGGATGCTAATACCGCATACGTCCTACGGGAGAAAGCAGGGGACCTTCGGGCCTTGCGCTAATAGATGAGCCTAAGTCGGATTAGCTAGTTGGTGGGGTAAAGGCCTACCAAGGCGACGATCTGTAGCGGGTCTGAGAGGATGATCCGCCACACTGGGACTGAGACACGGCCCAG	Bacteria	Proteobacteria	Gammaproteobacteria	Pseudomonadales	Moraxellaceae	Acinetobacter	NA
ASV195	AGTGAACGCTGGCGGCATGCTTAACACATGCAAGTCGCACGGTTTGGTTTCGGCCAGGCAGTGGCGGACGGGTGAGGAACGCGTAGGGATGTGTCCTGGGGTGGGGGATAACGTTGGGAAACTGACGCTAATACCGCATGTGACCTGAGGGTCAAAGCCGCGAGGCGCCATGGGAGCAACCTGCGTCCGATTAGGTAGTTGGTGGGGTAATGGCTTACCAAGCCGACGATCGGTAGCTGGTCTGAGAGGACGACCAGCCACACTGGGACTGAGACACGGCCCAG	Bacteria	Proteobacteria	Alphaproteobacteria	Acetobacterales	Acetobacteraceae	Roseomonas	NA
ASV196	GACGAACGCTGGCGGCGTGCTTAACACATGCAAGTCGAACGCTGAAGCTTGGTGCTTGCACTGGGTGGATGAGTGGCGAACGGGTGAGTATCACGTGAGTAACCTGCCCCTGACTTCGGGATAAGCCTGGGAAACTGGGTCTAATACCGGATATGACCATCTTTCGCATGTTGGGTGGTGGAAAGTTTTTTCGGTTGGGGATGGGCTCGCGGCCTATCAGTTTGTTGGTGGGGTAATGGCCTACCAAGACGACGACGGGTAGCCGGCCTGAGAGGGCGACCGGCCACACTGGGACTGAGACACGGCCCAG	Bacteria	Actinobacteria	Actinobacteria	Micrococcales	Brevibacteriaceae	Brevibacterium	ravenspurgense
ASV197	AGTGAACGCTGGCGGTGCGCCTAAAACATGCAAGTCGAGTGGGTTAGACCCACGGCAAACGGCTGAGTAACACATGGGTACCTTCCCCGAACTCAGGGATATCCCGCCGAAAGGCGGAGTAATACCGGATAGTCCCGCAAGGGTAAAGATTTATCGGTTCGGGAGGGGCCTGTGCCCTATCAGATAGTTGGTAAGGTAACGGCTTACCAAGTCTATGACGGGTAACTGGTCTGAGAGGACGGCCAGTCAGAATGGGACTGAGACACGGCCCAT	Bacteria	Patescibacteria	Gracilibacteria	Candidatus_Peribacteria	NA	NA	NA
ASV198	ATTGAACGCTGGCGGCATGCTTTACACATGCAAGTCGAACGGTAACAGGTCTTCGGATGCTGACGAGTGGCGAACGGGTGAGTAATGCATCGGAACGTGCCCAGTCGTGGGGGATAACGCAGCGAAAGCTGTGCTAATACCGCATACGATCTATGGATGAAAGCGGGGGATCGCAAGACCTCGCGCGATTGGAGCGGCCGATGTCAGATTAGCTAGTTGGTGGGGTAAAGGCCCACCAAGGCGACGATCTGTAGCTGGTCTGAGAGGACGACCAGCCACACTGGGACTGAGACACGGCCCAG	Bacteria	Proteobacteria	Gammaproteobacteria	Betaproteobacteriales	Burkholderiaceae	Malikia	spinosa
ASV199	ATTGAACGCTGGCGGCATGCCTTACACATGCAAGTCGAACGGTAACGGGTTAAGCCGACGAGTGGCGAACGGGTGAGTAATATATCGGAACGTGCCCAGTCGTGGGGGATAACGTAGAGAAATTTACGCTAATACCGCATACGATCTAAGGATGAAAGCGGGGGATCGCAAGACCTCGCGCGATTGGAGCGGCTGATATCAGATTAGGTTGTTGGTGAGGTAAAAGCTCACCAAGCCGACGATCTGTAGCTGGTTTGAGAGAACGACCAGCCACACTGGGACTGAGACACGGCCCAG	Bacteria	Proteobacteria	Gammaproteobacteria	Betaproteobacteriales	Burkholderiaceae	Polaromonas	NA
ASV200	GATTAACGCTAGCGGCAGGCATAATACATGCAAGTTGAACGAGATTAGTTTTAGCAATAGAACTAGTTTAGTGGCGCACGGGTGCGTAACGCGTATGCAACCTACCTTAAACAGGGGAATAGCCTCTCGAAAGAGAGATTAATACCGCATAACATATATTTAGAGCATTCTAGATATATCAAACCTACGGGGGTTTAAGATGGGCATGCGTGACATTAGCTAGTTGGTGAGGTAACGGCTCACCAAGGCAACGATGTCTAGGGGGTCTGAGAGGATGTCCCCCCACACTGGTACTGAGACACGGACCAG	Bacteria	Bacteroidetes	Bacteroidia	Sphingobacteriales	NS11-12_marine_group	NA	NA
ASV201	GACGAACGCTGGCGGCGTGCTTAACACATGCAAGTCGTACGGTAAGGCCCTTTCGGGGGTACACGAGTGGCGAACGGGTGAGTAACACGTGAGTAACCTGCCCACAACTTTGGGATAACGCTAGGAAACTGGTGCTAATACTGGATATGTGCTCCTGCTGCATGGTGGGGGTTGGAAAGCTCCGGCGGTTGTGGATGGACTCGCGGCCTATCAGCTTGTTGGTGGGGTAGTGGCCTACCAAGGCGGCGACGGGTAGCCGGCCTGAGAGGGTGACCGGCCACATTGGGACTGAGATACGGCCCAG	Bacteria	Actinobacteria	Actinobacteria	Propionibacteriales	Propionibacteriaceae	Cutibacterium	granulosum
ASV202	ATTGAACGCTGGCGGCAGGCTTAACACATGCAAGTCGAGCGGTAACATTTCTAGCTTGCTAGAAGATGACGAGCGGCGGACGGGTGAGTAATACTTAGGAATCTACCTAGTAGTGGGGGATAGCTCGGGGAAACTCGAATTAATACCGCATACGACCTACGGGAGAAAGGGGGCAACTTGTTGCTCTCGCTATTAGATGAGCCTAAGTCGGATTAGCTAGATGGTGGGGTAAAGGCCTACCATGGCGACGATCTGTAGCTGGTCTGAGAGGATGATCAGCCACACCGGGACTGAGACACGGCCCGG	Bacteria	Proteobacteria	Gammaproteobacteria	Pseudomonadales	Moraxellaceae	Psychrobacter	NA
ASV203	AGCGAACGCTGGCGGCAGGCTTAACACATGCAAGTCGAACGGGCGTAGCAATACGTCAGTGGCAGACGGGTGAGTAACACGTGGGAACGTACCTTTTGGTTCGGAACAACTGAGGGAAACTTCAGCTAATACCGAATAAGCCCTTACGGGGAAAGATTTATTGCCGAAAGATCGGCCCGCGTCTGATTAGCTAGTTGGTAGGGTAATGGCCTACCAAGGCGACGATCAGTAGCTGGTCTGAGAGGATGATCAGCCACACTGGGACTGAGACACGGCCCAG	Bacteria	Proteobacteria	Alphaproteobacteria	Rhizobiales	Xanthobacteraceae	NA	NA
ASV204	AACGAACGCTGGCGGCGGGCCTCATACATGCAAGTCGAGCGCGAAAGTCCGCAAGGATGAGTAAAGCGGCGCACGGGTGAGTAACACGTGGATAATCTACCCTTTGGATTGGAATAACCTGTCGAAAGACGGGCTAATGCCGAGTAAGCTCTCGGGAGCGTGAAGCTCTTGCGAGGAAAGATGGCGCAAGCTATCGCCGATGGATGAGTCTGCGTCCCATTAGTTAGTTGGTGAGGTAACAGCTTACCAAGACGATGATGGGTACCTGGTCTGAGAGGATGATCAGGCACACTGGAACTGAAACACGGTCCAG	Bacteria	Proteobacteria	Deltaproteobacteria	Oligoflexales	0319-6G20	NA	NA
ASV205	GACGAACGCTGGCGGCGTGCTTAACACATGCAAGTCGAACGGAAAGGCCCAGCTTGCTGGGTGCTCGAGTGGCGAACGGGTGAGTAACACGTGGGTGATCTGCCCCTAACTTCGGGATAAGCTTGGGAAACTGGGTCTAATACCGGATAGGACAATCGTTTAGTGTCGGTTGTGGAAAGTTTTTTCGGTTAGGGATGAGCCCGCGGCCTATCAGCTTGTTGGTGGGGTAATGGCCTACCAAGGCGTCGACGGGTAGCCGGCCTGAGAGGGTGGACGGCCACATTGGGACTGAGATACGGCCCAG	Bacteria	Actinobacteria	Actinobacteria	Corynebacteriales	Corynebacteriaceae	Corynebacterium	NA
ASV206	AGTGAACGCTGGCGGCATGCTTAACACATGCAAGTCGCACGGTTCGGGGCAACTCGGGCAGTGGCGGACGGGTGAGGAACGCGTAGGGATGTGTCCAGGGGTGGGGGATAACGTTGGGAAACTGACGCTAATACCGCATGTGATCTGAGGATCAAAGCCGCGAGGCGCCTTTGGAGCAACCTGCGTCCGATTAGGTAGTTGGTGGGGTAATGGCCTACCAAGCCTGCGATCGGTAGCTGGTCTGAGAGGACGACCAGCCACACTGGGACTGAGACACGGCCCAG	Bacteria	Proteobacteria	Alphaproteobacteria	Acetobacterales	Acetobacteraceae	Roseomonas	NA
ASV207	GACGAACGCTGGCGGCGTGCTTAACACATGCAAGTCGAGCGATGAAGCACCTTCGGGTGTGAATTAGCGGCGAACGGGTGAGGAACACGTGAAGAATCTGCCTTCAACTCTGGGATAACTCCGGGAAACCGGGGCTAATACCGGATATGAGCCTTGATCGCATGATCGGGGCTGGAAAGTTTTTCGGTTGAAGATGACTTCGCGGCCTATCAGCTTGTTGGTGAGGTAATGGCTCACCAAGGCGACGACGGGTAGCCGGCCTGAGAGGGCGACCGGCCACACTGGGACTGAGACACGGCCCAG	Bacteria	Actinobacteria	Actinobacteria	Frankiales	Sporichthyaceae	hgcI_clade	NA
ASV208	GACGAACGCTGGCGGCGTGCCTAATACATGCAAGTCGAGCGGACAGATGGGAGCTTGCTCCCTGATGTTAGCGGCGGACGGGTGAGTAACACGTGGGTAACCTGCCTGTAAGACTGGGATAACTCCGGGAAACCGGGGCTAATACCGGATGCTTGTTTGAACCGCATGGTTCAAACATAAAAGGTGGCTTCGGCTACCACTTACAGATGGACCCGCGGCGCATTAGCTAGTTGGTGAGGTAATGGCTCACCAAGGCAACGATGCGTAGCCGACCTGAGAGGGTGATCGGCCACACTGGGACTGAGACACGGCCCAT	Bacteria	Firmicutes	Bacilli	Bacillales	Bacillaceae	Bacillus	NA
ASV209	AATGAACGCTGGCGGCGTGCCTAAGACATGCAAGTCGCACGTGAAAGTCCGCAAGGATGAGTAAAGTGGCGCAAGGGTGAGTAATATTTAGGTCATATGCCTCTTAGCGGGGGATAACCAGGCGAAAGCTTGGCTAATACCGCATACTCCGGAGATGTTTATTTCATTTTCGGGAAAGCCGTAAGGCGCGAAGAGAGTAGCCTGAATCCTATTAGCTAGTTGGTGAGGTAATGGCTCACCAAGGCTTCGATAGGTAGCTGGTCTGAGAGGATGGTCAGCCACACTGGAACTGAGACACGGTCCAG	Bacteria	NA	NA	NA	NA	NA	NA
ASV210	ATTGAACGCTGGCGGCAGGCCTAACACATGCAAGTCGAGCGGGGTTTTCGGACCTAGCGGCGGACGGGTGAGTAATGCGTAGGAAGCTACCCGATAGAGGGGGATACCAGTTGGAAACGACTGTTAATACCGCATAATGTCTACGGACCAAAGTGTGGGACCTTCGGGCCACATGCTATCGGATGCGCCTACGTGGGATTAGCTAGTTGGTGAGGTAATGGCTCACCAAGGCGACGATCTCTAGCTGGTTTGAGAGGATGATCAGCCACACTGGAACTGAGACACGGTCCAG	Bacteria	Proteobacteria	Gammaproteobacteria	Alteromonadales	Alteromonadaceae	Rheinheimera	NA
ASV211	AACGAACGCTGGCGGCAGGCCTAACACATGCAAGTCGAGCGCCCCGCAAGGGGAGCGGCGGACGGGTGAGTAACGCGTGGGAACGTACCCTTTGCTACGGAATAGCCTCGGGAAACTGGGAGTAATACCGTATGTGCCCTTCGGGGGAAAGATTTATCGGCAAAGGATCGGCCCGCGTTGGATTAGGTAGTTGGTGGGGTAATGGCCTACCAAGCCGACGATCCATAGCTGGTTTGAGAGGATGATCAGCCACACTGGGACTGAGACACGGCCCAG	Bacteria	Proteobacteria	Alphaproteobacteria	Rhodobacterales	Rhodobacteraceae	Rhodobacter	NA
ASV212	AACGAACGCTGGCGGCAGGCTTAACACATGCAAGTCGAACGCCCCGCAAGGGGAGTGGCAGACGGGTGAGTAACGCGTGGGAACATACCCTTATCTTCGGAACAACTCCGGGAAACTGGAGCTAATACCGAATGTGCCCTTCGGGGGAAAGATTTATCGGATAAGGATTGGCCCGCGTTGGATTAGCTAGTTGGTGGGGTAAAGGCCTACCAAGGCGACGATCCATAGCTGGTCTGAGAGGATGATCAGCCACATTGGGACTGAGACACGGCCCAA	Bacteria	Proteobacteria	Alphaproteobacteria	Rhizobiales	Rhizobiaceae	Allorhizobium-Neorhizobium-Pararhizobium-Rhizobium	NA
ASV213	GATGAACGCTAGCGGCAGGCCTAATACATGCAAGTCGAGGGGCAGCACGATCTTCGGATTGGTGGCGACCGGCGCACGGGTGCGTAACGCGTATGCAACCTACCTACTACTGGGGGATAGCCCGGGGAAACTCGGATTAATACCTCATGGCATTAGAGATTCACATGATGAACTAATTAAAGATTTATCGGTAGTAGATGGGCATGCGTCTGATTAGTTAGTTGGCGAGGTAACGGCTCACCAAGACGATGATCAGTAGGGGGTCTGAGAGGATGATCAGCCACACTGGCACTGAGATACGGGCCAG	Bacteria	Bacteroidetes	Bacteroidia	Cytophagales	Cyclobacteriaceae	NA	NA
ASV214	ATTGAACGCTGGCGGCATGCCTTACACATGCAAGTCGAACGGTAACAGGTCTTCGGATGCTGACGAGTGGCGAACGGGTGAGTAATACATCGGAACGTGCCCGATCGTGGGGGATAACGAAGCGAAAGCTTTGCTAATACCGCATAAGATCTAAGGATGAAAGCAGGGGACCGCAAGGCCTTGCGCGAACGGAGCGGCCGATGGCAGATTAGGTAGTTGGTGGGATAAAAGCTTACCAAGCCGACGATCTGTAGCTGGTCTGAGAGGACGACCAGCCACACTGGGACTGAGACACGGCCCAG	Bacteria	Proteobacteria	Gammaproteobacteria	Betaproteobacteriales	Burkholderiaceae	Acidovorax	NA
ASV215	ATTGAACGCTGGCGGCAGGCCTAACACATGCAAGTCGAGCGGTAGAGAGAAGCTTGCTTCTCTTGAGAGCGGCGGACGGGTGAGTAATGCCTAGGAATCTGCCTGGTAGTGGGGGATAACGTTCGGAAACGGACGCTAATACCGCATACGTCCTACGGGAGAAAGCAGGGGACCTTCGGGCCTTGCGCTATCAGATGAGCCTAGGTCGGATTAGCTAGTTGGTGAGGTAATGGCTCACCAAGGCGACGATCCGTAACTGGTCTGAGAGGATGATCAGTCACACTGGAACTGAGACACGGTCCAG	Bacteria	Proteobacteria	Gammaproteobacteria	Pseudomonadales	Pseudomonadaceae	Pseudomonas	NA
ASV216	GACGAACGCTGGCGGCGTGCTTAACACATGCAAGTCGAACGGTAAGGCCCTAGCTTGCTGGGGTACACGAGTGGCGAACGGGTGAGTAACACGTGGGTGACCTGCCCTGCACTTCGGGATAAGCCTGGGAAACTGGGTCTAATACCGGATAGGACCGCATCGTAGGTGGTGTGGTGGAAAGTTTTTTCGGTGTGGGATGGGCCCGCGGCCTATCAGCTTGTTGGTGGGGTAATGGCCTACCAAGGCGGCGACGGGTAGCCGGCCTGAGAGGGTGGACGGCCACATTGGGACTGAGACACGGCCCAG	Bacteria	Actinobacteria	Actinobacteria	Corynebacteriales	Corynebacteriaceae	Corynebacterium_1	NA
ASV217	GACGAACGCTGGCGGCATGCCTAATACATGCAAGTCGAACGATGATATCACTGCTTGCAGTGATTGATTAGTGGCGAACGGGTGAGTAACACGTGAGGAACTTGCCCATGAGCGGGGGACAACATTCGGAAACGGATGCTAATACCCCATAGGTGGATTGGTCGCATGACTAATTCATTAAAGGTGGCTTTGCTACCACTCATGGATAGCCTCGCGGCGTATTAGCTAGTTGGTAAGGTAATGGCTTACCAAGGCAGTGATACGTAGCCGACTTGAGAGGGTGATCGGCCACACTGGGACTGAGACACGGCCCAG	Bacteria	Firmicutes	Bacilli	Lactobacillales	Carnobacteriaceae	Dolosigranulum	pigrum
ASV218	ATTGAACGCTGGCGGCATGCTTTACACATGCAAGTCGGACGGCAGCACGAAAGAGCTTGCTCTTTTGGTGGCGAGTGGCGAACGGGTGAGTAATATATCGGAACGTACCGAGTAGTGGGGGATAACTAATCGAAAGATTAGCTAATACCGCATACGTCTTGAGAGAGAAAGCAGGGGACCATTAGGCCTTGCGCTATTCGAGCGGCCGATATCTGATTAGCTAGTTGGTGGGGTAAAGGCCTACCAAGGCGACGATCAGTAGCGGGTCTGAGAGGATGATCCGCCACACTGGGACTGAGACACGGCCCAG	Bacteria	Proteobacteria	Gammaproteobacteria	Betaproteobacteriales	Neisseriaceae	Neisseria	NA
ASV219	AACGAACGCTGGCGGCAGGCTTAACACATGCAAGTCGAGCGCCCCGCAAGGGGAGCGGCAGACGGGTGAGTAACGCGTGGGAATCTACCTTTTGCTACGGAATAACTCAGGGAAACTTGTGCTAATACCGTATGTGCCCTTCGGGGGAAAGATTTATCGGCAAAGGATGAGCCCGCGTTGGATTAGCTAGTTGGTGAGGTAAAGGCTCACCAAGGCGACGATCCATAGCTGGTCTGAGAGGATGATCAGCCACACTGGGACTGAGACACGGCCCAG	Bacteria	Proteobacteria	Alphaproteobacteria	Rhizobiales	Rhizobiaceae	Ochrobactrum	NA
ASV220	GATGAATGCTGGCGGCGTGGATGAGGCATGCAAGTCGAATGGGTTTAGGCCCATGGCAGACGAGGTAGGAACACGTAGGTACGTACCCCAAAGTCAGGGATAATCCGTCGAAAGGCGGCACAATACTTGATAGTCTCTTCGGAGTAAAGATTTATCGCTTTGGGAACGGCCTGCGGGCTATCAGCTTGTTGGTAAGGTAACGGCTTACCAAGGCTACGACGGCTAGGGGAGGTGAGAGCCTGACCCCCACCGATGGAACTGCGACACGGTCCAT	Bacteria	Patescibacteria	Parcubacteria	Candidatus_Kaiserbacteria	NA	NA	NA
ASV221	ATTGAACGCTAGCGGCATGCCTTACACATGCAAGTCGAACGGCAGCACGGGAGCAATCCTGGTGGCGAGTGGCGAACGGGTGAGTAATACATCGGAACGTACCCAGTAGTGGGGGATAACGTAGCGAAAGCTACGCTAATACCGCATACGCACTATGGTGGAAAGCGGGGGATCGCAAGACCTCGCGCTATTGGAGCGGCCGATGGCAGATTAGCTTGTTGGTGGGGTAAAAGCCTACCAAGGCGACGATCTGTAGCTGGTCTGAGAGGACGACCAGCCACACTGGGACTGAGACACGGCCCAG	Bacteria	Proteobacteria	Gammaproteobacteria	Betaproteobacteriales	Burkholderiaceae	Lautropia	NA
ASV222	GACGAACGCTGGCGGCGTGCTTAACACATGCAAGTCGAACGGAAAGGCCCTGCTTGCAGGGTACTCGAGTGGCGAACGGGTGAGTAACACGTGGGTGATCTGCCCTGCACTTCGGGATAAGCCTGGGAAACTGGGTCTAATACCGGATAGGAACCATTTTTAGTGTGATGGTTGGAAAGTTTTTTCGGTGTAGGATGAGCTCGCGGCCTATCAGCTTGTTGGTGGGGTAATGGCCTACCAAGGCGGCGACGGGTAGCCGGCCTGAGAGGGTGGACGGCCACATTGGGACTGAGATACGGCCCAG	Bacteria	Actinobacteria	Actinobacteria	Corynebacteriales	Corynebacteriaceae	Corynebacterium_1	NA
ASV223	GATGAACGCTGGCGGCGTGCCTAATACATGCAAGTCGAGCGAACAGACGAGGAGCTTGCTCCTTTGACGTTAGCGGCGGACGGGTGAGTAACACGTAGGTAACCTACCTATAAGACTGGGATAACTTCGGGAAACCGGAGCTAATACCGGATAATATTTCGAACCGCATGGTTCGATAGTGAAAGATGGCTTTGCTATCACTTATAGATGGACCTGCGCCGTATTAGCTAGTTGGTAAGGTAACGGCTTACCAAGGCAACGATACGTAGCCGACCTGAGAGGGTGATCGGCCACACTGGAACTGAGACACGGTCCAG	Bacteria	Firmicutes	Bacilli	Bacillales	Staphylococcaceae	Staphylococcus	NA
ASV224	GATGAACGCTGGCGGCGTGCCTAATACATGCAAGTCGAGCGAACAGATAAGGAGCTTGCTCCTTTGACGTTAGCGGCGGACGGGTGAGTAACACGTGGGTAACCTACCTATAAGACTGGGATAACTTCGGGAAACCGGAGCTAATACCGGATAATATTTCGAACCGCATGGTTCGATAGTGAAAGATGGTTTTGCTATCACTTATAGATGGACCCGCGCCGTATTAGCTAGTTGGTAAGGTAACGGCTTACCAAGGCGACGATACGTAGCCGACCTGAGAGGGTGATCGGCCACACTGGAACTGAGACACGGTCCAG	Bacteria	Firmicutes	Bacilli	Bacillales	Staphylococcaceae	Staphylococcus	NA
ASV225	GATGAACGCTGGCGGCAGGCCTAACACATGCAAGTCGAACGGTAACAGGAAGCAGCTTGCTGCTTTGCTGACGAGTGGCGGACGGGTGAGTAATGTCTGGGAAACTGCCTGATGGAGGGGGATAACTACTGGAAACGGTGGCTAATACCGCATAACGTCGCAAGACCAAAGAGGGGGACCTTCGGGCCTCTTGCCATCAGATGTGCCCAGATGGGATTAGCTTGTTGGTGAGGTAACGGCTCACCAAGGCGACGATCCCTAGCTGGTCTGAGAGGATGACCAGCCACACTGGAACTGAGACACGGTCCAG	Bacteria	Proteobacteria	Gammaproteobacteria	Enterobacteriales	Enterobacteriaceae	Salmonella	enterica
ASV226	ATTGAACGCTGGCGGCAGGCTTAACACATGCAAGTCGAACGATGACTCTCTAGCTTGCTAGAGAAGATTAGTGGCGGACGGGTGAGTAACATTTAGGAATCTGCCTAGTAGTGGGGGATAGCTCGGGGAAACTCGAATTAATACCGCATACGACCTACGGGTGAAAGGGGGCGCAAGCTCTTGCTATTAGATGAGCCTAAATCAGATTAGCTAGTTGGTGGGGTAAAGGCCCACCAAGGCGACGATCTGTAACTGGTCTGAGAGGATGATCAGTCACACCGGAACTGAGACACGGTCCGG	Bacteria	Proteobacteria	Gammaproteobacteria	Pseudomonadales	Moraxellaceae	Enhydrobacter	aerosaccus
ASV227	ATTGAACGCTGGCGGCAGGCTTAACACATGCAAGTCGAACGGTAACAGATAAGTACTTGTACTTATGCTGACGAGTGGCGGACGGGTGAGTAATGCTTGGGAATCTGTCTTAGGGAGGGGGATAACGACGGGAAACTGTCGCTAATACCGCGTAATGTCTAAGGACGAAAGGGTGGGACCTTCGGGCCACCTGCCGTAAGATGAGCCCAAGTGGGATTAGGTAGTTGGTGAGGTAAAGGCTCACCAAGCCGACGATCTCTAGCTGGTCTGAGAGGATGACCAGCCACACTGGAACTGAGACACGGTCCAG	Bacteria	Proteobacteria	Gammaproteobacteria	Pasteurellales	Pasteurellaceae	Actinobacillus	NA
ASV228	ATTGAACGCTGGCGGCAGGCTTAACACATGCAAGTCGAGCGGGGAAAGGTAGCTTGCTACCTGACCTAGCGGCGGACGGGTGAGTAATGCTTAGGAATCTGCCTATTAGTGGGGGACAACATCTCGAAAGGGATGCTAATACCGCATACGTCCTACGGGAGAAAGCAGGGGACCTTCGGGCCTTGCGCTAATAGATGAGCCTAAGTCGGATTAGCTAGTTGGTGGGGTAAAGGCCTACCAAGGCGACGATCTGTAGCGGGTCTGAGAGGATGATCCGCCACACTGGGACTGAGACACGGCCCAG	Bacteria	Proteobacteria	Gammaproteobacteria	Pseudomonadales	Moraxellaceae	Acinetobacter	lwoffii
ASV229	AACGAACGCTGGCGGCAGGCCTAACACATGCAAGTCGAGCGCACCTTCGGGTGAGCGGCGGACGGGTTAGTAACGCGTGGGAACATACCCTTTTCTACGGAATAGCCTCGGGAAACTGAGAGTAATACCGTATAAGCCCTTCGGGGGAAAGATTTATCGGAGAAGGATCGGCCCGCGTTAGATTAGATAGTTGGTGGGGTAACGGCCTACCAAGTCTACGATCTATAGCTGGTTTTAGAGGATGATCAGCAACACTGGGACTGAGACACGGCCCAG	Bacteria	Proteobacteria	Alphaproteobacteria	Rhodobacterales	Rhodobacteraceae	NA	NA
ASV230	ATTGAACGCTGGCGGTATGCCTTACACATGCAAGTCGAACGGTAGGGGGAGCAATCCCCTGAGAGTGGCGAACGGGTGAGTAATACATCGGAACGTGCCCAGTCGTGGGGGATAACGTAGCGAAAGCTACGCTAATACCGCATACGACCTGAGGGTGAAAGCGGGGGACCGTAAGGCCTCGCGCGATTGGAGCGGCCGATGGCAGATTAGGTAGTTGGTGGGGTAAAGGCCCACCAAGCCTGCGATCTGTAGCTGGTCTGAGAGGACGACCAGCCACACTGGGACTGAGACACGGCCCAG	Bacteria	Proteobacteria	Gammaproteobacteria	Betaproteobacteriales	Burkholderiaceae	Sphaerotilus	NA
ASV231	ATTGAACGCTGGCGGCAGGCCTAACACATGCAAGTCGAGCGGGGTTTTCGGACCTAGCGGCGGACGGGTGAGTAATGCGTAGGAAGCTACCCGATAGAGGGGGATACCAGTTGGAAACGACTGTTAATACCGCATAATGTCTACGGACCAAAGTGTGGGACCTTCGGGCCACATGCTATCGGATGCGCCTACGTGGGATTAGCTAGTTGGTGAGGTAATGGCTCACCAAGGCGACGATCCCTAGCTGGTTTGAGAGGATGATCAGCCACACTGGAACTGAGACACGGTCCAG	Bacteria	Proteobacteria	Gammaproteobacteria	Alteromonadales	Alteromonadaceae	Rheinheimera	texasensis
ASV232	ATTGAACGCTGGCGGCAGGCTTAACACATGCAAGTCGAACGATGACTCTCTAGCTTGCTAGAGATGATTAGTGGCGGACGGGTGAGTAACATTTAGGAATCTACCTAGTAGTGGGGGATAGCTCGGGGAAACTCGAATTAATACCGCATACGACCTACGGGTGAAAGGGGGCGCAAGCTCTTGCTATTAGATGAGCCTAAATCAGATTAGCTAGTTGGTGGGGTAAAGGCCCACCAAGGCGACGATCTGTAACTGGTCTGAGAGGATGATCAGTCACACCGGAACTGAGACACGGTCCGG	Bacteria	Proteobacteria	Gammaproteobacteria	Pseudomonadales	Moraxellaceae	Enhydrobacter	NA
ASV233	ATTGAACGCTGGCGGCAGGCTTAACACATGCAAGTCGAGCGGGGAAAGGTAGCTTGCTACCTAACCTAGCGGCGGACGGGTGAGTAATGCTTAGGAATCTGCCTATTAGTGGGGGACAACATTCCGAAAGGAATGCTAATACCGCATACGCCCTACGGGGGAAAGCAGGGGATCTTCGGACCTTGCGCTAATAGATGAGCCTAAGTCAGATTAGCTAGTTGGTGGGGTAAAGGCCTACCAAGGCGACGATCTGTAGCGGGTCTGAGAGGATGATCCGCCACACTGGGACTGAGACACGGCCCAG	Bacteria	Proteobacteria	Gammaproteobacteria	Pseudomonadales	Moraxellaceae	Acinetobacter	johnsonii
ASV234	ATTGAACGCTGGCGGAATGCTTTACACATGCAAGTCGAACGGCAGCACGGACTTCGGTCTGGTGGCGAGTGGCGAACGGGTGAGTAATATATCGGAACGTATCCAATAATGGGGGATAACTAATCGAAAGGTTGGCTAATACCGCATACGCCCTGAGGGGGAAAGCTGGGGATCTTCGGACCTAGCGTTAATGGAGCGGCCGATATCTGATTAGCTAGTTGGTGGGGTAAAGGCCCACCAAGGCGACGATCAGTAGCTGGTCTGAGAGGACGACCAGCCACACTGGAACTGAGACACGGTCCAG	Bacteria	Proteobacteria	Gammaproteobacteria	Betaproteobacteriales	Methylophilaceae	Methylotenera	NA
ASV235	ATTGAACGCTGGCGGCATGCCTTACACATGCAAGTCGAACGGCAGCATGATCTAGCTTGCTAGATTGATGGCGAGTGGCGAACGGGTGAGTAATACATCGGAACGTGCCCTGTAGTGGGGGATAACTAGTCGAAAGATTAGCTAATACCGCATACGACCTGAGGGTGAAAGTGGGGGACCGCAAGGCCTCATGCTATAGGAGCGGCCGATGTCTGATTAGCTAGTTGGTGAGGTAAAGGCTCACCAAGGCGACGATCAGTAGCTGGTCTGAGAGGACGATCAGCCACACTGGGACTGAGACACGGCCCAG	Bacteria	Proteobacteria	Gammaproteobacteria	Betaproteobacteriales	Burkholderiaceae	Ralstonia	NA
ASV236	GACGAACGCTGGCGGCGTGCTTAACACATGCAAGTCGAACGGTGACGGAGAGCTTGCTCTCCTGATCAGTGGCGAACGGGTGAGTAACACGTGGGCAACCTGCCCCAGACTTCGGGATAACGCTTCGAAAGAGGTGCTAATACCGGATACGAACTCCTTGGGCATCCCTGGAGTTGGAAAGTTTTTCGGTCTGGGATGGGCCCGCGGCCTATCAGCTTGTTGGTGAGGTAACGGCTCACCAAGGCGACGACGGGTAGCCGGCCTGAGAGGGCGACCGGCCACACTGGGACTGAGACACGGCCCAG	Bacteria	Actinobacteria	Actinobacteria	PeM15	NA	NA	NA
ASV237	GATGAACGCTAGCGGCAGGCCTAATACATGCAAGTCGAACGGTGGCAGCAATGTCATAGTGGCGCACGGGTGCGTAACACGTAACTAACCTACCTATAACTGGGGGATAGCCCGCCGAAAGGCGGATTAATACCGCATAAGCTAGTTGAAACGGCATCGTTTTATTAGTAAAGATTTATTGGTTATAGATGGGGTTGCGGGTCATTAGCTAGTTGGTTGGGTAACGGCTGACCAAGGCGACGATGACTAGGGGAGCTGAGAGGCTGGTCCCCCACACGGGCACTGAGATACGGGCCCG	Bacteria	Bacteroidetes	Bacteroidia	Cytophagales	Hymenobacteraceae	Hymenobacter	NA
ASV238	GATGAACGCTAGCGGCAGGCTTAACACATGCAAGTCGAGGGGTATAGTTCTTCGGAGCTAGAGACCGGCGCACGGGTGCGTAACGCGTATGCAATCTACCTTTTACAGAGGGATAGCCCAGAGAAATTTGGATTAATACCTCATAGTATGTGAGAATCGCATGGTTTTCACATTAAAGTCACAACGGTAAAAGATGAGCATGCGTCCCATTAGCTTGTTGGTAAGGTAACGGCTTACCAAGGCAACGATGGGTAGGGGTCCTGAGAGGGAGATCCCCCACACTGGTACTGAGACACGGACCAG	Bacteria	Bacteroidetes	Bacteroidia	Flavobacteriales	Flavobacteriaceae	Flavobacterium	NA
ASV239	AATGAACGCTGGCGGCAGGCCTAACACATGCAAGTCGAACGGATCCTTCGGGATTAGTGGCGGACGGGTGAGTAACGCGTGGGAACATACCCTTTGGTACGGAATAGCCTCGGGAAACTGGGAGTAATACCGTATGTGCCCTTCGGGGGAAAGATTTATCGCCAAAGGATTGGCCCGCGTTGGATTAGGTAGTTGGTGGGGTAATGGCCTACCAAGCCGACGATCCATAGCTGGTTTGAGAGGATGATCAGCCACACTGGGACTGAGACACGGCCCAG	Bacteria	Proteobacteria	Alphaproteobacteria	Rhodobacterales	Rhodobacteraceae	Pseudorhodobacter	NA
ASV240	GACGAACGCTGGCGGCGTGCTTAACACATGCAAGTCGAACGATGAAGCCTAGCTTGCTAGGTGGATTAGTGGCGAACGGGTGAGTAATACGTGAGTGACCTACCTTTGACTCTGGGATAAGCCTGGGAAACTGGGTCTAATACCGGATACGACCAATCTCCGCATGGGGTGTTGGTGGAAAGCGTTATGGAGTGGTTTTAGATGGGCTCACGGCCTATCAGCTTGTTGGTGAGGTAATGGCTTACCAAGGCGACGACGGGTAGCCGGCCTGAGAGGGTGACCGGCCACACTGGGACTGAGACACGGCCCAG	Bacteria	Actinobacteria	Actinobacteria	Micrococcales	Micrococcaceae	Rothia	dentocariosa
ASV241	GATGAACGCTGGCGGCATGCTTAACACATGCAAGTCGGACGGGAAGTGGTGTTTCCAGTGGCGGACGGGTGAGTAACGCGTAAGAACCTGCCCTTGGGAGGGGAACAACAGCTGGAAACGGCTGCTAATACCCCGTAGGCTGAGGAGCAAAAGGAGGAATCCGCCTGAGGAGGGGCTCGCGTCTGATTAGCTAGTTGGTGAGGCAATAGCTTACCAAGGCGATGATCAGTAGCTGGTCCGAGAGGATGATCAGCCACACTGGGACTGAGACACGGCCCAG	Bacteria	Cyanobacteria	Oxyphotobacteria	Chloroplast	NA	NA	NA
ASV242	ATTGAACGCTGGCGGCAGGCCTAACACATGCAAGTCGAACGGTAACAGGAAGCAGCTTGCTGCTTCGCTGACGAGTGGCGGACGGGTGAGTAATGTCTGGGAAGCTGCCTGATGGAGGGGGATAACTACTGGAAACGGTAGCTAATACCGCATAATGTCGCAAGACCAAAGAGGGGGACCTTCGGGCCTCTTGCCATCGGATGTGCCCAGATGGGATTAGCTTGTTGGTGGGGTAACGGCTCACCAAGGCGACGATCCCTAGCTGGTCTGAGAGGATGACCAGCCACACTGGAACTGAGACACGGTCCAG	Bacteria	Proteobacteria	Gammaproteobacteria	Enterobacteriales	Enterobacteriaceae	Escherichia/Shigella	coli
ASV243	AACGAACGCTGGCGGCAGGCCTAACACATGCAAGTCGAGCGAGGACTTCGGTTCTAGCGGCGGACGGGTGAGTAACGCGTGGGAATGTGCCCTTCTCTACGGAATAGCCCTGGGAAACTGGGAGTAATACCGTATACGCCCTTTTGGGGAAAGATTTATCGGAGAAGGATCAGCCCGCGTTGGATTAGGTAGTTGGTGGGGTAATGGCCTACCAAGCCGACGATCCATAGCTGGTTTGAGAGGATGATCAGCCACACTGGGACTGAGACACGGCCCAG	Bacteria	Proteobacteria	Alphaproteobacteria	Rhodobacterales	Rhodobacteraceae	Paracoccus	yeei
ASV244	GATGAACGCTGGCGGCGTGCTTAACACATGCAAGTCGAACGGAAAGGCTCCTGCTTGCAGGGGTACTCGAGTGGCGAACGGGTGAGTAACACGTGGGTGATCTGCCCTGTACTTCGGGATAAGCTTGGGAAACTGGGTCTAATACCGGATAGGACAACTTTTTGGATATTGTTGTGGAAAGCTTTTGCGGTATGGGATGAGCTCGCGGCCTATCAGCTTGTTGGTGGGGTAATGGCCTACCAAGGCGTCGACGGGTAGCCGGCCTGAGAGGGTGTACGGCCACATTGGGACTGAGATACGGCCCAG	Bacteria	Actinobacteria	Actinobacteria	Corynebacteriales	Corynebacteriaceae	Corynebacterium_1	NA
ASV245	GATGAACGCTGGCGGCGTGCCTAATACATGCAAGTCGAGCGAACAGACGAGAGTGCTTGCACTCTCTGACGTTAGCGGCGGACGGGTGAGTAACACGTGGGTAACCTACCTATAAGACTGGGATAACTTCGGGAAACCGGAGCTAATACCGGATAATATTTAGCTTCGCATGAAGCAATAGTGAAAGACGGTTCTGCTGTCACTTATAGATGGACCCGCGGTGTATTAGCTAGTTGGTGAGGTAACGGCTCACCAAGGCAACGATACATAGCCGACCTGAGAGGGTGATCGGCCACACTGGGACTGAGACACGGCCCAG	Bacteria	Firmicutes	Bacilli	Bacillales	Staphylococcaceae	Macrococcus	canis
ASV246	GACGAACGCTGGCGGCGTGCCTAATACATGCAAGTAGAACGCTGAAGGAGGAGCTTGCTCTTCTGGATGAGTTGCGAACGGGTGAGTAACGCGTAGGTAACCTGCCTGGTAGCGGGGGATAACTATTGGAAACGATAGCTAATACCGCATAAGAGTAGATGTTGCATGACATTTGCTTAAAAGGTGCAATTGCACCACTACCAGATGGACCTGCGTTGTATTAGCTAGTTGGTGGGGTAACGGCTCACCAAGGCGACGATACATAGCCGACCTGAGAGGGTGATCGGCCACACTGGGACTGAGACACGGCCCAG	Bacteria	Firmicutes	Bacilli	Lactobacillales	Streptococcaceae	Streptococcus	NA
ASV247	GATGAACGCTGGCGGCGTGCCTAATACATGCAAGTCGAGCGGCAGCACGGTCTTCGGACTGGTGGCGAGCGGCGGACGGCAGAGTAACGCGTAGGAATATACCCCAAAGTGAGGGATAAGCTCCAGAAATGGAGTCTAATACCGCATATGGTCTTCGGATTAAAGCCTTCGGGCGCTATGGGAATAGCCTGCGTTCGATTAGCTAGTTGGTGAGGTAATGGCTCACCAAGGCGACGATCGATAGCTGGTCTGAGAGGATGATCAGCCTGACTGGAACTGAGATACGGTCCAG	Bacteria	Patescibacteria	Saccharimonadia	Saccharimonadales	NA	NA	NA
ASV248	GATGAACGCTGGCGGCGTGCCTAATACATGCAAGTCGAGCGAACAGACGAGGAGCTTGCTCCTTTGACGTTAGCGGCGGACGGGTGAGTAACACGTGGGTAACCTACCTATAAGACTGGGATAACTTCGGGAAACCGGAGCTAATACCGGATAATATTTCGAACCGCATGGTTCGATAGTGAAAGATGGCTTTGCTATCACTTATAGATGGACCTGCGCCGTATTAGCTAGTTGGTAAGGTAACGGCTTACCAAGGCAACGATACGTAGCCGACCTGAGAGGGTGATCGGCCACACTGGAACTGAGACACGGTCCAA	Bacteria	Firmicutes	Bacilli	Bacillales	Staphylococcaceae	Staphylococcus	NA
ASV249	GACGAACGCTGGCGGCGTGCTTAACACATGCAAGTCGAACGATGAAGCTGGAGCTTGCTCCGGTGGATTAGTGGCGAACGGGTGAGTAACACGTGAGCAATCTGCCCTTGACTCTGGGATAACTGCGGGAAACTGTAGCTAATACCGGATACGACACCTTGGGGCATCCCAGGGTGTGGAAAGAATTTCGGTCAAGGATGAGCTCGCGGCCTATCAGCTAGTTGGTGAGGTAATGGCTCACCAAGGCGACGACGGGTAGCCGGCCTGAGAGGGTGACCGGCCACACTGGAACTGAGACACGGTCCAG	Bacteria	Actinobacteria	Actinobacteria	Micrococcales	Microbacteriaceae	Rhodoluna	lacicola
ASV250	ATTGAACGCTGGCGGCAGGCCTAACACATGCAAGTCGAACGGTAACAGGAAGCAGCTTGCTGCTTCGCTGACGAGTGGCGGACGGGTGAGTAATGTCTGGGAAACTGCCTGATGGAGGGGGATAACTACTGGAAACGGTAGCTAATACCGCATAACGTCGCAAGACCAAAGAGGGGGACCTTCGGGCCTCTTGCCATCGGATGTGCCCAGATGGGATTAGCTAGTAGGTGGGGTAACGGCTCACCTAGGCGACGATCCCTAGCTGGTCTGAGAGGATGACCAGCCACACTGGAACTGAGACACGGTCCAG	Bacteria	Proteobacteria	Gammaproteobacteria	Enterobacteriales	Enterobacteriaceae	Escherichia/Shigella	NA
ASV251	ATTGAACGCTGGCGGCATGCTTTACACATGCAAGTCGAACGGTAACAGGCCGCAAGGTGCTGACGAGTGGCGAACGGGTGAGTAATGCATCGGAACGTGCCCAGTCGTGGGGGATAACGCAGCGAAAGCTGTGCTAATACCGCATACGATCTATGGATGAAAGCGGGGGACCGTAAGGCCTCGCGCGATTGGAGCGGCCGATGTCAGATTAGGTAGTTGGTGGGGTAAAGGCCCACCAAGCCAACGATCTGTAGCTGGTCTGAGAGGACGACCAGCCACACTGGGACTGAGACACGGCCCAG	Bacteria	Proteobacteria	Gammaproteobacteria	Betaproteobacteriales	Burkholderiaceae	Hydrogenophaga	NA
ASV252	AACGAACGCTGGCGGCAGGCCTAAAACATGCAAGTCGAACGAACCTTCGGGTTAGTGGCGCACGGGTGCGTAACGCGTGGGAATATGCCCTTCACTACGGAACAACGTCGGGAAACTGACGCTAATACCGTATAATGACTCCGGTCCAAAGATTTATCGGTGAAGGATTAGCCCGCGTCTGATTAGGTAGTTGGTGAGGTAATGGCTCACCAAGCCGACGATCAGTAGCTGGTCTGAGAGGATGATCAGCCACACTGGGACTGAGACACGGCCCAG	Bacteria	Proteobacteria	Alphaproteobacteria	Micavibrionales	NA	NA	NA
ASV253	GCTTCCCTCTTTCTTTCTTCTTTCCCCCTTCCCTTCTCCCTCTCTTTTTTCCCTCCCGTGGCGGACGGGTGAGTAACACGTAAGAATTTGCCTTTAGGAGGGGGATAATAACTGGAAACAGTTGGTAATACCCCATATGCTTTCGAGTGAAAAAGAGTTTTCTGCCTAAAGAGAAGCTTGCGGCTGATTAGCTTGTTGGTAAGGTAATGGCTTACCAAGGCGACGATCAGTATCTGGTTTGAGAGGACGATCAGACACACTGGAACTGAGACACGGTCCAG	Bacteria	Cyanobacteria	Oxyphotobacteria	Chloroplast	NA	NA	NA
ASV254	GATGAACGCTGGCGGCGTGCTTAACACATGCAAGTCGAACGGTGAACACGGAGCTTGCTCTGTGGGATCAGTGGCGAACGGGTGAGTAACACGTGAGCAACCTGCCCCTGACTCTGGGATAAGCGCTGGAAACGGCGTCTAATACTGGATACGAACCATGAAGGCATCTTCAGTGGTTGGAAAGATTTATTGGTTGGGGATGGGCTCGCGGCCTATCAGCTTGTTGGTGAGGTAATGGCTCACCAAGGCGTCGACGGGTAGCCGGCCTGAGAGGGTGACCGGCCACACTGGGACTGAGACACGGCCCAG	Bacteria	Actinobacteria	Actinobacteria	Micrococcales	Microbacteriaceae	Microbacterium	hydrocarbonoxydans
ASV255	ACCTCCCTCTTTCTTCCTTCTTCCCCCCTGCAAGTCGAGCGCACTCTTCGGAGTGAGCGGCAGACGGGTGAGTAACGCGTGGGAATCTACCCATCCCTACGGAATAGCTCCGGGAAACTGGAATTAATACCGTATACGCCCCCCTTTGGTGGACATTGGGGGGGAAAGATTTATCGGGGATGGATGAGCCCGCGTTGGATTAGCTAGTTGGTGGGGTAAAGGCCTACCAAGGCGACGATCCATAGCTGGTCTGAGAGGATGATCAGCCACATTGGGACTGAGACACGGCCCAA	Bacteria	Proteobacteria	Alphaproteobacteria	Rhizobiales	Rhizobiaceae	NA	NA
ASV256	ATTGAACGCTGGCGGTATGCTTTACACATGCAAGTCGAACGGCAGCATAGGTGCTTGCACCTGATGGCGAGTGGCGAACGGGTGAGTAATGCATCGGAACGTGCCCAATCGTGGGGGATAACGCAGCGAAAGCTGTGCTAATACCGCATACGATCTACGGATGAAAGCGGGGGACCTTCGGGCCTCGCGCGAATGGAGCGGCCGATGTTAGATTAGGTAGTTGGTGGGGTAAAGGCTCACCAAGCCGACGATCTATAGCTGGTCTGAGAGGACGACCAGCCACACTGGAACTGAGACACGGTCCAG	Bacteria	Proteobacteria	Gammaproteobacteria	Betaproteobacteriales	Burkholderiaceae	RS62_marine_group	NA
ASV257	AGTGAACGCTGGCGGTAGGCCTAACACATGCAAGTCGAACGGCAGCACAGGAGAGCTTGCTCTCTGGGTGGCGAGTGGCGGACGGGTGAGGAATACATCGGAATCTACCTTTTCGTGGGGGATAACGTAGGGAAACTTACGCTAATACCGCATACGACCTTCGGGTGAAAGCAGGGGACCTTCGGGCCTTGCGCGGATAGATGAGCCGATGTCGGATTAGCTAGTTGGCGGGGTAAAGGCCCACCAAGGCGACGATCCGTAGCTGGTCTGAGAGGATGATCAGCCACACTGGAACTGAGACACGGTCCAG	Bacteria	Proteobacteria	Gammaproteobacteria	Xanthomonadales	Xanthomonadaceae	Stenotrophomonas	rhizophila
ASV258	AGCGAACGCTGGCGGCAGGCCTAACACATGCAAGTCGAACGGACCCTTCGGGGTTAGTGGCGGACGGGTGAGTAACACGTGGGAACGTGCCTTTAGGTTCGGAATAGCTCCTGGAAACGGGTGGTAATGCCGAATGTGCCCTTCGGGGGAAAGATTTATCGCCTTTAGAGCGGCCCGCGTCTGATTAGCTAGTTGGTGGGGTAATGGCCCACCAAGGCTACGATCAGTAGCTGGTCTGAGAGGATGACCAGCCACATTGGGACTGAGACACGGCCCAA	Bacteria	Proteobacteria	Alphaproteobacteria	Caulobacterales	Caulobacteraceae	Brevundimonas	denitrificans
ASV259	GACGAACGCTGGCGGCGTGCTTAACACATGCAAGTCGAACGGAAAGGCCCTGCTTGCAGGGTGCTCGAGTGGCGAACGGGTGAGTAACACGTGGGTGATCTGCCCCTTATTTTGGGATAAGCCTGGGAAACTGGGTCTAATACTGGATAGGACCATGCTGTAGGTGGTGTGGTGGAAAGATTAGTTTCGGTAAGGGATGAGCTCGCGGCCTATCAGCTTGTTGGTGGGGTAATGGCCTACCAAGGCGTCGACGGGTAGCCGGCCTGAGAGGGTGGACGGCCACATTGGGACTGAGATACGGCCCAG	Bacteria	Actinobacteria	Actinobacteria	Corynebacteriales	Corynebacteriaceae	Corynebacterium_1	NA
ASV260	GATGAACGCTGGCGGCGTGCCTAAGACATGCAAGTCGAGGGGGTTTAGACCCCCGGCGAACGGGTGAGTAACACGTGGGAACTTTCATTAAGTTCGGGATAACCTTTCGAAAGGAAGGACAATACCGAATGTGGTCGTAAGACTAAAGATTTATCGCTTAATGTGAGGCCCGCGGCCCATCAGCTAGTTGGTAAGGTAAAGGCTTACCAAGGCTATGACGGGTAGCGGAACCGAGAGGTTGATCCGCCACACTGGGACTGCGACACGGCCCAG	Bacteria	Patescibacteria	Parcubacteria	NA	NA	NA	NA
ASV261	GATGAATGCTGGCGGCGTGGATGAGGCATGCAAGTCGAATGAATTTAGATTCATGGCAGACGAGGTAGGAACACGTAGGTACGTACCCCATAGTCAGGGATAATCCGTCGAAAGGCGGCACAATACTTGATGGTCTCTTCGGAGTAAAGATTTATCGCTATGGGAACGGCCTGCGGGCTATCAGCTTGTTGGTAAGGTAACGGCTTACCAAGGCTACGACGGCTAGGGGAGGTGAGAGCCTGACCCCCACCGATGGAACTGCGACACGGTCCAT	Bacteria	Patescibacteria	Parcubacteria	Candidatus_Kaiserbacteria	NA	NA	NA
ASV262	AACGAACGCTGGCGGCGTGCCTAATACATGCAAGTCGCACGTGAAAGTCCTTCGGGATGAGTAAAGTGGCGCACGGGTGAGTAATGCATGGGAACGTACCTTTAGGAGGGGAATAACCACGGGAAACTGTGGCTAATACCGCATAATGACGAGAGTCCAAAGCGGGCCTCTACTTGTAAGCTCGCACCTAAAGAGCGGCCCATGTCCCATTAGCTAGTTGGTAGGGTAATGGCCTACCAAGGCGACGATGGGTAGCTGGTCTGAGAGGATGATCAGCCACACTGGGACTGAGACACGGCCCAG	Bacteria	Proteobacteria	Deltaproteobacteria	Oligoflexales	Oligoflexaceae	NA	NA
ASV263	AACGAACGCTGGCGGCAGGCTTAACACATGCAAGTCGAACGCCCCGCAAGGGGAGTGGCAGACGGGTGAGTAACGCGTGGGAATCTACCCAGATCTACGGAACAACAGTTGGAAACGACTGCTAATACCGTATACGCCCTACGGGGGAAAGATTTATCGGATTTGGATGAGCCCGCGTAAGATTAGCTAGTTGGTGGGGTAATGGCCTACCAAGGCGACGATCTTTAGCTGGTCTGAGAGGATGATCAGCCACACTGGGACTGAGACACGGCCCAG	Bacteria	Proteobacteria	Alphaproteobacteria	Rhizobiales	Devosiaceae	Devosia	lucknowensis
ASV264	ATTGAACGCTGGCGGCATGCCTTACACATGCAAGTCGAACGGTAACAGGTCTTCGGATGCTGACGAGTGGCGAACGGGTGAGTAATACATCGGAACGTGCCCAATCGTGGGGGATAACGCAGCGAAAGCTGTGCTAATACCGCATACGATCTACGGATGAAAGCGGGGGATCTTCGGACCTCGCGCGAATGGAGCGGCCGATGGCAGATTAGGTAGTTGGTAGGGTAAAAGCCTACCAAGCCGACGATCTGTAGCTGGTCTGAGAGGACGACCAGCCACACTGGGACTGAGACACGGCCCAG	Bacteria	Proteobacteria	Gammaproteobacteria	Betaproteobacteriales	Burkholderiaceae	Giesbergeria	anulus
ASV265	GATGAATGCTGGCGACGTGGATAAGGCATGCAAGTCAAGGGGGCCGCAAGGCAACCGGCAGACGAGGTAGTAACACGTACGAACGCACCCCGAAGTCTGGAATAGCTCGTCGAAAGACGGGGTAATACCGGATGGTACCGCAAGGTTAAAGATTTATCGCTTCGGGAGCGGCGTGCGCAATATCAGCTAGTTGGTGAGGTAATGGCTCACCAAGGCTACGACGTTTAGGGGAACTGAGAGGTTGACCCCCACCGATGGGACTGAGACACGGCCCAT	Bacteria	Patescibacteria	Parcubacteria	Candidatus_Kaiserbacteria	NA	NA	NA
ASV266	GACGAACGCTGGCGGTATGCCTAACACATGCAAGTCGAACGAGATTATTCATTTGTTTACAAAAGAATGATTGCAGTGGCGGACGGGTGAGGAACACGTAAGAACTTACCTTTTGGCGGGGGATAACAACGGGAAACTGTTGCTAATACCCCATAATGCTGAGGAGCGAAAGGGAAACTGCCAAGAGAGAGGCTTGCGTCTGATTAGCTAGTTGGAGGAGGTAAATGCTCCCCAAGGCGACGATCAGTAGCTGGTCTGAGAGGATGATCAGCCACACTGGGACTGAGACACGGCCCAG	Bacteria	Cyanobacteria	Oxyphotobacteria	Chloroplast	NA	NA	NA
ASV267	GCTTCCCTCTGGCGGTCTTCTTTACACATGCAAGTCGAACGAGAGTTTTTAACTCAAGTGGCGGACGGGTGAGTAACACGTAAGAATTTGCCTTTAGGAGGGGGATAATAACTGGAAACAGTTGGTAATACCCCATATGCTTTCGAGTGAAAAAGAGTTTTCTGCCTAAAGAGAAGCTTGCGGCTGATTAGCTTGTTGGTAAGGTAATGGCTTACCAAGGCGACGATCAGTATCTGGTTTGAGAGGACGATCAGACACACTGGAACTGAGACACGGTCCAG	Bacteria	Cyanobacteria	Oxyphotobacteria	Chloroplast	NA	NA	NA
ASV268	GCTTCCCTCTTTCTTTCTTCTTTCCCCCTGCCCTTCGCCCGAGAGTTTTTAACTCAAGTGGCGGACGGGTGAGTAACACGTAAGAATTTGCCTTTAGGAGGGGGATAATAACTGGAAACAGTTGGTAATACCCCATATGCTTTCGAGTGAAAAAGAGTTTTCTGCCTAAAGAGAAGCTTGCGGCTGATTAGCTTGTTGGTAAGGTAATGGCTTACCAAGGCGACGATCAGTATCTGGTTTGAGAGGACGATCAGACACACTGGAACTGAGACACGGTCCAG	Bacteria	Cyanobacteria	Oxyphotobacteria	Chloroplast	NA	NA	NA
ASV269	GATGAACGCTAGCGGCAGGCCTAACACATGCAAGTCGAGGGGTAGAACACTTCGGTGTTTGAGACCGGCGCACGGGTGCGTAACGCGTATGCAATCTACCTTGTACAGAGGGATAGCCCAGAGAAATTTGGATTAATACCTCATAGTGTTATCGAATGGCATCGTTTGATAACTAAAGTTCCAACGGTACAAGATGAGCATGCGTCCCATTAGTTAGTTGGTAAGGTAACGGCTTACCAAGACAATGATGGGTAGGGGTCCTGAGAGGGAGATCCCCCACACTGGTACTGAGACACGGACCAG	Bacteria	Bacteroidetes	Bacteroidia	Flavobacteriales	Flavobacteriaceae	Flavobacterium	NA
ASV270	AACGAACGCTGGCGGCAGGCTTAACACATGCAAGTCGAACGCCCCGCAAGGGGAGTGGCAGACGGGTGAGTAACGCGTGGGAATCTACCCAATTCTTCGGAACAACACATGGAAACGTGTGCTAATACCGAATGAGCCCTTCGGGGGAAAGATTTATCGGAATTGGATGAGCCCGCGTTGGATTAGCTAGTTGGTGGGGTAAAGGCCTACCAAGGCGACGATCCATAGCTGGTCTGAGAGGATGATCAGCCACACTGGGACTGAGACACGGCCCAG	Bacteria	Proteobacteria	Alphaproteobacteria	Rhizobiales	Rhizobiaceae	Phyllobacterium	NA
ASV271	AGTGAACGCTGGCGGCATGCTTAACACATGCAAGTCGCACGGGCAGCAATGTCAGTGGCGGACGGGTGAGGAACGCGTAGGGATGTGTCCGGGGGTGGGGGATAACGCTGGGAAACTGGCGCTAATACCGCATGACTGCTGAGGCAGAAAGCCGCGAGGCGCCTTTGGAGCAACCTGCGTCCGATTAGGTAGTTGGTGGGGTAATGGCCTACCAAGCCTGCGATCGGTAGCTGGTCTGAGAGGACGACCAGCCACACTGGGACTGAGACACGGCCCAG	Bacteria	Proteobacteria	Alphaproteobacteria	Acetobacterales	Acetobacteraceae	Roseomonas	NA
ASV272	ATTGAACGCTGGCGGCATGCCTTACACATGCAAGTCGAACGGTAACAGGTCTTCGGATGCTGACGAGTGGCGAACGGGTGAGTAATACATCGGAACGTGCCTAGTAGTGGGGGATAACTACTCGAAAGAGTGGCTAATACCGCATGAGATCTACGGATGAAAGCAGGGGATCGCAAGACCTTGTGCTACTAGAGCGGCTGATGGCAGATTAGGTAGTTGGTGGGATAAAAGCTTACCAAGCCGACGATCTGTAGCTGGTCTGAGAGGACGATCAGCCACACTGGGACTGAGACACGGCCCAG	Bacteria	Proteobacteria	Gammaproteobacteria	Betaproteobacteriales	Burkholderiaceae	Comamonas	jiangduensis
ASV273	ATTGAACGCTGGCGGAATGCTTTACACATGCAAGTCGAACGGCAGCACGGGGGCAACCCTGGTGGCGAGTGGCGAACGGGTGAGTAATACATCGGAACGTGCCCAGTCGTGGGGGATAACTACGCGAAAGCGTAGCTAATACCGCATACGATCTACGGATGAAAGCGGGGGATCGCAAGACCTCGCGCGATTGGAGCGGCCGATGGCAGATTAGGTAGTTGGTGGGGTAAAGGCTCACCAAGCCGACGATCTGTAGCTGGTCTGAGAGGACGACCAGCCACACTGGGACTGAGACACGGCCCAG	Bacteria	Proteobacteria	Gammaproteobacteria	Betaproteobacteriales	Burkholderiaceae	Ramlibacter	NA
ASV274	GCTTCCCTCTTTCGTTCTTCTTTCCACATGCAAGTCGAACGAGAGTTTTTAACTCAAGTGGCGGACGGGTGAGTAACACGTAAGAATTTGCCTTTAGGAGGGGGATAATAACTGGAAACAGTTGGTAATACCCCATATGCTTTCGAGTGAAAAAGAGTTTTCTGCCTAAAGAGAAGCTTGCGGCTGATTAGCTTGTTGGTAAGGTAATGGCTTACCAAGGCGACGATCAGTATCTGGTTTGAGAGGACGATCAGACACACTGGAACTGAGACACGGTCCAG	Bacteria	Cyanobacteria	Oxyphotobacteria	Chloroplast	NA	NA	NA
ASV275	ATTGAACGCTGGCGGCATGCCTTACACATGCAAGTCGAACGGTAACAGGCCGCAAGGTGCTGACGAGTGGCGAACGGGTGAGTAATACATCGGAACGTGCCCGATCGTGGGGGATAACGGAGCGAAAGCTTTGCTAATACCGCATACGATCTACGGATGAAAGCAGGGGACCGCAAGGCCTTGCGCGGACGGAGCGGCCGATGGCAGATTAGGTAGTTGGTGGGATAAAAGCTTACCAAGCCGACGATCTGTAGCTGGTCTGAGAGGACGACCAGCCACACTGGGACTGAGACACGGCCCAG	Bacteria	Proteobacteria	Gammaproteobacteria	Betaproteobacteriales	Burkholderiaceae	Acidovorax	NA
ASV276	GATGAACGCTCGCGGTATGCTTAACACATGCAAGTCGTACGGAAAAGCAATTTTTAGTGGCGAACGGGTGAGTAACGCGTGAGAATTTGCCTCTAGGAAGAGGATAACATTTAGAAATAAATGCTAAAACTCTATATGCCATCTGGTGAAAAAAGCAATTTGCCTAGAGAGAAGCTCGCGTCTGATTAGCTAGTTGGTGGGGTAAAGGCCTACCAAGGCGACGATCAGTAGCTGGTCTGAGAGGACGACCAGCCACACTGGAACTGAGACACGGTCCAG	Bacteria	Cyanobacteria	Oxyphotobacteria	Chloroplast	NA	NA	NA
ASV277	GCTTCCCTCTGGCGTTCTTCTTTCCACATGCAAGTCGAACGAGAGTTTTTAACTCAAGTGGCGGACGGGTGAGTAACACGTAAGAATTTGCCTTTAGGAGGGGGATAATAACTGGAAACAGTTGGTAATACCCCATATGCTTTCGAGTGAAAAAGAGTTTTCTGCCTAAAGAGAAGCTTGCGGCTGATTAGCTTGTTGGTAAGGTAATGGCTTACCAAGGCGACGATCAGTATCTGGTTTGAGAGGACGATCAGACACACTGGAACTGAGACACGGTCCAG	Bacteria	Cyanobacteria	Oxyphotobacteria	Chloroplast	NA	NA	NA
ASV278	ATTGAACGCTGGCGGCATGCCTTACACATGCAAGTCGAACGGCAGCGCGGGGCAACCTGGCGGCGAGTGGCGAACGGGTGAGTAATATATCGGAACGTACCCTGGAGTGGGGGATAACGTAGCGAAAGTTACGCTAATACCGCATACGATCTAAGGATGAAAGTGGGGGATCGCAAGACCTCATGCTCCTGGAGCGGCCGATATCTGATTAGCTAGTTGGTAGGGTAAAAGCCTACCAAGGCATCGATCAGTAGCTGGTCTGAGAGGACGACCAGCCACACTGGAACTGAGACACGGTCCAG	Bacteria	Proteobacteria	Gammaproteobacteria	Betaproteobacteriales	Burkholderiaceae	Duganella	zoogloeoides
ASV279	GCTTCCCTCTTTCTTTCTTCTTTCCCCCTGCCCGTCGAACGAGAGTTTTTAACTCAAGTGGCGGACGGGTGAGTAACACGTAAGAATTTGCCTTTAGGAGGGGGATAATAACTGGAAACAGTTGGTAATACCCCATATGCTTTCGAGTGAAAAAGAGTTTTCTGCCTAAAGAGAAGCTTGCGGCTGATTAGCTTGTTGGTAAGGTAATGGCTTACCAAGGCGACGATCAGTATCTGGTTTGAGAGGACGATCAGACACACTGGAACTGAGACACGGTCCAG	Bacteria	Cyanobacteria	Oxyphotobacteria	Chloroplast	NA	NA	NA
ASV280	GCTTCCCTCTTTCTTTCTTCTTTCCCCCTGCACGTCGAACGAGAGTTTTTAACTCAAGTGGCGGACGGGTGAGTAACACGTAAGAATTTGCCTTTAGGAGGGGGATAATAACTGGAAACAGTTGGTAATACCCCATATGCTTTCGAGTGAAAAAGAGTTTTCTGCCTAAAGAGAAGCTTGCGGCTGATTAGCTTGTTGGTAAGGTAATGGCTTACCAAGGCGACGATCAGTATCTGGTTTGAGAGGACGATCAGACACACTGGAACTGAGACACGGTCCAG	Bacteria	Cyanobacteria	Oxyphotobacteria	Chloroplast	NA	NA	NA
ASV281	ATTGAACGCTGGCGGCATGCCTTACACATGCAAGTCGAACGGTAACGCGGGGCAACCTGGCGACGAGTGGCGAACGGGTGAGTAATGCATCGGAACGTGCCCAGAAGTGGGGGATAGCCCGGCGAAAGCCGGATTAATACCGCATGAGACCTGAGGGTGAAAGCGGGGGATCGCAAGACCTCGCGCTTTTGGAGCGGCCGATGTCAGATTAGCTAGTTGGTGGGGTAAAGGCCTACCAAGGCGACGATCTGTAGCTGGTCTGAGAGGACGACCAGCCACACTGGGACTGAGACACGGCCCAG	Bacteria	Proteobacteria	Gammaproteobacteria	Betaproteobacteriales	Burkholderiaceae	Ideonella	NA
ASV282	GATGAACGCTAGCGGCAGGCTTAACACATGCAAGTCGAGGGGCAGCGGGGAGGAAGCTTGCTTTCTCCGCCGGCGACCGGCGCACGGGTGAGTAACACGTATGCAACCTGCCCCTGTCAGGGGGACAACCCGCCGAAAGGCGGGCTAAACCCGCGTACATGCCACCGGGGCATCCCGGAGGCAGGAAAGGCTTCGGCCGGACAGGGATGGGCATGCGGCGCATTAGGCAGTAGGCGGGGTAACGGCCCACCTAACCGACGATGCGTAGGGGTTCTGAGAGGAAGGTCCCCCACACTGGTACTGAGACACGGACCAG	Bacteria	Bacteroidetes	Bacteroidia	Bacteroidales	Muribaculaceae	NA	NA
ASV283	ATTGAACGCTGGCGGAATGCTTTACACATGCAAGTCGAACGGCAGCACGGACTTCGGTCTGGTGGCGAGTGGCGAACGGGTGAGTAATATATCGGAACGTGCCCAGTCGTGGGGGATAACGTAGTGAAAATTACGCTAATACCGCATACGATCTATGGATGAAAGCGGGGGATCGCAAGACCTCGCGCGATTGGAGCGGCCGATATCAGATTAGGTAGTTGGTGGGGTAAAGGCTCACCAAGCCAACGATCTGTAGCTGGTCTGAGAGGACGACCAGCCACACTGGAACTGAGACACGGTCCAG	Bacteria	Proteobacteria	Gammaproteobacteria	Betaproteobacteriales	Burkholderiaceae	Limnohabitans	NA
ASV284	ATTGAACGCTGGCGGCATGCCTTACACATGCAAGTCGAACGGCAGCACGGACTTCGGTCTGGTGGCGAGTGGCGAACGGGTGAGTAATATATCGGAACGTACCCAGTAGTGGGGGATAACTATCCGAAAGGATAGCTAATACCGCATACGATCTACGGATGAAAGCAGGGGATCTTCGGACCTTGTGCTATTGGAGCGGCCGATATCTGATTAGCTAGTTGGTGAGGTAAAAGCTCACCAAGGCGACGATCAGTAGCTGGTCTGAGAGGACGACCAGCCACACTGGAACTGAGACACGGTCCAG	Bacteria	Proteobacteria	Gammaproteobacteria	Betaproteobacteriales	Burkholderiaceae	Undibacterium	NA
ASV285	GATGAACGCTAGCGGCAGGCCTAATACATGCAAGTCGAACGGTGTCTTCGGACATAGTGGCGCACGGGTGCGTAACACGTATGCAACCTACCTTACATTGGGGGATAGCCTTTCGAAAGGGAGATTAATACCGCATAAGACAGTAGCTGGGCATCCAGCAGCTGTTAAAGATTTATCGATGTAAGATGGGCATGCGTCCAATTAGTTAGTTGGCGAGGTAATGGCTCACCAAGACTTTGATTGGTAGGGGAACTGAGAGGTCAATCCCCCACACTGGCACTGAGATACGGGCCAG	Bacteria	Bacteroidetes	Bacteroidia	Cytophagales	Spirosomaceae	Pseudarcicella	NA
ASV286	AGCGAACGCTGGCGGCAGGCCTAACACATGCAAGTCGAACGGATCCTTCGGGATTAGTGGCGGACGGGTGAGTAACACGTGGGAACGTGCCTTTTGGTTCGGAACAACTCAGGGAAACTTGAGCTAATACCGGATAAGCCTTTCGAGGGAAAGATTTATCGCCATTAGAGCGGCCCGCGTAGGATTAGCTAGTTGGTGGGGTAAAGGCCCACCAAGGCTACGATCCTTAGCTGGTCTGAGAGGATGATCAGCCACATTGGGACTGAGACACGGCCCAA	Bacteria	Proteobacteria	Alphaproteobacteria	Caulobacterales	Caulobacteraceae	Caulobacter	henricii
ASV287	AGTGAACGTTGGCGGTGCGCCTAAAACATGCAAGTCGAGCGCCCTGGACCCTGTCCTTCATTTGGAGGCTAGAGTCCAGGGAGCGGCAAACGGCTGCGTAACACGTGGGTACCTACCTCGAACTCAGGGATAACCCGCCGAAAGGCGGGCTAATACCGGATGGTCCCGAAAGGGTAAAGCTTTCGCGGTTCGAGAGGGGCCTGCGGCCTATCAGGTAGTTGGTAAGGTAACGGCTTACCAAGCCTATGACGGGTAGCTGGTCTGAGAGGACGACCAGCCAGAATGGAACTGAGACACGGTCCAT	Bacteria	Patescibacteria	Gracilibacteria	Candidatus_Peribacteria	NA	NA	NA
ASV288	GACGAACGCTGGCGGCGTGCCTAATACATGCAAGTAGAACGCTGAAGGAGGAGCTTGCTCTTCTGGATGAGTTGCGAACGGGTGAGTAACGCGTAGGTAACCTGCCTGGTAGCGGGGGATAACTATTGGAAACGATAGCTAATACCGCATAACAGTAGATGTTGCATGACATTTGCTTAAAAGGTGCAATTGCACCACTACCAGATGGACCTGCGTTGTATTAGCTAGTTGGTGGGGTAACGGCTCACCAAGGCGACGATACATAGCCGACCTGAGAGGGTGATCGGCCACACTGGGACTGAGACACGGCCCAG	Bacteria	Firmicutes	Bacilli	Lactobacillales	Streptococcaceae	Streptococcus	NA
ASV289	GACGAACGCTGGCGGCGTGCCTAATACATGCAAGTCGAGCGGACGAATCGAAAGCTTGCTTTTGATTCGTTAGCGGCGGACGGGTGAGTAACACGTGGGCAACCTGCCCTGTAGACGGGGATAACACCGAGAAATCGGTGCTAATACCGGATAACACGAAATGTCGCATGACGTTTCGTTGAAAGACGGCGCAAGCTGTCGCTACAGGATGGGCCCGCGGCGCATTAGCTAGTTGGTGAGGTAACGGCTCACCAAGGCGACGATGCGTAGCCGACCTGAGAGGGTGATCGGCCACACTGGGACTGAGACACGGCCCAG	Bacteria	Firmicutes	Bacilli	Bacillales	Bacillaceae	Anoxybacillus	NA
ASV290	ATTGAACGCTGGCGATAGGCCTAACACATGCTAGTCGTACGAAAAAATTAGTTTTTTAGTGGCAAACGGGTGAGTAATTGCGTAAGAATTTACCTTTAGAAAGAGGATAACAATTAGAAATGATTACTAATACTCTATATACCAATTTATTATATTTTGGTAAAAAAATTTTGTCTAAAGAGAAGCTTACGTCTGATTAGCTAGTTGGTAGGGTAAATGCCTACCAAGGCGATGATCAGTAGCTGATTTGAGAGGATGATCAGCCACATTGGAATTGAGATACGGTCCAA	Bacteria	Cyanobacteria	Oxyphotobacteria	Chloroplast	NA	NA	NA
ASV291	AACGAACGCTGGCGGCAGGCTTAACACATGCAAGTCGAACGCTTCACCCTCGGGTGGAGAGTGGCAGACGGGTGAGTAACACGTGGGAACGTACCCTTTGGTTCGGAATAACTCTGGGAAACTAGAGCTAATACCGGATACGCCCTTTTGGGGAAAGGTTTACTGCCGAAGGATCGGCCCGCGTCCGATTAGCTAGTTGGTGAGGTAATGGCTCACCAAGGCATCGATCGGTAGCTGGTCTGAGAGGATGACCAGCCACATTGGGACTGAGACACGGCCCAA	Bacteria	Proteobacteria	Alphaproteobacteria	Rhizobiales	Beijerinckiaceae	1174-901-12	NA
ASV292	ATTGAACGCTGGCGGCATGCTTAACACATGCAAGTCGAACGGCAACATGACTTAGCTTGCTAAGTTGATGGCGAGTGGCGAACGGGTGAGTAACGCGTAGGAATATGCCTTGAAGAGTGGGACAACTTGGGGAAACTCAAGCTAATACCGCATAATTTCTTAGGAAAAAAGCTGGGGACCTTCGGGCCTGGCGCTTCAAGATTAGCCTGCGTACGATTAGCTAGTTGGTAGGGTAAGGGCCTACCAAGGCGACGATCGTTAGCTGGTCTGAGAGGATGACCAGCCACACTGGAACTGAGACACGGTCCAG	Bacteria	Proteobacteria	Gammaproteobacteria	Legionellales	Legionellaceae	Legionella	NA
ASV293	ATTGAACGCTGGCGGCATGCCTTACACATGCAAGTCGAACGGTAACAGGTCTTCGGATGCTGACGAGTGGCGAACGGGTGAGTAATACATCGGAACGTGCCCGATCGTGGGGGATAACGAAGCGAAAGCTTTGCTAATACCGCATACGATCTACGGATGAAAGCAGGGGACCGCAAGGCCTTGCGCGAACGGAGCGGCCGATGGCAGATTAGGTAGTTGGTGGGATAAAAGCTTACCAAGCCGACGATCTGTAGCTGGTCTGAGAGGACGACCAGCCACACTGGGACTGAGACACGGCCCAG	Bacteria	Proteobacteria	Gammaproteobacteria	Betaproteobacteriales	Burkholderiaceae	Acidovorax	temperans
ASV294	GACGAACGCTGGCGGCGTGCCTAATACATGCAAGTAGAACGCTGAAGGAGGAGCTTGCTTCTCTGGATGAGTTGCGAACGGGTGAGTAACGCGTAGGTAACCTGCCTGGTAGCGGGGGATAACTATTGGAAACGATAGCTAATACCGCATAATAGTAGATGTTGCATGACATTTACTTAAAAGGTGCAATTGCATCACTACCAGATGGACCTGCGTTGTATTAGCTAGTTGGTGGGGTAACGGCTCACCAAGGCGACGATACATAGCCGACCTGAGAGGGTGATCGGCCACACTGGGACTGAGACACGGCCCAG	Bacteria	Firmicutes	Bacilli	Lactobacillales	Streptococcaceae	Streptococcus	mitis
ASV295	AGCGAACGCTGGCGGCAGGCTTAACACATGCAAGTCGAACGGGCACTTCGGTGCTAGTGGCAGACGGGTGAGTAACACGTGGGAACGTACCTTTCGGTTCGGAATAATACAGGGAAACTTGTACTAATACCGGATACGCCCTTCGGGGGAAAGATTTATCGCCGATTGATCGGCCCGCGTCTGATTAGCTAGTTGGTGAGGTAATGGCTCACCAAGGCGACGATCAGTAGCTGGTCTGAGAGGATGATCAGCCACACTGGGACTGAGACACGGCCCAG	Bacteria	Proteobacteria	Alphaproteobacteria	Rhizobiales	Beijerinckiaceae	Bosea	NA
ASV296	ATTGAACGCTGGCGGCATGCCTTACACATGCAAGTCGAACGGCAGCATGGAAGAGCTTGCTCTTCTGATGGCGAGTGGCGAACGGGTGAGTAAAGCATCGGAACGTACCGTGTAGTGGGGGATAACGTAGCGAAAGTTACGCTAATACCGCATACGCACTGAGGTGGAAAGCAGGGGATCGCAAGACCTTGCGCTATACGAGCGGCCGATGTCAGATTAGCTAGTTGGTAGGGTAAAGGCCTACCAAGGCGACGATCTGTAGCGGGTCTGAGAGGATGATCCGCCACACTGGGACTGAGACACGGCCCAG	Bacteria	Proteobacteria	Gammaproteobacteria	Betaproteobacteriales	Rhodocyclaceae	C39	NA
ASV297	AACGAACGCTGGCGGCAGGCTTAACACATGCAAGTCGAGCGAGGCCTTCGGGTCTAGCGGCGGACGGGTGAGTAACGCGTGGGAACGTGCCCTTTTCTACGGAATAGCCTCGGGAAACTGAGAGTAATACCGTATACGCCCTTTTGGGGAAAGATTTATCGGAGAAGGATCGGCCCGCGTTGGATTAGGTAGTTGGTGGGGTAAAGGCCTACCAAGCCTTCGATCCATAGCTGGTTTGAGAGGATGATCAGCCACACTGGGACTGAGACACGGCCCAG	Bacteria	Proteobacteria	Alphaproteobacteria	Rhodobacterales	Rhodobacteraceae	NA	NA
ASV298	AACGAACGCTGGCGGCAGGCCTAACACATGCAAGTCGAGCGGACATCTTCGGATGTTAGCGGCGGACGGGTGAGTAACGCGTGGGAACGTGCCCTTTGCTACGGAATAGCCTCGGGAAACTGGGAGTAATACCGTATGTGCCCTTCGGGGGAAAGATTTATCGGCAAAGGATCGGCCCGCGTTGGATTAGGTAGTTGGTGGGGTAATGGCCTACCAAGCCGACGATCCATAGCTGGTTTGAGAGGATGATCAGCCACACTGGGACTGAGACACGGCCCAG	Bacteria	Proteobacteria	Alphaproteobacteria	Rhodobacterales	Rhodobacteraceae	Falsirhodobacter	NA
ASV299	ATTGAACGCTGGCGGCATGCCTTACACATGCAAGTCGAACGGCAGCACGGGAGCAATCCTGGTGGCGAGTGGCGAACGGGTGAGTAATATATCGGAACGTGCCCAGTCGTGGGGGATAACGCAGCGAAAGCTGTGCTAATACCGCATACGATCTCTGGATGAAAGCGGGGGACTCGCAAGGGCCTCGCGCGATTGGAGCGGCCGATATCAGATTAGGTAGTTGGTGAGGTAAAGGCTCACCAAGCCGACGATCTGTAGCTGGTCTGAGAGGACGACCAGCCACACTGGAACTGAGACACGGTCCAG	Bacteria	Proteobacteria	Gammaproteobacteria	Betaproteobacteriales	Burkholderiaceae	NA	NA
ASV300	GATGAACGCTGGCGGCGTGCCTAAGACATGCAAGTCGAGTGGGTTTAGGCCCACGGCAAACGGGTGAGTAATATCTAGGAACATACCTATAGTTGAGCATAACCTACCGAAAGGTAGAGCAATTCTCAATGTGACCGCAAGGTTAAAGTCGCAAGACGCTATAGAAGTGGCCTGGACACCATCAGCTAGTTGGTAAGGTAAAGGCTTACCAAGGCTTTGACGGTTAGGGGCCCCGAGAGGGGAAACCCCCACACTGGAACTGAGACACGGTCCAG	Bacteria	Patescibacteria	Parcubacteria	NA	NA	NA	NA
ASV301	AACGAACGCTGGCGGCAGGCTTAACACATGCAAGTCGAGCGCGTAGCAATACGAGCGGCAGACGGGTGAGTAACGCGTGGGAATCTACCCAACCCTACGGAATAACGCATGGAAACGTGTGCTAATACCGTATACGCCCTTTGGGGGAAAGATTTATCGGGGATGGATGAGCCCGCGTTGGATTAGCTAGTTGGTGGGGTAAAGGCCTACCAAGGCGACGATCCATAGCTGGTCTGAGAGGATGATCAGCCACATTGGGACTGAGACACGGCCCAA	Bacteria	Proteobacteria	Alphaproteobacteria	Rhizobiales	Rhizobiaceae	Allorhizobium-Neorhizobium-Pararhizobium-Rhizobium	NA
ASV302	ATTGAACGCTGGCGGCAGGCCTAACACATGCAAGTCGAGCGGGGTTTTCGGACCTAGCGGCGGACGGGTGAGTAATGCGTAGGAAGCTGCCCGATAGAGGGGGATACCAGTTGGAAACGACTGTTAATACCGCATAATGTCTACGGACCAAAGTGTGGGACCTTCGGGCCACATGCTATCGGATGCGCCTACGTGGGATTAGCTAGTTGGTGAGGTAATGGCTCACCAAGGCGACGATCTCTAGCTGGTTTGAGAGGATGATCAGCCACACTGGAACTGAGACACGGTCCAG	Bacteria	Proteobacteria	Gammaproteobacteria	Alteromonadales	Alteromonadaceae	Rheinheimera	NA
ASV303	GCTTCCCTCTTTCGTTCTTCTTTCCCCCTGCAAGTCGAACGAGAGTTTTTAACTCAAGTGGCGGACGGGTGAGTAACACGTAAGAATTTGCCTTTAGGAGGGGGATAATAACTGGAAACAGTTGGTAATACCCCATATGCTTTCGAGTGAAAAAGAGTTTTCTGCCTAAAGAGAAGCTTGCGGCTGATTAGCTTGTTGGTAAGGTAATGGCTTACCAAGGCGACGATCAGTATCTGGTTTGAGAGGACGATCAGACACACTGGAACTGAGACACGGTCCAG	Bacteria	Cyanobacteria	Oxyphotobacteria	Chloroplast	NA	NA	NA
ASV304	GACGAACGCTGGCGGCGTGCTTAACACATGCAAGTCGAACGATGAAGCTGGAGCTTGCTCCGGTGGATTAGTGGCGAACGGGTGAGTAACACGTGAGCAATCTGCCCTTGACTCTGGGATAACTGCGGGAAACTGTAGCTAATACCGGATACGACCCTTGGAGGCATCTCTGGGGGTGGAAAGAATTTCGGTCAAGGATGAGCTCGCGGCCTATCAGCTAGTTGGTGAGGTAATGGCTCACCAAGGCGACGACGGGTAGCCGGCCTGAGAGGGTGACCGGCCACACTGGAACTGAGACACGGTCCAG	Bacteria	Actinobacteria	Actinobacteria	Micrococcales	Microbacteriaceae	Rhodoluna	NA
ASV305	GATGAACGCTGGCGGTATGCTTTACACATGCAAGTCGTACGAGAGTTTTTAACTCAAGTGGCGGACGGGTGAGTAACACGTAAGAATTTGCCTTTAGGAGGGGGATAACAACTGGAAACGGTTGCTAATACCCCATATGCTTTCGAGTGAAATGGATTTTCCGCCTAAAGAGAAGCTTGCGTCTGATTAGCTTGTTGGTAAGGTAATGGCTTACCAAGGCGACGATCAGTATCTGGTTTGAGAGGACGATCAGACACACTGGAACTGAGACACGGTCCAG	Bacteria	Cyanobacteria	Oxyphotobacteria	Chloroplast	NA	NA	NA
ASV306	GACGAACGCTGGCGGCGTGCCTAATACATGCAAGTAGAACGCTGAAGGAGGAGCTTGCTTCTCCGGATGAGTTGCGAACGGGTGAGTAACGCGTAGGTAACCTGCCTGGTAGCGGGGGATAACTATTGGAAACGATAGCTAATACCGCATAAGAGTAGATGTTGCATGACATTTGCTTAAAAGGTGCAATTGCATCACTACCGGATGGACCTGCGTTGTATTAGCTAGTTGGTGGGGTAACGGCTCACCAAGGCGACGATACATAGCCGACCTGAGAGGGTGATCGGCCACACTGGGACTGAGACACGGCCCAG	Bacteria	Firmicutes	Bacilli	Lactobacillales	Streptococcaceae	Streptococcus	NA
ASV307	ATTGAACGCTGGCGGCATGCTTTACACATGCAAGTCGAACGGTAACAGGCCTTCGGGTGCTGACGAGTGGCGAACGGGTGAGTAATGCATCGGAACGTGCCCAGAGGTGGGGGATAACGCAGCGAAAGCTGTGCTAATACCGCATGTGATCTGAGGATGAAAGCGGGGGACCAAGCAGCAATGTTTGGCCTCGCGCCTCTGGAGCGGCCGATGTCAGATTAGGTAGTTGGTGGGGTAAAGGCCTACCAAGCCGACGATCTGTAGCTGGTCTGAGAGGACGACCAGCCACACTGGGACTGAGACACGGCCCAG	Bacteria	Proteobacteria	Gammaproteobacteria	Betaproteobacteriales	Burkholderiaceae	Tepidimonas	fonticaldi
ASV308	GATGAACGCTAGCGGCAGGCTTAATACATGCAAGTCGAGGGGCATCGCAGTGTAGCAATACATGGGCGGCGACCGGCAAACGGGTGCGGAACACGTACGCAATCTACCCATAACTGATGAATAGCCCTCCGAAAGGAGGATTAATACATCGTAACATCTTAGAGTGGCATCACTTTATGATTATAGCTCCGGCGGTTTTGGATGAGCGTGCGCCTGATTAGGTAGTTGGCGGGGTAACGGCCCACCAAGCCTGCGATCAGTAACTGGTGTGAGAGCACGACCAGTCACACGGGCACTGAGACACGGGCCCG	Bacteria	Bacteroidetes	Bacteroidia	Chitinophagales	Chitinophagaceae	Flavisolibacter	NA
ASV309	GACGAACGCTGGCGGCGTGCTTAACACATGCAAGTCGAGCGGTAAGGCTCCTTCGGGAGTACACGAGCGGCGAACGGGTGAGTAACACGTGAGCAATCTGCCCATCACATCGGGATAACTTCGGGAAACCGAAGCTAATACCGAATACAACCACTTCAGGCATCTGACGGTGGTGGAAAGTTCCGGCGGTGATGGATGAGCTCGCGGCCTATCAGCTTGTTGGTGGGGTAATGGCCTACCAAGGCTTCGACGGGTAGCCGGCCTGAGAGGGTGACCGGCCACACTGGGACTGAGACACGGCCCAG	Bacteria	Actinobacteria	Actinobacteria	Propionibacteriales	Nocardioidaceae	Marmoricola	NA
ASV310	AGCGAACGCTGGCGGCAGGCTTAACACATGCAAGTCGAGCGGGCGTAGCAATACGTCAGCGGCAGACGGGTGAGTAACGCGTGGGAACATACCTTTTGGTTCGGAACAACACAGGGAAACTTGTGCTAATACCGGATAAGCCCTTACGGGGAAAGATTTATCGCCGAAAGATTGGCCCGCGTCTGATTAGCTAGTTGGTGAGGTAATGGCTCACCAAGGCGACGATCAGTAGCTGGTCTGAGAGGATGATCAGCCACATTGGGACTGAGACACGGCCCAA	Bacteria	Proteobacteria	Alphaproteobacteria	Rhizobiales	Xanthobacteraceae	Bradyrhizobium	NA
ASV311	ATTGAACGCTGGCGGCGTGCTTAACACATGCAAGTCGAGCGGTAACAGGCGTAGCAATACGTGCTGACGAGCGGCGAACGGGTGAGTAATGCTTCGGAATCTTCCTCGTAGTGGGGAACAACCTGGGGAAACTCAGGCTAATACCGCATACGAACTACGGTTGAAAGCAGGGGATCGCAAGACCTTGCGCTATGAGATGAGCCGAAGTCGGATTAGCTAGTTGGTAGGGTAAAGGCCTACCAAGGCGACGATCCGTAGCTGGTCTGAGAGGACGACCAGCCACACTGGGACTGAGACACGGCCCAG	Bacteria	Proteobacteria	Gammaproteobacteria	R7C24	NA	NA	NA
ASV312	GACGAACGCTGGCGGCGTGCCTAATACATGCAAGTCGAACGAACAGCGATGGAGCTTGCTCCATCAATGTGAGTGGCGGACGGGTGAGTAACACGTGGGAAACCTACCCTCTAGCGGGGGATAACATTCGGAAACGGATGCTAATACCGCATAGGGCATTGAATCGCATGATTCGATGAGGAAAGATGGCTCTGCTATCACTGGAGGATGGTCCCGCGGTGCATTAGCTAGTTGGTAAGGTAACGGCTTACCAAGGCCATGATGCATAGCCGACCTGAGAGGGTAATCGGCCACATTGGGACTGAGACACGGCCCAA	Bacteria	Firmicutes	Bacilli	Lactobacillales	Aerococcaceae	Ignavigranum	NA
ASV313	ATTGAACGCTGGCGGTATGCCTAACACATGCAAGTCGAACGAGGTAGCAATACCTAGTGGCGGACGGGTGAGGAATACGTAGGGATCTGCCCTTAAGTGGGGGATAACCCGGGGAAACCCGGATTAATACCGCATGATCTCGCAAGAGCAAAGAGGGGGACCGCAAGGCCTCTCGCTTTTGGAGGAACCTACGTCGGATTAGCTAGTTGGTGAGGTAATGGCTCACCAAGGCTACGATCCGTAACTGGTCTGAGAGGATGATCAGTCACACCGGAACTGAGACACGGTCCGG	Bacteria	Proteobacteria	Gammaproteobacteria	Salinisphaerales	Solimonadaceae	Nevskia	NA
ASV314	ATTGAACGCTGGCGGCAGGCCTAACACATGCAAGTCGAGCGGTAACAGGTCCAGCTTGCTGGATGCTGACGAGCGGCGGACGGGTGAGTAACGCATAGGAATCTACCCGGTAGTGGGGGATAACCTGGGGAAACCCAGGCTAATACCGCATACGTCCTACGGGAGAAAGGGGGCTTTGGCTCCCGCTATTGGATGAGCCTATGCCGGATTAGCTGGTTGGTGAGGTAATGGCTCACCAAGGCGACGATCCGTAGCTGGTCTGAGAGGATGATCAGCCACATCGGGACTGAGACACGGCCCAG	Bacteria	Proteobacteria	Gammaproteobacteria	Oceanospirillales	Halomonadaceae	Halomonas	NA
ASV315	GACGAACGCTGGCGGCGTGCTTAACACATGCAAGTCGAACGGTGAAGGAGAGCTTGCTCTCTGGATCAGTGGCGAACGGGTGAGTAACACGTGAGCAACCTACCCTTGACTCTGGGATAACAGTTGGAAACAGCTGCTAATACCGGATACGACCCCAGCAGGCATCTGCCGGGGTGGAAAGCCTTGACGGTCAAGGATGGGCTCGCGGCCTATCAGCTTGTTGGTGAGGTAACGGCTCACCAAGGCGTCGACGGGTAGCCGGCCTGAGAGGGCGACCGGCCACACTGGGACTGAGATACGGCCCAG	Bacteria	Actinobacteria	Actinobacteria	Propionibacteriales	Propionibacteriaceae	Propionicicella	NA
ASV316	GATGAACGCTGGCGGTATGCCTTATACATGCAAGTCGTACGGGAGTTTTTAACTCAAGTGGCGGACGGGTGAGTAACACGTAAGAATTTGCCTTCAGGAGGGGGATAACAACTGGAAACGGTTGCTAATACCCCATATGCTTTAGAGTGAAACGGTTTAAACTCCGCCTGAAGAGAAGCTTGCGGCTGATTAGCTTGTTGGTGAGGTAATGGCTCACCAAGGCGACGATCAGTATCTGGTTTGAGAGGACGATCAGACACACTGGAACTGAGACACGGTCCAG	Bacteria	Cyanobacteria	Oxyphotobacteria	Chloroplast	NA	NA	NA
ASV317	GACGAACGCTGGCGGCGTGCTTAACACATGCAAGTCGAACGAGGTCCAACTGATGGCAACATCAGGGACGACCTAGTGGCGAACGGGTGCGTAACACGTGAGAAACCTGCCCCGATCTCTGGGATAACAGTTGGAAACGACTGCTAATACCGGATGCCGTCGCAGCATCGCATGGTGCAGTGACGAAAGGGTTACCGGATCGGGAGGGTCTCGCGGCCTATCAGCTAGTTGGTGGGGTAAAGGCCTACCAAGGCATCGACGGGTAGCTGGTCTGAGAGGATGATCAGCCACACTGGGACTGAGACACGGCCCAG	Bacteria	Actinobacteria	Acidimicrobiia	Microtrichales	Ilumatobacteraceae	NA	NA
ASV318	AACGAACGCTGGCGGCAGGCCTAACACATGCAAGTCGAGCGGACCCTTCGGGGTTAGCGGCGGACGGGTGAGTAACGCGTGGGAATATGCCCTTCTCTACGGAATAGTCCTGGGAAACTGGGGGTAATACCGTATACGCCCTTTGGGGGAAAGATTTATCGGGGAAGGATTAGCCCGCGTTGGATTAGGTAGTTGGTGGGGTAATGGCCTACCAAGCCGACGATCCATAGCTGGTTTGAGAGGATGATCAGCCACACTGGGACTGAGACACGGCCCAG	Bacteria	Proteobacteria	Alphaproteobacteria	Rhodobacterales	Rhodobacteraceae	Paracoccus	NA
ASV319	GATGAACGCTGGCGGCGTGCTTAACACATGCAAGTCGAACGATGAAGGGGGAGCTTGCTTCCCTGGATTAGTGGCGAACGGGTGAGTAACACGTGAGCAATCTGCCCTTGACTCTGGGATAAGCGTTGGAAACGACGTCTAATACCGGATATGAGCTGTGAAGGCATCTTCAACAGCTGGAAAGAACTTCGGTCAAGGATGAGCTCGCGGCCTATCAGGTAGTTGGTGAGGTAATGGCTCACCAAGCCTACGACGGGTAGCCGGCCTGAGAGGGTGACCGGCCACACTGGGACTGAGACACGGCCCAG	Bacteria	Actinobacteria	Actinobacteria	Micrococcales	Microbacteriaceae	NA	NA
ASV320	AGTGAACGCTGGCGGTAGGCCTAACACATGCAAGTCGAACGGCAGCACAGTAAGAGCTTGCTCTTATGGGTGGCGAGTGGCGGACGGGTGAGGAATACATCGGAATCTACTTTTTCGTGGGGGATAACGTAGGGAAACTTACGCTAATACCGCATACGACCTTCGGGTGAAAGCAGGGGACCTTCGGGCCTTGCGCGATTGAATGAGCCGATGTCGGATTAGCTAGTTGGCGGGGTAAAGGCCCACCAAGGCGACGATCCGTAGCTGGTCTGAGAGGATGATCAGCCACACTGGAACTGAGACACGGTCCAG	Bacteria	Proteobacteria	Gammaproteobacteria	Xanthomonadales	Xanthomonadaceae	Stenotrophomonas	NA
ASV321	ATTGAACGCTGGCGGCATGCCTAACACATGCAAGTCGAACGGCAGCATAGTCTAGTTTACTAGACTGATGGCGAGTGGCGCACGGGTGAGTAATACGTAGGAATATGCCTTGAAGTGGGGGATAACTTGGGGAAACTCAAGCTAATACCGCATAAGCTCTAAGGAGGAAAGCTGGGGACCGTAAGGCCTGGCGCTTCAAGATTAGCCTACGTCCGATTAGCTAGTTGGTAGGGTAAAGGCCTACCAAGGCGACGATCGGTAGCTGGTCTGAGAGGATGATCAGCCACACTGGGACTGAGACACGGCCCAG	Bacteria	Proteobacteria	Gammaproteobacteria	Legionellales	Legionellaceae	Legionella	NA
ASV322	GATGAACGCTAGCGGCAGGCTTAACACATGCAAGTCGAGGGGTATAGTTCTTCGGAGCTAGAGACCGGCGCACGGGTGCGTAACGCGTATGTAATCTACCTTTTACAGAGGGATAGCCCAGAGAAATTTGGATTAATACCTCATAGTATGTGAGAATCGCATGGTTTTCACATTAAAGTTCCAACGGTAAAAGATGAGCATGCGTCCCATTAGCTAGATGGTAAGGTAACGGCTTACCATGGCGACGATGGGTAGGGGTCCTGAGAGGGAGATCCCCCACACTGGTACTGAGACACGGACCAG	Bacteria	Bacteroidetes	Bacteroidia	Flavobacteriales	Flavobacteriaceae	Flavobacterium	NA
ASV323	AACGAACGCTGGCGGCAGGCTTAACACATGCAAGTCGAGCGGGCCCTTCGGGGTCAGCGGCGGACGGGTTAGTAACGCGTGGGAACGTGCCCTTTGCTTCGGGATAGCCCTGGGAAACTGGGGGTAATACCGGATGTGCCCTGAGGGGGAAAGATTTATCGGCAAGGGATCGGCCCGCGTCTGATTAGGTAGTTGGTGAGGTAACGGCTCACCAAGCCGACGATCGGTAGCTGGTTTGAGAGGATGATCAGCAACACTGGGACTGAGACACGGCCCAG	Bacteria	Proteobacteria	Alphaproteobacteria	Rhodobacterales	Rhodobacteraceae	Rubellimicrobium	NA
ASV324	ATTGAACGCTGGCGGCAGGCTTAACACATGCAAGTCGAGCGGTAACAGGAGAAGCTTGCTTCTCGCTGACGAGCGGCGGACGGGTGAGTAATACTTAGGAATCTACCTAGTAGTGGGGGATAGCTCGGGGAAACTCGAATTAATACCGCATACGACCTACGGGAGAAAGGGGGCAACTTGTTGCTCTCGCTATTAGATGAGCCTAAGTCGGATTAGCTAGATGGTGGGGTAAAGGCCTACCATGGCGACGATCTGTAGCTGGTCTGAGAGGATGATCAGCCACACCGGGACTGAGACACGGCCCGG	Bacteria	Proteobacteria	Gammaproteobacteria	Pseudomonadales	Moraxellaceae	Psychrobacter	NA
ASV325	GATGAACGCTAGCGGGAGGCCTAACACATGCAAGCCGAGCGGTATTGTTTCTTCGGAAATGAGAGAGCGGCGTACGGGTGCGGAACACGTGTGCAACCTGCCTTTATCTGGGGGATAGCCTTTCGAAAGGAAGATTAATACTCCATAATATATTGAACGGCATCGTTTAATATTGAAAGCTCCGGCGGATAGAGATGGGCACGCGCAAGATTAGCTAGTTGGTGAGGTAACGGCTCACCAAGGCGATGATCTTTAGGGGGCCTGAGAGGGTGATCCCCCACACTGGTACTGAGACACGGACCAG	Bacteria	Bacteroidetes	Bacteroidia	Flavobacteriales	Weeksellaceae	Cloacibacterium	NA
ASV326	GACGAACGCTGGCGGCGTGCTTAACACATGCAAGTCGAGCGAGGCCCTTCCTTCGGGAAGGTGCCCTAGCGGCGAACGGGTGAGTAACACGTGGGCAACCTGCCCCTAGCACTGGGATAACTCCGGGAAACCGGGGCTAATACCGGATATGACCTTTGAGGGCATCCTCGAAGGTGTAAAGGATTCTGGCTAGGGATGGGCCCGCGGCCTATCAGCTTGTTGGTGGGGTAATGGCCTACCAAGGCGACGACGGGTAGCCGGCCTGAGAGGGTGACCGGCCACACTGGGACTGAGACACGGCCCAG	Bacteria	Actinobacteria	Actinobacteria	Frankiales	Frankiaceae	Jatrophihabitans	NA
ASV327	GACGAACGCTGGCGGCGTGCTTAACACATGCAAGTCGAGCGGAAAGGCCCTTCGGGGTACTCGAGCGGCGAACGGGTGAGTAACACGTGAGTAATCTGCCCTTCACTCTGGGATAGCCACCGGAAACGGTGATTAATACCGGATACGACACACTTCTGCATGGAATGTGTGTGGAAACTTTTTTGGGTGGGGGATGTGCTCGCGGCCTATCAGCTTGTTGGTGGGGTAATGGCCTACCAAGGCTTCGACGGGTAGCCGGCCTGAGAGGGTGACCGGCCACACTGGGACTGAGACACGGCCCAG	Bacteria	Actinobacteria	Actinobacteria	Propionibacteriales	Nocardioidaceae	Nocardioides	NA
ASV328	GGTGAATGCTGGCGGCGTGGATGAGGCATGCAAGTCGAATGGGTTTAGACCCATGGCAGACGAGGTAGGAACACGTAGGTACGTACCCCAAAGTCAGGGATAACCTGCCGAAAGGCAGAATAATACTTGATGGTCTCGCGAGAGTAAAGATTTATCGCTTTGGGAACGGCCTGCGTTCTATCAGCTTGTTGGTAAGGTAACGGCTTACCAAGGCTACGACGGATAGGGGAGGTGAGAGCCTGAACCCCACCGATGGAACTGCGACACGGTCCAT	Bacteria	Patescibacteria	Parcubacteria	Candidatus_Kaiserbacteria	NA	NA	NA
ASV329	GATGAATGCTGGCGGCGTGCCTAACACATGCAAGTCGAGCGGTAACAGGTCTAGTTTACTAGATGCTGACGAGCGGCGGACGGCTGAGTAACGCGTGGGAACGTGCCCCAAAGTGAGGAATAACTGCCCGAAAGGGTAGCTAATACCGCATATGGTCTTCGGATTAAAGGATTTATCCGCTTTGGGAGCGGCCCGCGTCGGATTAGGTTGTTGGTAGGGTAATGGCCTACCAAGCCGACGATCCGTAGCTGGTCTGAGAGGATGATCAGCCAGACTGGGACTGAGACACGGCCCAG	Bacteria	Patescibacteria	Saccharimonadia	Saccharimonadales	Saccharimonadaceae	NA	NA
ASV330	ATTGAACGCTGGCGGAATGCTTTACACATGCAAGTCGAACGGCAGCACGGGGGCAACCCTGGTGGCGAGTGGCGAACGGGTGAGTAATACATCGGAACGTGCCCAGTCGTGGGGGATAACTACGCGAAAGCGTAGCTAATACCGCATACGATCTATGGATGAAAGCGGGGGATCGCAAGACCTCGCGCGATTGGAGCGGCCGATGGCAGATTAGGTAGTTGGTGGGGTAAAGGCTCACCAAGCCGACGATCTGTAGCTGGTCTGAGAGGACGACCAGCCACACTGGGACTGAGACACGGCCCAG	Bacteria	Proteobacteria	Gammaproteobacteria	Betaproteobacteriales	Burkholderiaceae	Ramlibacter	NA
ASV331	GACGAACGCTGGCGGCGTGCCTAATACATGCAAGTAGAACGCTGAAGGAGGAGCTTGCTTCTCTGGATGAGTTGCGAACGGGTGAGTAACGCGTAGGTAACCTGCCTGGTAGCGGGGGATAACTATTGGAAACGATAGCTAATACCGCATAAGAGTAGATGTTGCATGACATTTACTTAAAAGGTGCAATTGCATCACTACCAGATGGACCTGCGTTGTATTAGCTAGTTGGTGGGGTAACGGCTCACCAAGGCGACGATACATAGCCGACCTGAGAGGGTGATCGGCCACACTGGGACTGAGACACGGCCCAG	Bacteria	Firmicutes	Bacilli	Lactobacillales	Streptococcaceae	Streptococcus	NA
ASV332	ATTGAACGCTGGCGGCATGCCTTACACATGCAAGTCGAACGGCAGCATGATCTAGCTTGCTAGATTGATGGCGAGTGGCGAACGGGTGAGTAATACATCGGAACGTGCCCTGTAGTGGGGGATAACTAGTCGAAAGATTAGCTAATACCGCATACGACCTGAGGGTGAAAGTGGGGGACCGCAAGGCCTCATGCTATAGGAGCGGCCGATGTCTGATTAGCTAGTTGGTGGGGTAAAGGCCCACCAAGGCGACGATCAGTAGCTGGTCTGAGAGGACGATCAGCCACACTGGGACTGAGACACGGCCCAG	Bacteria	Proteobacteria	Gammaproteobacteria	Betaproteobacteriales	Burkholderiaceae	Ralstonia	NA
ASV333	GATGAACGCTGGCGGTATGCTTAACACATGCAAGTCGTACGAGAGTTTTTAACTCTAGTGGCGGACGGGTGAGTAACACGTGAGAATCTACCCTAAGGAGGGGAATAACAGCTGGAAACGGTTGCTAATACCCCATACGCCGAAAGGTGAAAGGATGTATCCACCTTAGGAAGAGCTCGCGCCTGATTAGCTAGTTGGTGAGGTAACGGCTCACCAAGGCCATGATCAGTAGCTGGTTTGAGAGGACGATCAGCCACACTGGGACTGAGACACGGCCCAG	Bacteria	Cyanobacteria	Oxyphotobacteria	Chloroplast	NA	NA	NA
ASV334	GATGAACGCTGGCGGCGTGCCTAACACATGCAAGTCGAGCGATTCTCTTCGGAGAAGAGCGGCGGACGGGTGAGTAACGCGTGGGTAACCTGCCCTGTACACACGGATAACATACCGAAAGGTATGCTAATACGAGATAATATGCTTTTATCGCATGGTAGAAGTATCAAAGCTTTTGCGGTACAGGATGGACCCGCGTCTGATTAGCTAGTTGGTAAGGTAACGGCTTACCAAGGCGACGATCAGTAGCCGACCTGAGAGGGTGATCGGCCACATTGGAACTGAGACACGGTCCAA	Bacteria	Firmicutes	Clostridia	Clostridiales	Peptostreptococcaceae	Romboutsia	NA
ASV335	GATAAACGCTGGCGGCGTGCCTTATGCATGCAAGTCGTACGAGATCAAGGCTTCGGCCTGAAGTCTAGTGGCGCACGGGTGAGTAACACGTACGTGACCTGTCCCGACGTGGGGGATAACCAGCCGAAAGGTTGGCTAATACCGCATGTGGACACCCCTTGGAAGGGGATGTCGAAAGTAGCAATACGCGTTGGGAGGGGCGTGCGGCCGATTAGGTTGTTGGTGTGGTAACGGCGCACCAAGCCGATGATCGGTAGCTGGTCTGAGAGGATGGTCAGCCACACTGGGACTGAGACACGGCCCAG	Bacteria	Chloroflexi	JG30-KF-CM66	NA	NA	NA	NA
ASV336	GACGAACGCTGGCGGCGTGCTTAACACATGCAAGTCGAGCGGTAAGGCCCTTCGGGGTACACGAGCGGCGAACGGGTGAGTAACACGTGAGCAATCTGCCCTTCACTCTGGGATAACCCCCGGAAACGGGAGCTAATACCGGATATGACCACTTCACGCATGTGATGGTGGTGGAAAGTTCTGGCGGTGGAGGATGAGCTCGCGGCCTATCAGCTTGTTGGTGGGGTAATGGCCCACCAAGGCTTCGACGGGTAGCCGGCCTGAGAGGGTGACCGGCCACACTGGGACTGAGACACGGCCCAG	Bacteria	Actinobacteria	Actinobacteria	Propionibacteriales	Nocardioidaceae	Marmoricola	soli
ASV337	GATGAACGCTAGCGGCAGGCCTAATACATGCAAGTCGAACGGTGTCTTCGGACATAGTGGCGCACGGGTGCGTAACACGTATGCAACCTACCTTACATTGGGGGATAGCCTTTCGAAAGGGAGATTAATACCGCATAAGACAGTAGCTGGGCATCCAGCAGCTGTTAAAGATTTATCGATGTAAGCTGGGCATGCGTCCAATTAGCTAGTTGGTGAGGTAATGGCTCACCAAGGCAATGATTGGTAGGGGAACTGAGAGGTCAATCCCCCACACTGGCACTGAGATACGGGCCAG	Bacteria	Bacteroidetes	Bacteroidia	Cytophagales	Spirosomaceae	Pseudarcicella	NA
ASV338	AGCGAACGCTGGCGGCAGGCTTAACACATGCAAGTCGAACGGGCACTTTCGGGTGCTAGTGGCAGACGGGTGAGTAACACGTGGGAACGTACCCTTTGGTTCGGGACAACTCTGGGAAACTGGAGCTAATACCGGATACGCCCTTTTGGGGAAAGGTTTACTGCCGGAGGATCGGCCCGCGTCTGATTAGCTAGTTGGTGGGGTAACGGCCTACCAAGGCGACGATCAGTAGCTGGTCTGAGAGGATGATCAGCCACACTGGGACTGAGACACGGCCCAG	Bacteria	Proteobacteria	Alphaproteobacteria	Rhizobiales	Beijerinckiaceae	Methylobacterium	NA
ASV339	ATTGAACGCTGGCGGCAGGCCTAACACATGCAAGTCGAACGGTAACAGGAAGCAGCTTGCTGCTTCGCTGACGAGTGGCGGACGGGTGAGTAATGTCTGGGAAACTGCCTGATGGAGGGGGATAACTACTGGAAACGGTAGCTAATACCGCATAACGTCGCAAGACCAAAGAGGGGGACCTTAGGGCCTCTTGCCATCGGATGTGCCCAGATGGGATTAGCTAGTAGGTGGGGTAACGGCTCACCTAGGCGACGATCCCTAGCTGGTCTGAGAGGATGACCAGCCACACTGGAACTGAGACACGGTCCAG	Bacteria	Proteobacteria	Gammaproteobacteria	Enterobacteriales	Enterobacteriaceae	Escherichia/Shigella	NA
ASV340	GATGAATGCTGGCGGCGTGGATGAGGCATGCAAGTCGAATGGGTTCAGACCCATGGCAGACGAGGTAGGAACACGTAGGTACACACCTAAGAGTCAGGGATAACCCGGCGAAAGTCGGAGTAATACTTGATAGTCCCTTCGGGGTAAAGATTTATCGCTCTTTGAGTGGCCTGCGGTCTATCAGCTTGTTGGTAAGGTAACGGCTTACCAAGGCTACGACGGATAGGGGAGGTGAGAGCCTGACCCCCACCGATGGAACTGCGACACGGTCCAT	Bacteria	Patescibacteria	Parcubacteria	Candidatus_Kaiserbacteria	NA	NA	NA
ASV341	GACGAACGCTGGCGGCGTGCTTAACACATGCAAGTCGAGCGGAAAGGCCCTTTCGGGGGTACTCGAGCGGCGAACGGGTGAGTAACACGTGAGTAATCTGCCCTTCACTTGGGGATAACCTCCGGAAACGGTGGCTAATACCCGATATGACACGGTTTCGCATGAGATTGTGTGGAAAGTTTTTTCGGTGGGGGATGTGCTCGCGGCCTATCAGCTTGTTGGTGGGGTAATGGCCTACCAAGGCTTCGACGGGTAGCCGGCCTGAGAGGGTGACCGGCCACACTGGGACTGAGACACGGCCCAG	Bacteria	Actinobacteria	Actinobacteria	Propionibacteriales	Nocardioidaceae	Nocardioides	NA
ASV342	AACGAACGCTGGCGGCAGGCCTAACACATGCAAGTCGAGCGCTCTCTTCGGAGGGAGCGGCGGACGGGTGAGTAACGCGTGGGAATATGCCCTTCTCTGCGGAATAGCCACTGGAAACGGTGAGTAATACCGCATACGCCCTTCGGGGGAAAGATTTATCGGGAAAGGATTGGCCCGCGTTAGATTAGATAGTTGGTGGGGTAATGGCCTACCAAGTCTACGATCTATAGCTGGTTTTAGAGGATGATCAGCAACACTGGGACTGAGACACGGCCCAG	Bacteria	Proteobacteria	Alphaproteobacteria	Rhodobacterales	Rhodobacteraceae	Roseobacter	NA
ASV343	GATGAACGCTGGCGGCAGGCCTAACACATGCAAGTCGAGCGGATGAAGGGAGCTTGCTCCTGGATTCAGCGGCGGACGGGTGAGTAATGCCTAGGAATCTGCCTGGTAGTGGGGGATAACGTCCGGAAACGGGCGCTAATACCGCATACGTCCTGAGGGAGAAAGTGGGGGATCTTCGGACCTCACGCTATCAGATGAGCCTAGGTCGGATTAGCTAGTTGGTGGGGTAAAGGCCTACCAAGGCGACGATCCGTAACTGGTCTGAGAGGATGATCAGTCACACTGGAACTGAGACACGGTCCAG	Bacteria	Proteobacteria	Gammaproteobacteria	Pseudomonadales	Pseudomonadaceae	Pseudomonas	aeruginosa
ASV344	GACGAACGCTGGCGGCGTGCCTAATACATGCAAGTCGAGCGAACCAATTGAAAGCCTAGCTTTCATGAGGTTAGCGGCGGACGGGTGAGTAACACGTGGGTAACCTGCCCTATAGACTGGGATAACTCGCGGAAACGCGTGCTAATACCGGATAATACATCAAAGTGCATGCTTTGATGTTGAAAGATGGTTCTGCTATCACTATAGGATGGGCCCGCGGCGCATTAGCTTGTTGGTGGGGTAACGGCCTACCAAGGCGACGATGCGTAGCCGACCTGAGAGGGTGATCGGCCACACTGGGACTGAGACACGGCCCAG	Bacteria	Firmicutes	Bacilli	Bacillales	Bacillaceae	Ureibacillus	thermosphaericus
ASV345	AACGAACGCTGGCGGCAGGCCTAACACATGCAAGTCGAGCGCCCTTTCGGGGGAGCGGCGGACGGGTGAGTAACGCGTGGGAATATGCCCTTCTCTACGGAATAGCCTCGGGAAACTGAGAGTAATACCGTATACGCCCTGTGGGGGAAAGATTTATCGGGGAAGGATTAGCCCGCGTTGGATTAGGTAGTTGGTGGGGTAATGGCCTACCAAGCCGACGATCCATAGCTGGTTTGAGAGGATGATCAGCCACACTGGGACTGAGACACGGCCCAG	Bacteria	Proteobacteria	Alphaproteobacteria	Rhodobacterales	Rhodobacteraceae	NA	NA
ASV346	ATTGAACGCTGGCGGCATGCTTAACACATGCAAGTCGAACGGCAGCATTTTCTAGCTTGCTAGAAAGATGGCGAGTGGCGAACGGGTGAGTAACGCGTAGGAACATACCTTAAAGAGTGGGACAACTTGGGGAAACTCAAGCTAATACCGCATAATTTCCATGGAAAAAAGCTAGGGACCTTCGGGCCTGGCGCTTTAAGAATGGCCTGCGTACGATTAGCTAGTTGGTAGGGTAAAGGCCTACCAAGGCGACGATCGTTAGCTGGTCTGAGAGGATGATCAGCCACACTGGAACTGAGACACGGTCCAG	Bacteria	Proteobacteria	Gammaproteobacteria	Legionellales	Legionellaceae	Legionella	NA
ASV347	GATGAACGCTGGCGGTATGCTTAACACATGCAAGTCGTACGAAGGTCTTCGATCTTAGTGGCGGACGGGTGAGTAACACGTGAGAATCTGCCCTTAGGAAGAGAATAACAGCTGGAAACGGTTGCTAATACTCTATATGCCGAGAGGTAAAAGGATTTATCCACCTTAGGAAGAGCTCGCGTCTGATTAGCTTGTTGGTGAGGTAATGGCTCACCAAGGCGACGATCAGTAGCTGGTTTGAGAGGACGACCAGCCACACTGGGACTGAGACACGGCCCAG	Bacteria	Cyanobacteria	Oxyphotobacteria	Chloroplast	NA	NA	NA
ASV348	ATTGAACGCTGGCGGCATGCCTTACACATGCAAGTCGAACGGTAACAGGCCGCAAGGTGCTGACGAGTGGCGAACGGGTGAGTAATGCATCGGAACGTGCCCAGTCGTGGGGGATAACTGCTCGAAAGAGCAGCTAATACCGCATACGACCTGAGGGTGAAAGCGGGGGACCGTAAGGCCTCGCGCGATTGGAGCGGCCGATGTCAGATTAGCTAGTTGGTGGGGTAAAGGCCCACCAAGGCAACGATCTGTAGTTGGTCTGAGAGGACGACCAGCCACACTGGGACTGAGACACGGCCCAG	Bacteria	Proteobacteria	Gammaproteobacteria	Betaproteobacteriales	Burkholderiaceae	Aquabacterium	NA
ASV349	AACGAACGCTGGCGGCATGCCTAACACATGCAAGTCGAACGAGACCTTCGGGTCTAGTGGCGCACGGGTGCGTAACGCGTGGGGATCTGCCCTTTGCTTCGGAATAACAGTTAGAAATGACTGCTAATACCGGATGATGTCGTAAGACCAAAGATTTATCGGCAAAGGATGAACCCGCGTAGGATTAGCTAGTTGGTAGGGTAAAGGCCTACCAAGGCGACGATCCTTAGCTGGTCTGAGAGGATGATCAGCCACACTGGGACTGAGACACGGCCCAG	Bacteria	Proteobacteria	Alphaproteobacteria	Sphingomonadales	Sphingomonadaceae	Novosphingobium	NA
ASV350	ATTGAACGCTGGCGGCAGGCCTAACACATGCAAGTCGAGCGGCAGCACAGAGGAACTTGTTCCTTGGGTGGCGAGCGGCGGACGGGTGAGTAATGCCTAGGAAATTGCCCTGATGTGGGGGATAACCATTGGAAACGATGGCTAATACCGCATGATGCCTACGGGCTAAAGAGGGGGACCTTCGGGCCTCTCGCGTCAGGATATGCCTAGGTGGGATTAGCTAGTTGGTGAGGTAATGGCTCACCAAGGCGACGATCCCTAGCTGGTCTGAGAGGATGATCAGCCACACTGGAACTGAGACACGGTCCAG	Bacteria	Proteobacteria	Gammaproteobacteria	Vibrionales	Vibrionaceae	Vibrio	NA
ASV351	GATGAACGCTGGCGGCGTGCCTAACACATGCAAGTCGAGCGATTTACTTCGGTAAAGAGCGGCGGACGGGTGAGTAACGCGTGGGTAACCTGCCCTGTACACACGGATAACATACCGAAAGGTATGCTAATACGAGATAATATGCTTTTATCGCATGGTAGAAGTATCAAAGCTCCGGCGGTACAGGATGGACCCGCGTCTGATTAGCTAGTTGGTAAGGTAACGGCTTACCAAGGCGACGATCAGTAGCCGACCTGAGAGGGTGATCGGCCACATTGGAACTGAGACACGGTCCAA	Bacteria	Firmicutes	Clostridia	Clostridiales	Peptostreptococcaceae	Romboutsia	NA
ASV352	GCTTCCCTCTTTCTTCCTTTCTCCTCCCTGCAAGTCGAGCGAGAAGTTTTGGTAGCTTGCTACCGAAATAGACAGCGGCGAACGAGCGAGTAACACGTTGGAACCTACCCCGAACTCAGGGATAAGCACTGGAAACGGTGTCTAATACCGGATAGTCTCGAAAGAGTAAAGATTTTTCGGTTCGGGAGGGTCCTGCGGCCTATCAGCTAGTTGGTGAGGTAAAGGCTCACCAAGGCTATGACGGGTAGCTGGTCTGAGAGGATGACCAGTCGCGATGGGACTGAGACACGGCCCAT	Bacteria	Patescibacteria	Gracilibacteria	Candidatus_Peregrinibacteria	NA	NA	NA
ASV353	GCTTCCCTCTTTCTTTCTTCTTTCCCCCTGCCCTTCGCCCGCGAGTTTTTAACTCAAGTGGCGGACGGGTGAGTAACACGTAAGAATTTGCCTTTAGGAGGGGGATAATAACTGGAAACAGTTGGTAATACCCCATATGCTTTCGAGTGAAAAAGAGTTTTCTGCCTAAAGAGAAGCTTGCGGCTGATTAGCTTGTTGGTAAGGTAATGGCTTACCAAGGCGACGATCAGTATCTGGTTTGAGAGGACGATCAGACACACTGGAACTGAGACACGGTCCAG	Bacteria	Cyanobacteria	Oxyphotobacteria	Chloroplast	NA	NA	NA
ASV354	GCTTCCCTCTTTCTTTCTTCTTTCCCCCTTCCCTTCTCCCGCGAGTTTTTAACTCACGTGGCGGACGGGTGAGTAACACGTAAGAATTTGCCTTTAGGAGGGGGATAATAACTGGAAACAGTTGGTAATACCCCATATGCTTTCGAGTGAAAAAGAGTTTTCTGCCTAAAGAGAAGCTTGCGGCTGATTAGCTTGTTGGTAAGGTAATGGCTTACCAAGGCGACGATCAGTATCTGGTTTGAGAGGACGATCAGACACACTGGAACTGAGACACGGTCCAG	Bacteria	Cyanobacteria	Oxyphotobacteria	Chloroplast	NA	NA	NA
ASV355	GGTGAACGCTGGCGGCGTGGATGAGGCATGCAAGTCGAATGGGTTTAGACCCATGGCAGACGAGGTAGGAACACGTAGGTACGTACCCCAAAGTCAGGGATAACCTGCCGAAAGGCAGAATAATACTTGATGGTCTCGCGAGAGTAAAGATTTATCGCTTTGGGAACGGCCTGCGTTCTATCAGCTTGTTGGTAAGGTAACGGCTTACCAAGGCTACGACGGATAGGGGAGGTGAGAGCCTGAACCCCACCGATGGAACTGCGACACGGTCCAT	Bacteria	Patescibacteria	Parcubacteria	Candidatus_Kaiserbacteria	NA	NA	NA
ASV356	GATGAACGCTAGCGGCAGGCTTAACACATGCAAGTCGAGGGGTATCCTAGCAATAGGAGAGACCGGCGCACGGGTGCGTAACGCGTATGCAATCTACCTTATACAGGGGGATAGCCCAGAGAAATTTGGATTAATACCCCATAGTATAATTGAATGGCATCATTTAATTATTAAAGTTCCAACGGTATAAGATGAGCATGCGTATCATTAGCTAGATGGTAAGGTAACGGCTTACCATGGCTACGATGATTAGGGGTCCTGAGAGGGAGATCCCCCACACTGGTACTGAGACACGGACCAG	Bacteria	Bacteroidetes	Bacteroidia	Flavobacteriales	Flavobacteriaceae	Flavobacterium	NA
ASV357	GACGAACGCTGGCGGCGTGCTTAACACATGCAAGTCGAACGGTGACGGAGAGCTTGCTCTCCTGATCAGTGGCGAACGGGTGAGTAACACGTGGGCAACCTGCCCCAGACTTCGGGATAACGCTTCGAAAGAGGTGCTAATACCGAATACGAACGCCGTGGGCATCCACGGTGTTGGAAAGTTTTTCGGTCTGGGATGGGCCCGCGGCCTATCAGCTTGTTGGTGAGGTAATGGCTCACCAAGGCGACGACGGGTAGCCGGCCTGAGAGGGCGACCGGCCACACTGGGACTGAGACACGGCCCAG	Bacteria	Actinobacteria	Actinobacteria	PeM15	NA	NA	NA
ASV358	GACGAACGCTGGCGGCGTGCTTAACACATGCAAGTCGAACGGAAAGGCCCTGCTTGCAGGGTACTCGAGTGGCGAACGGGTGAGTAACACGTGGGTGATCTGCCTCGTACTTCGGGATAAGCCTGGGAAACTGGGTCTAATACCGGATAGGACCTTCTTTTAGTGTAGAAGGTGGAAAGTTTTTCGGTACGAGATGAGCCCGCGGCCTATCAGCTTGTTGGTGGGGTAATGGCCTACCAAGGCGACGACGGGTAGCCGGCCTGAGAGGGTGTACGGCCACATTGGGACTGAGACACGGCCCAG	Bacteria	Actinobacteria	Actinobacteria	Corynebacteriales	Corynebacteriaceae	Corynebacterium_1	NA
ASV359	AACGAACGCTGGCGGCATGCTTAACACATGCAAGTCGAACGAGACCTTCGGGTCTAGTGGCGCACGGGTGCGTAACGCGTGGGAATCTACCCTTTGCTACGGAATAACTCAGAGAAATTTGTGCTAATACCGTATGATGTCGAAAGACCAAAGATTTATCGGCAAAGGACGAGCCCGCGTAGGATTAGCTAGTTGGTGTGGTAAAGGCGCACCAAGGCGACGATCCTTAGCTGGTCTGAGAGGATGATCAGCCACACTGGGACTGAGACACGGCCCAG	Bacteria	Proteobacteria	Alphaproteobacteria	Sphingomonadales	Sphingomonadaceae	Sphingopyxis	contaminans
ASV360	ATTGAACGCTGGCGGCATGCCTTACACATGCAAGTCGAACGGCAGCGCGGGGCAACCTGGCGGCGAGTGGCGAACGGGTGAGTAATATATCGGAACGTACCCTGGAGTGGGGGATAACGTAGCGAAAGTTACGCTAATACCGCATACGATCTAAGGATGAAAGTGGGGGATTCGCAAGAACCTCATGCTCCTGGAGCGGCCGATATCTGATTAGCTAGTTGGTAGGGTAAAAGCCTACCAAGGCTTCGATCAGTAGCTGGTCTGAGAGGACGACCAGCCACACTGGAACTGAGACACGGTCCAG	Bacteria	Proteobacteria	Gammaproteobacteria	Betaproteobacteriales	Burkholderiaceae	Duganella	NA
ASV361	ATTGAACGCTGGCGGCATGCCTTACACATGCAAGTCGAACGGGGGTAGCAATACCCTAGTGGCGAACGGGTGAGTAAAGCATCGGAACGTACCCAGTTGTGGGGGATAACGTAGCGAAAGTTACGCTAATACCGCATACGCACTGAGGTGGAAAGCGGGGGATCGCAAGACCTCGCGCAATTGGAGCGGCCGATGTCGGATTAGCTAGTTGGTAGGGTAAAAGCCTACCAAGGCGACGATCCGTAGCTGGTCTGAGAGGACGACCAGCCACACTGGGACTGAGACACGGCCCAG	Bacteria	Proteobacteria	Gammaproteobacteria	Betaproteobacteriales	Rhodocyclaceae	Uliginosibacterium	NA
ASV362	GACGAACGCTGGCGGCGTGCTTAACACATGCAAGTCGAACGATGAAGCGCCAGCTTGCTGGTGTGGATTAGTGGCGAACGGGTGAGTAACACGTGAGTAACCTGCCCCCTACTCTGGGATAAGCCTGGGAAACTGGGTCTAATACTGGATATGACCAATCACTGCATGGTGTGTTGGTGGAAAGATTTTTTGGTGGGGGATGGACTCGCGGCCTATCAGCTTGTTGGTGGGGTAATGGCCTACCAAGGCGACGACGGGTAGCCGGCCTGAGAGGGCGACCGGCCACACTGGGACTGAGACACGGCCCAG	Bacteria	Actinobacteria	Actinobacteria	Micrococcales	Dermacoccaceae	Dermacoccus	NA
ASV363	GACGAACGCTGGCGGCATGCCTAATACATGCAAGTCGAACGATGATATCACTGCTTGCAGTGATTGATTAGTGGCGAACGGGTGAGTAACACGTGAGGAACTTGCCCATGAGCGGGGGACAACATTCGGAAACGGATGCTAATACCCCATAGGTGGATTGGTCGCATGACGAATTCATTAAAGGTGGCTCTGCTACCACTCATGGATAGCCTCGCGGCGTATTAGCTAGTTGGTAAGGTAATGGCTTACCAAGGCAGTGATACGTAGCCGACTTGAGAGGGTGATCGGCCACACTGGGACTGAGACACGGCCCAG	Bacteria	Firmicutes	Bacilli	Lactobacillales	Carnobacteriaceae	Dolosigranulum	pigrum
ASV364	ATTGAACGCTGGCGGCAGGCTTAACACATGCAAGTCGAGCGGGCGAGGTTGCTTCGGTAACTGAGCTAGCGGCGGACGGGTGAGTAATGCTTAGGAATCTGCCTATTAGTGGGGGACAACATTCCGAAAGGAATGCTAATACCGCATACGCCCTACGGGGGAAAGCAGGGGATCTTCGGACCTTGCGCTAATAGATGAGCCTAAGTCAGATTAGCTAGTTGGTGGGGTAAAGGCCTACCAAGGCGACGATCTGTAGCGGGTCTGAGAGGATGATCCGCCACACTGGGACTGAGACACGGCCCAG	Bacteria	Proteobacteria	Gammaproteobacteria	Pseudomonadales	Moraxellaceae	Acinetobacter	NA
ASV365	GACGAACGCTGGCGGCGTGCTTAACACATGCAAGTCGAACGGTGATCTCGAAGCTTGCTTCGGGTGATCAGTGGCGAACGGGTGAGTAACACGTGAGTAACCTGCCCCTTACTCTGGGATAACCCCGGGAAACCGGAGCTAATACTGGATACGACCCGAGCGGGCATCCGCATCGGGTGGAAAGTTTTTCGGTAAGGGATGGACTCGCGGCCTATCAGCTAGTTGGTGGGGTAATGGCCTACCAAGGCGACGACGGGTAGCCGGCCTGAGAGGGCGACCGGCCACACTGGGACTGAGACACGGCCCAG	Bacteria	Actinobacteria	Actinobacteria	Micrococcales	Intrasporangiaceae	Ornithinicoccus	NA
ASV366	GATGAACGCTGGCGAGATGCCTTACACATGCAAGTCATACGAGAATTTTTAATTCAAGTGGCGGACGGGTGAGTAACACGTAAGAATTTGCCTTTAGGAGGGGGACAACAACTGGAAACGGTTGCTAATACCCCATATGCTTTCGAGTGAAACGGATTTTTCCGCCTAGAGAGAAGCTTGCGGCTGATTAGCTTGTTGGTGAGGTAATGGCTCACCAAGGCGACGATCAGTATCTGGTTTGAGAGGATGATCAGACACACTGGAACTGAGACACGGTCCAG	Bacteria	Cyanobacteria	Oxyphotobacteria	Chloroplast	NA	NA	NA
ASV367	ATTGAACGCTGGCGGCATGCTTAACACATGCAAGTCGAACGGCAGCACGGTCCAGTTTACTGGATGGGTGGCGAGTGGCGGACGGGTGAGTAACGCGTAGGAATATACCTTGAAGTGGGGGATAACTTGGGGAAACTCAAGCTAATACCGCATAAGCTCTAAGGAGGAAAGCTGGGGACCTTCGGGCCTGGTGCTTTAAGAATAGCCTGCGTCTGATTAGCTAGTTGGTAGGGTAAAGGCCTACCAAGGCGACGATCAGTAGCTGGTCTGAGAGGATGATCAGCCACACTGGGACTGAGACACGGCCCAG	Bacteria	Proteobacteria	Gammaproteobacteria	Legionellales	Legionellaceae	Legionella	NA
ASV368	GACGAACGCTGGCGGCGTGCTTAACACATGCAAGTCGAACGGTGAAACTCAGCTTGCTGGGTGGATCAGTGGCGAACGGGTGAGTAACACGTGAGCAACCTGCCCTTCACTTCGGGATAACCTCGGGAAATCGGGGCTAATACCGGATATGACTCCTGCTCGCATGGGTGGGGGTGGAAAGATTTATCGGTGAGGGATGGGCTCGCGGCCTATCAGCTTGTTGGTGGGGTAATGGCCTACCAAGGCGTCGACGGGTAGCCGGCCTGAGAGGGTGACCGGCCACACTGGGACTGAGACACGGCCCAG	Bacteria	Actinobacteria	Actinobacteria	Micrococcales	NA	NA	NA
ASV369	AACGAACGCTGGCGGCAGGCTTAACACATGCAAGTCGAACGGTCTCTTCGGAGGCAGTGGCAGACGGGTGAGTAACGCGTGGGAATCTACCTAGTTCTGCGGAACAACAGTTGGAAACGACTGCTAATACCGCATACGCCCTACGGGGGAAAGATTTATCGGAATTAGATGAGCCCGCGTAAGATTAGCTAGTTGGTGGGGTAATGGCCTACCAAGGCGACGATCTTTAGCTGGTCTGAGAGGATGATCAGCCACACTGGGACTGAGACACGGCCCAG	Bacteria	Proteobacteria	Alphaproteobacteria	Rhizobiales	Devosiaceae	Devosia	NA
ASV370	AACGAACGCTGGCGGCAGGCTTAACACATGCAAGTCGAGCGCCCCGCAAGGGGAGCGGCAGACGGGTGAGTAACGCGTGGGAACGTGCCCTTTGGTTCGGAACAACTCCGGGAAACTGGAGCTAATACCGGATAAGCCCTTCGGGGGAAAGATTTATCGCCAAAGGATCGGCCCGCGTCTGATTAGCTAGTTGGTGGGGTAATGGCCCACCAAGGCGACGATCAGTAGCTGGTCTGAGAGGATGATCAGCCACACTGGGACTGAGACACGGCCCAG	Bacteria	Proteobacteria	Alphaproteobacteria	Rhizobiales	Rhizobiales_Incertae_Sedis	Phreatobacter	NA
ASV371	GACGAACGCTGGCGGCGTGCCTAATACATGCAAGTCGAGCGGACAGATGGGAGCTTGCTCCCTGATGTTAGCGGCGGACGGGTGAGTAACACGTGGGTAACCTGCCTGTAAGACTGGGATAACTCCGGGAAACCGGGGCTAATACCGGATGGTTGTTTGAACCGCATGGTTCAAACATAAAAGGTGGCTTCGGCTACCACTTACAGATGGACCCGCGGCGCATTAGCTAGTTGGTGAGGTAACGGCTCACCAAGGCGACGATGCGTAGCCGACCTGAGAGGGTGATCGGCCACACTGGGACTGAGACACGGCCCAG	Bacteria	Firmicutes	Bacilli	Bacillales	Bacillaceae	Bacillus	NA
ASV372	GACGAACGCTGGCGGCGTGCCTAATACATGCAAGTAGAACGCTGAAGAGAGGAGCTTGCTCTTCTTGGATGAGTTGCGAACGGGTGAGTAACGCGTAGGTAACCTGCCTGGTAGCGGGGGATAACTATTGGAAACGATAGCTAATACCGCATAAAATTGATTATTGCATGATAATTAATTGAAAGATGCAACTGCATCACTACCAGATGGACCTGCGTTGTATTAGCTAGTTGGTGAGGTAACGGCTCACCAAGGCGACGATACATAGCCGACCTGAGAGGGTGATCGGCCACACTGGGACTGAGACACGGCCCAG	Bacteria	Firmicutes	Bacilli	Lactobacillales	Streptococcaceae	Streptococcus	sanguinis
ASV373	GACGAACGCTGGCGGCGTGCTTAACACATGCAAGTCGAACGGTGAAGCTCCAGCTTGCTGGAGTGGATCAGTGGCGAACGGGTGAGTAACACGTGAGCAACCTGCCCCTGACTCTGGAATAAGCGCTGGAAACGGCGTCTAATACTGGATATGAGAAGGGTCCGCATGGGCACTTTCTGGAAAGTTTTTCGGTTGGGGATGGGCTCGCGGCCTATCAGCTTGTTGGTGAGGTAATGGCTCACCAAGGCGACGACGGGTAGCCGGCCTGAGAGGGCGACCGGCCACACTGGGACTGAGACACGGCCCAG	Bacteria	Actinobacteria	Actinobacteria	Micrococcales	Intrasporangiaceae	Janibacter	indicus
ASV374	GATGAACGCTGGCGGCGTGCTTAACACATGCAAGTCGAACGAGGTCCATGGAGCTTGCTCCGGAAGACCTAGTGGCGAACGGGTGCGTAACACGTGAGAAACCTGCCCCGATCTCTGGGATAACAGTTGGAAACGACTGCTAATACCGGATGCCGTCACACCGCTTCATGGCGGAGTGCCGAAAGATTTATCGGATCGGGAGGGTCTCGCGGCCTATCAGCTAGTTGGAGAGGTAACGGCTCACCAAGGCATCGACGGGTAGCTGGTCTGAGAGGATGATCAGCCACACTGGGACTGAGACACGGCCCAG	Bacteria	Actinobacteria	Acidimicrobiia	Microtrichales	Ilumatobacteraceae	Ilumatobacter	NA
ASV375	AACGAACGCTGGCGGCAGGCTTAACACATGCAAGTCGAACGCCCCGCAAGGGGAGTGGCAGACGGGTGAGTAACGCGTGGGAACGTACCCTTTACTACGGAATAACTCAGGGAAACTTGTGCTAATACCGTATGTGCCCTTCGGGGGAAAGATTTATCGGTAAAGGATCGGCCCGCGTTGGATTAGCTAGTTGGTGGGGTAAAGGCCTACCAAGGCGACGATCCATAGCTGGTCTGAGAGGATGATCAGCCACATTGGGACTGAGACACGGCCCAA	Bacteria	Proteobacteria	Alphaproteobacteria	Rhizobiales	Rhizobiaceae	Shinella	zoogloeoides
ASV376	ATTGAACGCTGGCGGCATGCTTAACACATGCAAGTCGAACGGCAGCACGAGCTAGTTTACTAGTTTGGTGGCGAGTGGCGGACGGGTGAGTAACGCGTAGGAATATGCCTTAAAGAGGGGGATAACTTGGGGAAACTCAAGCTAATACCGCATACACTCTGAGGAGTAAAGCTGGGGACCTTTGGGCCTGGCGCTTTAAGAATAGCCTGCGTCTGATTAGCTAGTTGGTAGGGTAAAGGCCTACCAAGGCGACGATCAGTAGCTGGTCTGAGAGGATGATCAGCCACACTGGGACTGAGACACGGCCCAG	Bacteria	Proteobacteria	Gammaproteobacteria	Legionellales	Legionellaceae	Legionella	NA
ASV377	GATGAACGCTGGCGGCGTGCTTAACACATGCAAGTCGAGCGATGAAGTTTCCTTCGGGAAACGGATTAGCGGCGGACGGGTGAGTAACACGTGGGTAACCTGCCTCATAGAGTGGAATAGCCTTTCGAAAGGAAGATTAATACCGCATAATGTTGAAAGATGGCATCATCATTCAACCAAAGGAGCAATCCGCTATGAGATGGACCCGCGGCGCATTAGCTAGTTGGTGGGGTAACGGCCTACCAAGGCGACGATGCGTAGTCGACCTGAGAGGGTGATCGGCCACATTGGGACTGAGACACGGCCCAG	Bacteria	Firmicutes	Clostridia	Clostridiales	Clostridiaceae_1	Clostridium_sensu_stricto_1	NA
ASV378	ATTGAACGCTGGCGGCATGCCTTACACATGCAAGTCGAACGGTAACGCGGGGCAACCTGGCGACGAGTGGCGAACGGGTGAGTAAAGCATCGGAACGTGCCCAGTAGTGGGGGATAGCCCGGCGAAAGCCGGATTAATACCGCATACGACCTAAGGGTGAAAGGGGGGGATCGCAAGACCTCTCGCTATTGGAGCGGCCGATGTCAGATTAGCTAGTTGGTGGGGTAAAAGCTCACCAAGGCGACGATCTGTAGCTGGTCTGAGAGGACGACCAGCCACACTGGGACTGAGACACGGCCCAG	Bacteria	Proteobacteria	Gammaproteobacteria	Betaproteobacteriales	Burkholderiaceae	Ideonella	NA
ASV379	ATTGAACGCTGGCGGCATGCCTAACACATGCAAGTCGAACGGCAGCACAGCAGAGCTTGCTCTGTGGGTGGCGAGTGGCGGACGGGTGAGTAATGCATCGGGACCTACCCAGACGTGGGGGATAACGTAGGGAAACTTACGCTAATACCGCATACGTCCTACGGGAGAAAGCGGGGGACCTTCGGGCCTCGCGCGGTTGGATGGACCGATGTTCGATTAGCTAGTTGGTAGGGTAATGGCCTACCAAGGCGACGATCGATAGCTGGTCTGAGAGGATGATCAGCCACACTGGGACTGAGACACGGCCCAG	Bacteria	Proteobacteria	Gammaproteobacteria	Xanthomonadales	Rhodanobacteraceae	NA	NA
ASV380	ATTGAACGCTGGCGGCATGCTTTACACATGCAAGTCGAACGGTAACAGGTTAAGCTGACGAGTGGCGAACGGGTGAGTAATGCATCGGAACGTGCCCGATCGTGGGGGATAACGCAGCGAAAGCTGCGCTAATACCGCATACGATCTGAGGATGAAAGCGGGGGACCGTAAGGCCTCGCGCGATCGGAGCGGCCGATGTCAGATTAGGTAGTTGGTGGGGTAAAGGCTCACCAAGCCGACGATCTGTAGCTGGTCTGAGAGGACGACCAGCCACACTGGGACTGAGACACGGCCCAG	Bacteria	Proteobacteria	Gammaproteobacteria	Betaproteobacteriales	Burkholderiaceae	Hydrogenophaga	NA
ASV381	ATTGAACGCTGGCGGAATGCTTTACACATGCAAGTCGAACGATGAACCTTAGCTTGCTAGGGGGATTAGTGGCGAACGGGTGAGTAATATATCGGAACGTACCTTGTAATGGGGGATAACTAGTCGAAAGATTAGCTAATACCGCATACGCCCTGAGGGGGAAAGTAGGGGATCTTCGGACCTTACGTTATAAGAGCGGCCGATATCTGATTAGCTAGTTGGTGGGGTAATGGCCTACCAAGGCGACGATCAGTAGCTGGTCTGAGAGGACGACCAGCCACACTGGAACTGAGACACGGTCCAG	Bacteria	Proteobacteria	Gammaproteobacteria	Betaproteobacteriales	Methylophilaceae	Methylophilus	NA
ASV382	GGTGAATGCTGGCGGCGTGGATAAGTCATGCAAGTCAAGGGGGCCCGCAAGGGCAACCGGCAGACGAGGTAGTAACACGTAGGTACGTCCCCCGAAGTCGGGCATAGCCATCCGAAAGGATGGGTAATTCCCGATAGTCCCGCAAGGGTAAAGGTTTTTCGCTTCGGGAGCGGCCTGCGTAATATCAGCTAGTTGGTGAGGTAATGGCTCACCAAGGCTACGACGTTTAGGGGAGCTGAGAGGCTGACCCCCACCGATGGAACTGCGACACGGTCCAT	Bacteria	Patescibacteria	Parcubacteria	Candidatus_Kaiserbacteria	NA	NA	NA
ASV383	GATGAACGCTGGCGGCGTGCCTAACACATGCAAGTCGAGCGAACTCTTCGGGGTGAGCGGCGGACGGGTGAGTAACGCGTGGGTAACCTGCCCTGTACACACGGATAACATACCGAAAGGTATGCTAATACGAGATAATATGTAATGATCGCATGGTCGATGCATCAAAGCTCCGGCGGTACAGGATGGACCCGCGTCTGATTAGCTAGTTGGTGAGGTAATGGCTCACCAAGGCGACGATCAGTAGCCGACCTGAGAGGGTGATCGGCCACATTGGAACTGAGACACGGTCCAA	Bacteria	Firmicutes	Clostridia	Clostridiales	Peptostreptococcaceae	Romboutsia	NA
ASV384	ATTGAACGCTGGCGGCAGGCTTAACACATGCAAGTCGAGCGGGGAAAGGTAGCTTGCTACTTGACCTAGCGGCGGACGGGTGAGTAATGCTTAGGAATCTGCCTATTAGTGGGGGACAACATCTCGAAAGGGATGCTAATACCGCATACGTCCTACGGGAGAAAGCAGGGGACCTTCGGGCCTTGCGCTAATAGATGAGCCTAAGTCGGATTAGCTAGTTGGTGGGGTAAAGGCCTACCAAGGCGACGATCTGTAGCGGGTCTGAGAGGATGATCCGCCACACTGGGACTGAGACACGGCCCAG	Bacteria	Proteobacteria	Gammaproteobacteria	Pseudomonadales	Moraxellaceae	Acinetobacter	lwoffii
ASV385	AACGAACGCTGGCGGCAGGCCTAACACATGCAAGTCGAACGGGTCCTTCGGGACTAGTGGCGGACGGGTGAGTAACGCGTGGGAACGTGCCCTTTGGTTCGGAATAGCCTCGGGAAACTGGGAGTAATACCGGATGAGCCCTTCGGGGGAAAGATTTATCGCCAAAGGATCGGCCCGCGTTGGATTAGGTAGTTGGTGGGGTAATGGCCTACCAAGCCGACGATCCATAGCTGGTTTGAGAGGATGATCAGCCACACTGGGACTGAGACACGGCCCAG	Bacteria	Proteobacteria	Alphaproteobacteria	Rhodobacterales	Rhodobacteraceae	Pseudorhodobacter	NA
ASV386	AACGAACGCTGGCGGCAGGCCTAACACATGCAAGTCGAACGCCCTAGCAATAGGGAGTGGCAGACGGGTGAGTAACACGTGGGAACCTTCCCTATAGTACGGAATAGCCCAGGGAAACTTGGAGTAATACCGTATACGCCCGTGAGGGGAAAGATTTATCGCTATAGGATGGGCCCGCGTAGGATTAGCTAGTTGGTGAGGTAATGGCTCACCAAGGCGACGATCCTTAGCTGGTCTGAGAGGACGACCAGCCACACTGGGACTGAGACACGGCCCAG	Bacteria	Proteobacteria	Alphaproteobacteria	Rhizobiales	Hyphomicrobiaceae	Hyphomicrobium	NA
ASV387	GATGAACGCTGGCGGCGTGCCTAACACATGCAAGTCGAGCGAACCCTTCGGGGTGAGCGGCGGACGGGTGAGTAACGCGTGGGTAACCTGCCCTGTACACACGGATAACATACCGAAAGGTATGCTAATACGAGATAATATGTAATGATCGCATGGTCGATACATCAAAGCTCCGGCGGTACAGGATGGACCCGCGTCTGATTAGCTAGTTGGTGAGGTAATGGCTCACCAAGGCGACGATCAGTAGCCGACCTGAGAGGGTGATCGGCCACATTGGAACTGAGACACGGTCCAA	Bacteria	Firmicutes	Clostridia	Clostridiales	Peptostreptococcaceae	Romboutsia	NA
ASV388	GACGAACGCTGGCGGCGTGCCTAATACATGCAAGTAGAACGCTGAAGACTTTAGCTTGCTAGAGTTGGAAGAGTTGCGAACGGGTGAGTAACGCGTAGGTAACCTGCCTACTAGCGGGGGATAACTATTGGAAACGATAGCTAATACCGCATAATAGTATTTAACACATGTTAGAGACTTGAAAGATGCAATTGCATCACTAGTAGATGGACCTGCGTTGTATTAGCTAGTTGGTGGGGTAACGGCCTACCAAGGCGACGATACATAGCCGACCTGAGAGGGTGATCGGCCACACTGGGACTGAGACACGGCCCAG	Bacteria	Firmicutes	Bacilli	Lactobacillales	Streptococcaceae	Streptococcus	NA
ASV389	AACAAACGCTGGCGGCGTGCCTAATACATGCAAGTCGAACGAGGAAAGCTTTCGGGTGAGTACTAGTGGCGCACGGGTGAGTAACACGTGGGTAATCTTCCTCAGAGTGTGGGATAACCAGTCGAAAGATTGGCTAATACCACATAAGACCACAGGATCTGCGGATCTAGGGGTCAAAGGTTTTTCGCTCTGAGATGAGCCCGCGTAAGATTAGCTAGTTGGTGAGGTAACGGCTCACCAAGGCGACGATCTTTAGCTGGTCTGAGAGGATGATCAGCCACACTGGAACTGAGACACGGTCCAG	Bacteria	Proteobacteria	Deltaproteobacteria	Bdellovibrionales	Bdellovibrionaceae	Bdellovibrio	NA
ASV390	GCTTCCCTCTTTCTTTCTTCTTTCCCCCTGCAATTCGAACGAGAGTTTTTAACTCAAGTGGCGGACGGGTGAGTAACACGTAAGAATTTGCCTTTAGGAGGGGGATAATAACTGGAAACAGTTGGTAATACCCCATATGCTTTCGAGTGAAAAAGAGTTTTCTGCCTAAAGAGAAGCTTGCGGCTGATTAGCTTGTTGGTAAGGTAATGGCTTACCAAGGCGACGATCAGTATCTGGTTTGAGAGGACGATCAGACACACTGGAACTGAGACACGGTCCAG	Bacteria	Cyanobacteria	Oxyphotobacteria	Chloroplast	NA	NA	NA
ASV391	ATTGAACGCTGGCGGCATGCCTTACACATGCAAGTCGAACGGTAACAGGTCTTCGGATGCTGACGAGTGGCGAACGGGTGAGTAATGTATCGGAACGTGCCCAGTCGTGGGGGATAACTACTCGAAAGAGTGGCTAATACCGCATACGACCTGAGGGTGAAAGCGGGGGATCGCAAGACCTCGCGCGATTGGAGCGGCCGATATCAGATTAGGTAGTTGGTGGGGTAAAGGCTCACCAAGCCAACGATCTGTAGCTGGTCTGAGAGGACGACCAGCCACACTGGGACTGAGACACGGCCCAG	Bacteria	Proteobacteria	Gammaproteobacteria	Betaproteobacteriales	Burkholderiaceae	Paucibacter	NA
ASV392	GACGAACGCTGGCGGCGTGCCTAACACATGCAAGTCGAGCGAGTGAATCTCCTTCGGGAGTGAAGCTAGCGGCGGACGGGTGAGTAACACGTGGGCAACCTGCCTCATAGAGGGGAATAGCCTTCCGAAAGGAAGATTAATACCGCATAAGATTGTAGCTTCGCATGAAGTAGCAATTAAAGGAGCAATCCGCTATGAGATGGGCCCGCGGCGCATTAGCTAGTTGGTGAGGTAACGGCTCACCAAGGCGACGATGCGTAGCCGACCTGAGAGGGTGATCGGCCACATTGGGACTGAGACACGGCCCAG	Bacteria	Firmicutes	Clostridia	Clostridiales	Clostridiaceae_1	Clostridium_sensu_stricto_1	NA
ASV393	AACGAACGCTGGCGGCATGCCTAACACATGCAAGTCGAACGAGATCTTCGGGTCTAGTGGCGCACGGGTGCGTAACGCGTGGGAATCTGCCCTTTGGTTCGGAATAACAGTTGGAAACGACTGCTAATACCGGATGATGACGAAAGTCCAAAGATTTATCGCCAGAGGATGAGCCCGCGTAGGATTAGCTAGTTGGTGTGGTAAAGGCGCACCAAGGCGACGATCCTTAGCTGGTCTGAGAGGATGATCAGCCACACTGGGACTGAGACACGGCCCAG	Bacteria	Proteobacteria	Alphaproteobacteria	Sphingomonadales	Sphingomonadaceae	Sphingomonas	NA
ASV394	GATGAACGCTAGCGGCGGGCTTAATACATGCAAGTCAAGGGGTAGCAATACACCGGCGTACGGGTGCGTAACGCGTATGGAACCTGCCCTTATCTGGGGGATAACTCGGGGAAACTCGAGCTAATACCGCATAAGATAGTAAAGAGGCATCTCTTAGCTATTAAAGATTTATCGGATAAGGATGGCCATGCGTAAGATTAGATAGTTGGCGAGGTAACGGCTCACCAAGTCTACGATCTTTAGGGGCTCTGAGAGGAGAATCCCCCACACTGGCACTGAGATACGGGCCAG	Bacteria	Bacteroidetes	Bacteroidia	Cytophagales	Spirosomaceae	Emticicia	aquatilis
ASV395	ATTGAACGCTGGCGGCAGGCCTAACACATGCAAGTCGAGCGGCAGCACAAGGGAGTTTACTCCTGAGGTGGCGAGCGGCGGACGGGTGAGTAATGCCTAGGGATCTGCCCAGTCGTGGGGGATAACAGTTGGAAACGACTGCTAATACCGCATACGCCCTACGGGGGAAAGGAGGGGACCTTCGGGCCTTTCGCGATTGGATGAACCTAGGTGGGATTAGCTAGTTGGTGAGGTAATGGCTCACCAAGGCGACGATCCCTAGCTGTTCTGAGAGGATGATCAGCCACACTGGGACTGAGACACGGCCCAG	Bacteria	Proteobacteria	Gammaproteobacteria	Alteromonadales	Shewanellaceae	Shewanella	NA
ASV396	GATGAATGCTGGCGGCGTGGATGAGGCATGCAAGTCGAATGAATTTATATTCATGGCAGACGAGGTAGGAACACGTAGGTACGTACCCTAAAGTCAGGGATAATCCGTCGAAAGGCGGGATAATACTTGATGGTCCCTTCGGGGTAAAGATTTATCGCTTTAGGAACGGCCTGCGGGCTATCAGCTTGTTGGTAAGGTAACGGCTTACCAAGGCTACGACGGCTAGGGGAGGTGAGAGCCTGACCCCCACCGATGGAACTGCGACACGGTCCAT	Bacteria	Patescibacteria	Parcubacteria	Candidatus_Kaiserbacteria	NA	NA	NA
ASV397	GATGAACGCTGACAGAATGCTTAACACATGCAAGTCTTTGGCGAAGCTGTGCTTGCACAGCCTAGCCAAGGCGGACGGGTGAGTAACGCGTAAGGGACTTGCCCTGCAGTCAGGGATAACAGACGGAAACGACTGATAAAACCTGGTAAAGTCAGGCGGACTCATGTCCAGCCTGATGAAAAGGAATGCTGCAGGAGAGCCTTGCGTCCTATTAGCTTGTTGGTGGGGTAACGGCCCACCAAGGCGATGATAGGTAGCCGGCCTGAGAGGGTGGACGGCCACAAGGGGACTGAGATACGGCCCTT	Bacteria	Fusobacteria	Fusobacteriia	Fusobacteriales	Leptotrichiaceae	Leptotrichia	NA
ASV398	GACGAACGCTGGCGGCGTGCTTAACACATGCAAGTCGAGCGGAAAGGCCCTTCGGGGTACTCGAGCGGCGAACGGGTGAGTAACACGTGAGTAACCTGCCCCAGACTTTGGGATAACCCCCGGAAACGAGGGCTAATACCGAATATTACTTGGTCCCGCATGGGATTTGGTGGAAAGTTTTTCGGTCTGGGATGGACTCGCGGCCTATCAGCTTGTTGGTGGGGTAATGGCCTACCAAGGCGAGGACGGGTAGCCGGCCTGAGAGGGCGACCGGCCACACTGGGACTGAGACACGGCCCAG	Bacteria	Actinobacteria	Actinobacteria	Micromonosporales	Micromonosporaceae	Actinoplanes	derwentensis
ASV399	GATGAACGCTAGCGGCAGGCCTAATACATGCAAGTCGAACGGTGATATTTATATCATAGTGGCGCACGGGTGCGTAACACGTATGCAACCTACCTATTATTGGGGGATAGCCTTTGGAAACGGAGATTAATACCGCATAATACGATTAACTGGCATCGGTTGATTGTTAAAGCATTTGCGATAATAGATGGGCATGCGTCCAATTAGTTAGTTGGTGTGGTAATGGCTCACCAAGACGATGATTGGTAGGGGATCTGAGAGGATAATCCCCCACACTGGCACTGAGATACGGGCCAG	Bacteria	Bacteroidetes	Bacteroidia	Cytophagales	Spirosomaceae	Flectobacillus	NA
ASV400	GACGAACGCTGGCGGCGTGCTTAACACATGCAAGTCGAGCGGTAAGGCCTTTCGGGGTACACGAGCGGCGAACGGGTGAGTAACACGTGGGTGATCTGCCCTGCACTCTGGGATAAGCTTGGGAAACTGGGTCTAATACCGGATATGACCACAGCGCGCATGTGTTGTGGTGGAAAGATTTATCGGTGCAGGATGGGCCCGCGGCCTATCAGCTTGTTGGTGGGGTAATGGCCTACCAAGGCGACGACGGGTAGCCGACCTGAGAGGGTGACCGGCCACACTGGGACTGAGACACGGCCCAG	Bacteria	Actinobacteria	Actinobacteria	Corynebacteriales	Nocardiaceae	Rhodococcus	NA
ASV401	AACGAACGCTGGCGGCAGGCCTAACACATGCAAGTCGAGCGCACCTTCGGGTGAGCGGCGGACGGGTTAGTAACGCGTGGGAACATACCCTTTTCTACGGAATAGCCTCGGGAAACTGAGAGTAATACCGTATAAGCCCTTCGGGGGAAAGATTTATCGGAGAAGGATTAGCCCGCGTTAGATTAGGTAGTTGGTGGGGTAATGGCCTACCAAGCCTACGATCTATAGCTGGTTTTAGAGGATGATCAGCCACACTGGGACTGAGACACGGCCCAG	Bacteria	Proteobacteria	Alphaproteobacteria	Rhodobacterales	Rhodobacteraceae	NA	NA
ASV402	GACGAACGCTGGCGGCATGCCTAATACATGCAAGTCGAACGATGATATCACTGCTTGCAGTGATTGATTAGTGGCGAACGGGTGAGTAACACGTGAGGAACTTGCCCATGAGCGGGGGACAACATTCGGAAACGGATGCTAATACCCCATAGGTGGATTGGTCGCATGACGAATTCATTAAAGGTGGCTTTGCTACCACTCATGGATAGCCTCGCGGCGTATTAGCTAGTTGGTAAGGTAATGGCTTACCAAGGCAGTGATACGTAGCCGACTTGAGAGGGTGATCGGCCACACTGGGACTGAGACACGGCCCAG	Bacteria	Firmicutes	Bacilli	Lactobacillales	Carnobacteriaceae	Dolosigranulum	pigrum
ASV403	GATGAACGCTGGCGGGAGGAGGGACACATGCAAGTCGAACGAGAGTTTTTAACTCAAGTGGCGGACGGGTGAGTAACACGTAAGAATTTGCCTTTAGGAGGGGGATAATAACTGGAAACAGTTGGTAATACCCCATATGCTTTCGAGTGAAAAAGAGTTTTCTGCCTAAAGAGAAGCTTGCGGCTGATTAGCTTGTTGGTAAGGTAATGGCTTACCAAGGCGACGATCAGTATCTGGTTTGAGAGGACGATCAGACACACTGGAACTGAGACACGGTCCAG	Bacteria	Cyanobacteria	Oxyphotobacteria	Chloroplast	NA	NA	NA
ASV404	ATTAAACGCTGGCGGCATGCCTAACACATGCAAGTCGAACGGCAGCACAGCAGAGCTTGCTCTGTGGGTGGCGAGTGGCGGACGGGTGAGTAATGCATCGGGACCTACCCAGACGTGGGGGATAACGTAGGGAAACTTACGCTAATACCGCATACGTCCTACGGGAGAAAGCGGGGGACCTTCGGGCCTCGCGCGGTTGGATGGACCGATGTTCGATTAGCTAGTTGGTAGGGTAATGGCCTACCAAGGCGACGATCGATAGCTGGTCTGAGAGGATGATCAGCCACACTGGGACTGAGACACGGCCCAG	Bacteria	Proteobacteria	Gammaproteobacteria	Xanthomonadales	Rhodanobacteraceae	NA	NA
ASV405	GATGAACGCTAGCGGCAGGCTTAACACATGCAAGTCGAGGGGTAGTCATCTTCGGATGATGAGACCGGCGCACGGGTGCGTAACGCGTATACAATCTACCTTTTACAGAGGGATAGCCCAGAGAAATTTGGATTAATACCTCATAGTATTTTTGAATCGCATGATTTGATTATTAAAGTTCCAACGGTAAAAGATGAGTATGCGTCCCATTAGCTAGATGGTAAGGTAACGGCTTACCATGGCTACGATGGGTAGGGGTCCTGAGAGGGAGATCCCCCACACTGGTACTGAGACACGGACCAG	Bacteria	Bacteroidetes	Bacteroidia	Flavobacteriales	Flavobacteriaceae	Flavobacterium	NA
ASV406	ATTGAACGCTGGCGGCAGGCCTAACACATGCAAGTCGAGCGGCAGCACAAGGGAGTTTACTTCTGAGGTGGCGAGCGGCGGACGGGTGAGTAATGCCTAGGGATCTGCCCAGTCGTGGGGGATAACAGTTGGAAACGACTGCTAATACCGCATACGCCCTACGGGGGAAAGGAGGGGACCTTCGGGCCTTTCGCGATTGGATGAACCTAGGTGGGATTAGCTAGTTGGTGAGGTAATGGCTCACCAAGGCGACGATCCCTAGCTGTTCTGAGAGGATGATCAGCCACACTGGGACTGAGACACGGCCCAG	Bacteria	Proteobacteria	Gammaproteobacteria	Alteromonadales	Shewanellaceae	Shewanella	NA
ASV407	GATGAACGCTGGCGGTGTGCCTAATACATGCAAGTCGAGCGAGAAGTTTACTTCTAGCGGCGAACGGGTGAGTAACACGTATCTAACCTGCCCATCAATCTGGAATAACAACGAGAAATTGTTGCTAATGCCGGATAGGTAATATTTACTTATGTTTATATTATTAAAGGAGCGTTTGCTTCGTTGATGAATGGGGATGCGCAGCATTAGGTAGTTGGTAGGGTAAAGGCCTACCAAGCCAACGATGCTTAGCCGGCCTGAGAGGGTGATCGGCCACACTGGAACTGAGACACGGTCCAG	Bacteria	Tenericutes	Mollicutes	Entomoplasmatales	Entomoplasmatales_Incertae_Sedis	Candidatus_Hepatoplasma	NA
ASV408	GATGAACGCTGGCGGCGTGCCTAATACATGCAAGTAGAACGCTGAAGCTTGGTGCTTGCACCGAGCGGATGAGTTGCGAACGGGTGAGTAACGCGTAGGTAACCTGCCTCTTAGCGGGGGATAACTATTGGAAACGATAGCTAATACCGCATAAAAGTCGACATTGCATGATGTTGACTTGAAAGGTGCAAATGCATCACTAAGAGATGGACCTGCGTTGTATTAGCTAGTTGGTGAGGTAACGGCTCACCAAGGCGACGATACATAGCCGACCTGAGAGGGTGATCGGCCACACTGGGACTGAGACACGGCCCAG	Bacteria	Firmicutes	Bacilli	Lactobacillales	Streptococcaceae	Streptococcus	NA
ASV409	GACGAACGCTGGCGGCGTGCCTAATACATGCAAGTCGAGCGAACCTCATGAAAGCCTAGCTTTCATGAGGTTAGCGGCGGACGGGTGAGTAACACGTGGGTAACCTGCCCTATAGACTGGGATAACTCGCGGAAACGCGTGCTAATACCGGATAACACATCAGAGTGCATGCTTTGGTGTTGAAAGATGGTTCTGCTATCACTATAGGATGGGCCCGCGGCGCATTAGCTTGTTGGTGGGGTAACGGCCTACCAAGGCGACGATGCGTAGCCGACCTGAGAGGGTGATCGGCCACACTGGGACTGAGACACGGCCCAG	Bacteria	Firmicutes	Bacilli	Bacillales	Bacillaceae	Ureibacillus	NA
ASV410	ATTGAACGCTGGCGGCATGCCTTACACATGCAAGTCGAACGGTAACAGGTCTTCGGACGCTGACGAGTGGCGAACGGGTGAGTAACACATCGGAACGTGCCCGATCGTGGGGGATAACTACTCGAAAGAGTGGCTAATACCGCATACGATCTACGGATGAAAGCGGGGGACTCTTAGGAGCCTCGCGCGAACGGAGCGGCCGATGGCAGATTAGGTAGTTGGTGGGATAAAAGCCTACCAAGCCGACGATCTGTAGCTGGTCTGAGAGGACGACCAGCCACACTGGGACTGAGACACGGCCCAG	Bacteria	Proteobacteria	Gammaproteobacteria	Betaproteobacteriales	Burkholderiaceae	NA	NA
ASV411	GATGAACGCTGGCGGCGTGCCTAACACATGCAAGTCGAGCGATTCTCTTCGGAGAAGAGCGGCGGACGGGTGAGTAACGCGTGGGTAACCTGCCTCATACACATGGATAACATACCGAAAGGTATGCTAATACAAGATGATATAAGAGATTCGCATGGATTTCTTATCAAAGCTCCGGCGGTATGAGATGGACCCGCGTCTGATTAGCTAGTTGGTAAGGTAACGGCTTACCAAGGCGACGATCAGTAGCCGACCTGAGAGGGTGATCGGCCACATTGGAACTGAGACACGGTCCAA	Bacteria	Firmicutes	Clostridia	Clostridiales	Peptostreptococcaceae	Terrisporobacter	NA
ASV412	GACGAACGCTGGCGGCGTGCTTAACACATGCAAGTCGAACGGTGAAGGGGAGCTTGCTCCCCGGATCAGTGGCGAACGGGTGAGTAACACGTGGGCAACCTGCCCCAGACTTCGGGATAACGCTTCGAAAGAGGTGCTAATACCGGATACGAACCTCCCTGGCATCTGGGAGGTTGGAAAGTTTTTCGGTCTGGGATGGGCCCGCGGCCTATCAGCTTGTTGGTGAGGTAACGGCTCACCAAGGCGACGACGGGTAGCCGGCCTGAGAGGGCGACCGGCCACACTGGGACTGAGACACGGCCCAG	Bacteria	Actinobacteria	Actinobacteria	PeM15	NA	NA	NA
ASV413	ATTGAACGCTGGCGGCATGCCTTACACATGCAAGTCGAACGGCAGCACGGGTACTTGTACCTGGTGGCGAGTGGCGAACGGGTGAGTAATACATCGGAACGTACCTTATCGTGGGGGATAACGCAGCGAAAGCTGTGCTAATACCGCATACGCCCTGAGGGGGAAAGCGGGGGATCGAAAGACCTCGCGCGATTAGAGCGGCCGATGCCTGATTAGCTTGTTGGTGGGGTAAAAGCCCACCAAGGCGACGATCAGTAGCTGGTCTGAGAGGACGATCAGCCACACTGGGACTGAGACACGGCCCAG	Bacteria	Proteobacteria	Gammaproteobacteria	Betaproteobacteriales	Burkholderiaceae	Polynucleobacter	duraquae
ASV414	GACGAACGCTGGCGGCGTGCCTAATACATGCAAGTCGAGCGAAGTTTTTCTGGTGCTTGCACCGGAAAAACTTAGCGGCGAACGGGTGAGTAACACGTAAAGAACCTGCCTCATAGACTGGGACAACTATTGGAAACGATAGCTAATACCGGATAACAGCATTAACTGCATGGTTGATGTTTAAAAGTTGGTTTTGCTAACACTATGAGATGGCTTTGCGGTGCATTAGCTAGTTGGTGGGGTAAAGGCCTACCAAGGCGACGATGCATAGCCGACCTGAGAGGGTGATCGGCCACACTGGGACTGAGACACGGCCCAG	Bacteria	Firmicutes	Bacilli	Bacillales	Family_XI	Gemella	haemolysans
ASV415	AACGAACGCTGGCGGCATGCCTAACACATGCAAGTCGAACGAAGTCCTTCGGGGCTTAGTGGCGCACGGGTGCGTAACGCGTGGGAATCTGCCCTTGGGTTCGGAATAACAGTTAGAAATGACTGCTAATACCGGATGATGTCTTCGGACCAAAGATTTATCGCCCAAGGATGAGCCCGCGTAGGATTAGGTAGTTGGTGGGGTAAAGGCCTACCAAGCCGACGATCCTTAGCTGGTCTGAGAGGATGATCAGCCACACTGGGACTGAGACACGGCCCAG	Bacteria	Proteobacteria	Alphaproteobacteria	Sphingomonadales	Sphingomonadaceae	Novosphingobium	NA
ASV416	GACGAACGCTGGCGGCGTGCTTAACACATGCAAGTCGAACGGAAAGGCCCGCTTGCGGGTACTCGAGTGGCGAACGGGTGAGTAACACGTGGGCAACCTGCCCTCAGCTTTGGGATAACTCCCGGAAACGGGTGCTAATACCGAATATTGACCTTGTGCTGCATGGTGTGGGGTTGAAAGTTTTTCGGCTGAGGATGGGCCCGCGGCCTATCAGCTTGTTGGTGGGGTAATGGCCTACCAAGGCGACGACGGGTAGCCGGCCTGAGAGGGCGACCGGCCACACTGGAACTGAGACACGGTCCAG	Bacteria	Actinobacteria	Actinobacteria	Frankiales	Nakamurellaceae	Nakamurella	NA
ASV417	GACGAACGCTGGCGGCGTGCTTAACACATGCAAGTCGAACGGTAAGGCCCCTTCGGGGGTACACGAGTGGCGAACGGGTGAGTAACACGTGAGTAACCTGCCCTTGACTCTGGGATAACAGCTGGAAACAGCTGCTAATACCGGATACGAACCCTGGAGGCATCTCCAAGGTTGGAAAGCTCCGGCGGTCATGGATGGACTCGCGGCCTATCAGCTTGTTGGTGAGGTAACGGCTCACCAAGGCTTCGACGGGTAGCCGGCCTGAGAGGGCGACCGGCCACATTGGGACTGAGATACGGCCCAA	Bacteria	Actinobacteria	Actinobacteria	Propionibacteriales	Propionibacteriaceae	Tessaracoccus	NA
ASV418	AACGAACGCTGGCGGCATGCTTAACACATGCAAGTCGAACGAGACCTTCGGGTCTAGTGGCGCACGGGTGCGTAACGCGTGGGAATCTACCCTTTGCTACGGAATAACTCAGAGAAATTTGTGCTAATACCGTATAATGTCGCAAGACCAAAGATTTATCGGCAGAGGACGAGCCCGCGTAAGATTAGCTTGTTGGTGAGGTAAAGGCTCACCAAGGCGACGATCTTTAGCTGGTCTGAGAGGATGATCAGCCACACTGGGACTGAGACACGGCCCAG	Bacteria	Proteobacteria	Alphaproteobacteria	Sphingomonadales	Sphingomonadaceae	Sphingorhabdus	NA
ASV419	GATGAATGCTGGCGGCGTGGATGAGGCATGCAAGTCGAATGAATTTAGATTCATGGCAGACGAGGTAGGAACACGTAGGTACGTACCCAAGAGTCAGGGATAATCCGTCGAAAGGCGGCACAATACTTGATGGTCCCTTCGGGGTAAAGATTTATCGCTCTTGGAACGGCCTGCGGGCTATCAGCTTGTTGGTAAGGTAACGGCTTACCAAGGCTACGACGGCTAGGGGAGGTGAGAGCCTGACCCCCACCGATGGAACTGCGACACGGTCCAT	Bacteria	Patescibacteria	Parcubacteria	Candidatus_Kaiserbacteria	NA	NA	NA
ASV420	ATTGAACGCTGGCGGCAGGCTTAACACATGCAAGTCGAGCGGGGACTTCGGTCCTAGCGGCGAACGGGTGAGGAATGCTTGGGAATCTGCCCAGTAGTGGGGGATAACGTTTCGAAAGGAACGCTAATACCGCATACGTCCTACGGGAGAAAGGGGGGGATCTTCGGACCTCTCGCTATTGGATGAGCCCAAGTCGGATTAGCTAGTTGGTGGGGTAAAGGCCTACCAAGGCGACGATCCGTAGCTGGTCTGAGAGGATGATCAGCCACACTGGAACTGAGACACGGTCCAG	Bacteria	Proteobacteria	Gammaproteobacteria	Pseudomonadales	Moraxellaceae	Perlucidibaca	NA
ASV421	GACGAACGCTGGCGGCATGCCTAACACATGCAAGTCGAGCGAGTGGAGTTCTTCGGAACAAAGCTAGCGGCGGACGGGTGAGTAACACGTGGGTAACCTGCCTCATAGAGGGGAATAGCCTTCCGAAAGGGAGATTAATACCGCATAAGATTGTAGCTTCGCATGAAGTAGCAATTAAAGGAGCAATCCGCTATGAGATGGGCCCGCGGCGCATTAGCTAGTTGGTGAGGTAACGGCTCACCAAGGCGACGATGCGTAGCCGACCTGAGAGGGTGATCGGCCACATTGGGACTGAGACACGGCCCAG	Bacteria	Firmicutes	Clostridia	Clostridiales	Clostridiaceae_1	Clostridium_sensu_stricto_1	NA
ASV422	GATGAACGCTGGCGGCGTGCCTAATACATGCAAGTCGAGCGGTAAGGCCCCTTCGGGGGTACACGAGCGGCGGACGGCTGAGTAACGCGTAGGAATATACCCCAAAGTGAGGGATAAGCACCGGAAACGGTGTCTAATACCGCATGTGGTCTTCGGATTAAAGCTTTATGCGCTTTGGGAATGGCCTGCGTAAGATTAGCTAGTTGGTGAGGTAATGGCTCACCAAGGCGACGATCTTTAGCTGGTCTGAGAGGATGACCAGCCAGACTGGGACTGAGACACGGCCCAG	Bacteria	Patescibacteria	Saccharimonadia	Saccharimonadales	NA	NA	NA
ASV423	ATTGAACGCTGGCGGCAGGCCTAACACATGCAAGTCGAGCGGTAGAGAGAAGCTTGCTTCTCTTGAGAGCGGCGGACGGGTGAGTAATACCTAGGAATCTGCCTGATAGTGGGGGATAACGTTCGGAAACGGACGCTAATACCGCATACGTCCTACGGGAGAAAGCAGGGGACCTTCGGGCCTTGCGCTATCAGATGAGCCTAGGTCGGATTAGCTAGTTGGTGAGGTAATGGCTCACCAAGGCTACGATCCGTAACTGGTCTGAGAGGATGATCAGTCACACTGGAACTGAGACACGGTCCAG	Bacteria	Proteobacteria	Gammaproteobacteria	Pseudomonadales	Pseudomonadaceae	Pseudomonas	NA
ASV424	GATGAACGCTAGCGGCAGGCTTAATACATGCAAGTCGAGGGAGATTTTAGCTTCGGCTAAATGGAACCGGCGCACGGGTGCGTAACGCGTACACAATCTGCCTAATACTGGAGTATAGCCTCGGGAAACTGGGAGTAATCCTCCATAACATTATCGGGTGGCATCACTTGATAATTAAAGCTCAGGCGGTATTAGATGAGTGTGCGTATGATTAGCTAGTTGGTAGGGTAACGGCCTACCAAGGCGACGATCATTAGCTGGCGTGAGAGCGCGACCAGCCACACTGGAACTGAGACACGGTCCAG	Bacteria	Bacteroidetes	Bacteroidia	Chitinophagales	NA	NA	NA
ASV425	GACGAACGCTGGCGGCGTGCTTAACACATGCAAGTCGAACGGTAAGGCCCTTCGGGGTACACGAGTGGCGAACGGGTGAGTAACGCGTGAGTAACCTGCCCCTGACTTTGGGATAACGGATGGAAACGTCTGCTAATACCGAATATTCAGTTCTCCGGGCATCCGGGGGGTTGGAAAGTTTTTTCGGTCAGGGATGGACTCGCGTCCTATCAGCTTGTTGGTGGGGTAATGGCCTACCAAGGCGTCGACGGGTAGCCGGCCTGAGAGGGCGACCGGCCACATTGGGACTGAGATACGGCCCAG	Bacteria	Actinobacteria	Actinobacteria	Propionibacteriales	Propionibacteriaceae	Propionibacterium	NA
ASV426	GATGAACGCTGGCGGCGTGCCTAATACATGCAAGTCGAGCGAACAGATAAGGAGCTTGCTCCTTTGACGTTAGCGGCGGACGGGTGAGTAACACGTGGGTAACCTACCTATAAGACTGGAATAACTCCGGGAAACCGGGGCTAATGCCGGATAACATTTAGAACCGCATGGTTCTAAAGTGAAAGATGGTTTTGCTATCACTTATAGATGGACCCGCGCCGTATTAGCTAGTTGGTAAGGTAATGGCTTACCAAGGCAACGATACGTAGCCGACCTGAGAGGGTGATCGGCCACACTGGAACTGAGACACGGTCCAG	Bacteria	Firmicutes	Bacilli	Bacillales	Staphylococcaceae	Staphylococcus	arlettae
ASV427	ACCTCCCTCTTTCTTCCTTCCTCCCCCCTGCAAGTCGAGCGCGCCCTTCGGGGTGAGCGGCGGACGGGTTAGTAACGCGTGGGAACGTACCCTTTTCTAAGGAATAGCCACTGGAAACGGTGAGTAATACCTTATACGCCCTTCGGGGGAAAGATTTATCGGAGAAGGATCGGCCCGCGTTAGATTAGATAGTTGGTGGGGTAACGGCCTACCAAGTCTACGATCTATAGCTGGTTTTAGAGGATGATCAGCAACACTGGGACTGAGACACGGCCCAG	Bacteria	Proteobacteria	Alphaproteobacteria	Rhodobacterales	Rhodobacteraceae	Thalassococcus	NA
ASV428	AACGAACGCTGGCGGCAGGCCTAACACATGCAAGTCGAACGCCCTAGCAATAGGGAGTGGCAGACGGGTGAGTAACACGTGGGAACCTTCCCTATAGTACGGAATAGCCCAGGGAAACTTGGAGTAATACCGTATACGCCCGAGAGGGGAAAGATTTATCGCTATAGGATGGGCCCGCGTAGGATTAGCTAGTTGGTGAGGTAATGGCTCACCAAGGCGACGATCCTTAGCTGGTCTGAGAGGACGACCAGCCACACTGGGACTGAGACACGGCCCAG	Bacteria	Proteobacteria	Alphaproteobacteria	Rhizobiales	Hyphomicrobiaceae	Hyphomicrobium	NA
ASV429	GATGAACGCTAGCGGGAGGCCTAACACATGCAAGCCGAGCGGTATTTGTTCTTCGGAACAGAGAGAGCGGCGCACGGGTGCGGAACACGTGTGCAACCTGCCTTTATCTGGGGGATAGCCTTTCGAAAGGAAGATTAATACCCCATAATATATTGAGTGGCATCATTTGATATTGAAAACTCCGGTGGATAGAGATGGGCACGCGCAAGATTAGATAGTTGGTGAGGTAACGGCTCACCAAGTCAATGATCTTTAGGGGGCCTGAGAGGGTGATCTCCCACACTGGTACTGAGACACGGACCAG	Bacteria	Bacteroidetes	Bacteroidia	Flavobacteriales	Weeksellaceae	Chryseobacterium	NA
ASV430	GACGAACGCTGGCGGCGTGCTTAACACATGCAAGTCGAACGCTGAAGCGCCCAGCTTGCTGGGTGTGGATGAGTGGCGAACGGGTGAGTAACACGTGAGTAACCTGCCCCTGACTTCGGGATAAGCCTGGGAAACTGGGTCTAATACCGGATATGACTACTGGCCGCATGGTCTGGTGGTGGAAAGGGTTTTACTGGTTGGGGATGGACTCGCGGCCTATCAGTTTGTTGGTGGGGTAGTGGCCTACCAAGACGACGACGGGTAGCCGGCCTGAGAGGGCGACCGGCCACACTGGGACTGAGACACGGCCCAG	Bacteria	Actinobacteria	Actinobacteria	Micrococcales	Brevibacteriaceae	Brevibacterium	luteolum
ASV431	GACGAACGCTGGCGGCGTGCTTAACACATGCAAGTCGAACGGAAAGGCCCCCACCTTGGTGGGGGTGCTCGAGTGGCGAACGGGTGAGTAACACGTGGGTGATCTGCCCTGTACTTCGGGATAAGCTTGGGAAACTGGGTCTAATACCGGATAGGACCATGGTTTAGTGTCTCATGGTGGAAAAATTATTGTTTTGGTGCAGGATGAGCTCGCGGCCTATCAGCTTGTTGGTGGGGTAATGGCCTACCAAGGCGTCGACGGGTAGCCGGCCTGAGAGGGTGGACGGCCACATTGGGACTGAGATACGGCCCAG	Bacteria	Actinobacteria	Actinobacteria	Corynebacteriales	Corynebacteriaceae	Corynebacterium	matruchotii
ASV432	GACGAACGCTGGCGGCGGGCTTAACACATGCAAGTCGAACGAGAATCCCGAGCTTGCTTGGGAGGAAAGTGGCGCACGGGTGAGTAACGCGTAGGCAATCTGCCCCCAACTGAGGAATAACCCATCGAAAGGTGGGCTAATACCACATAACGACGAATGACCGCATGGTCGATCGTCCAAAGTTCAGGCGGTTGGGGATGAGCCTGCGTCGGATTAGCTAGTTGGCGGGGTAACGGCCCACCAAGGCGACGATCCGTAGCGGGTCTGAGAGGATGATCCGCCACACTGGCACTGAGACACGGGCCAG	Bacteria	Bacteroidetes	Rhodothermia	Rhodothermales	Rhodothermaceae	Rubrivirga	NA
ASV433	GACGAACGCTGGCGGCGTGCTTAACACATGCAAGTCGAACGATGACGGTGGTGCTTGCACCGCCTGATTAGTGGCGAACGGGTGAGTAACACGTGAGTAACCTGCCCCCCACTTCGGGATAACCTCGGGAAATCGTGGCTAATACCGGATATGAGCACTCATCGCATGGTGAGTGTTGGAAAGATTTATCGGTGGGGGATGGACTCGCGGCCTATCAGTTTGTTGGTGAGGTGATGGCTCACCAAGACGATGACGGGTAGCCGGCCTGAGAGGGCGACCGGCCACATTGGGACTGAGACACGGCCCAG	Bacteria	Actinobacteria	Actinobacteria	Micrococcales	Dermabacteraceae	Brachybacterium	NA
ASV434	ATTGAACGCTGGCGGCAGGCTTAACACATGCAAGTCGAGCGGAGATGAGGTGCTTGCACCTTATCTTAGCGGCGGACGGGTGAGTAATGCTTAGGAATCTGCCTATTAGTGGGGGACAACATTTCGAAAGGAATGCTAATACCGCATACGCCCTACGGGGGAAAGCAGGGGATCTTCGGACCTTGCGCTAATAGATGAGCCTAAGTCGGATTAGCTAGTTGGTGGGGTAAAGGCCTACCAAGGCGACGATCTGTAGCGGGTCTGAGAGGATGATCCGCCACACTGGGACTGAGACACGGCCCAG	Bacteria	Proteobacteria	Gammaproteobacteria	Pseudomonadales	Moraxellaceae	Acinetobacter	bohemicus
ASV435	GACGAACGCTGGCGGCGTGCTTAACACATGCAAGTCGAACGCTGAAGCATCCAGCTTGCTGGGTGTGGATGAGTGGCGAACGGGTGAGTAACACGTGAGTAACCTGCCCCTGACTTCGGGATAAGCCTGGGAAACTGGGTCTAATACCGGATATGACTACTGGCCGCATGGTCTGGTGGTGGAAAGGGTTTTACTGGTTGGGGATGGACTCGCGGCCTATCAGTTTGTTGGTGGGGTAGTGGCCTACCAAGACGACGACGGGTAGCCGGCCTGAGAGGGCGACCGGCCACACTGGGACTGAGACACGGCCCAG	Bacteria	Actinobacteria	Actinobacteria	Micrococcales	Brevibacteriaceae	Brevibacterium	NA
ASV436	GATGAACGCTGGCGGCGTGCCTAATACATGCAAGTCGAGCGGAAAGGCCACTTCGGTGGTACTCGAGCGGCGGACGGCTGAGTAACGCGTAGGAACGTACCCCAAACTGAGGGATAACTGCTCGAAAGAGTAGCTAATACCGCATGTGCTCTAAGGAGTAAAGCTTCGGCGGTTTGGGAACGGCCTGCGTAAGATTAGCTTGTTGGTGAGGTAAAAGCTCACCAAGGCGACGATCTTTAGCTGGTCTGAGAGGATGATCAGCCAGACTGGGACTGAGACACGGCCCAG	Bacteria	Patescibacteria	Saccharimonadia	Saccharimonadales	NA	NA	NA
ASV437	GACGAACGCTGGCGGCGTGCCTAACACATGCAAGTTGAGCGGAGATATATGGAGCTTGCTTTATATAACTTAGCAGCGAACGGGTGAGTAACACGTAGATAATCTATCCTATACTGGGGGATAGCCCGATGAAAGTTGGATTAATACCGCATATAGCTATATAGTTGCATGATTATGTAGTGAAAGATTTATTGGTATAGGAGGAGTCTGCGGCACATTAGCTAGTAGGTGAGGTAAAGGCTTACCTAGGCGACGATGTGTAGCCGGTCTGAGAGGATGAACGGCCACAATGGAACTGAGACACGGTCCAT	Bacteria	Firmicutes	Clostridia	Clostridiales	Clostridiaceae_1	Candidatus_Arthromitus	NA
ASV438	AACGAACGCTGGCGGCATGCCTAACACATGCAAGTCGAACGAGATCCTTCGGGGTCTAGTGGCGCACGGGTGCGTAACGCGTGGGAATCTGCCCTTAGGTTCGGAATAACAGTTAGAAATGACTGCTAATACCGGATGATGACGTTAAGTCCAAAGATTTATCGCCTGAGGATGAGCCCGCGTAGGATTAGCTAGTTGGTGTGGTAAAGGCGCACCAAGGCGACGATCCTTAGCTGGTCTGAGAGGATGATCAGCCACACTGGGACTGAGACACGGCCCAG	Bacteria	Proteobacteria	Alphaproteobacteria	Sphingomonadales	Sphingomonadaceae	Sphingomonas	hankookensis
ASV439	GATGAACGCTAGCGGCAGGCTTAACACATGCAAGTCGAGGGGTATAGTTCTTCGGAATTAGAGACCGGCGCACGGGTGCGTAACGCGTATGCAATCTACCTTTCACAGAGGGATAGCCCAGAGAAATTTGGATTAATACCTCATAGTATTATAGTATGGCATCATATTATAATTAAAGTCACAACGGTGAAAGATGAGCATGCGTCCCATTAGCTAGTTGGTAAGGTAACGGCTTACCAAGGCTACGATGGGTAGGGGTCCTGAGAGGGAGATCCCCCACACTGGTACTGAGACACGGACCAG	Bacteria	Bacteroidetes	Bacteroidia	Flavobacteriales	Flavobacteriaceae	Flavobacterium	NA
ASV440	ATTGAACGCTGGCGGCATGCCTTACACATGCAAGTCGAACGGCAGCGCGGGGCAACCTGGCGGCGAGTGGCGAACGGGTGAGTAATATATCGGAACGTACCCTGGAGTGGGGGATAACGTAGCGAAAGTTACGCTAATACCGCATACGATCTAAGGATGAAAGTGGGGGATCGCAAGACCTCATGCTCCTGGAGCGGCCGATATCTGATTAGCTAGTTGGTGGGGTAAAGGCCTACCAAGGCATCGATCAGTAGCTGGTCTGAGAGGACGACCAGCCACACTGGAACTGAGACACGGTCCAG	Bacteria	Proteobacteria	Gammaproteobacteria	Betaproteobacteriales	Burkholderiaceae	Duganella	NA
ASV441	GATGAACGCTAGCGGCAGGCTTAACACATGCAAGTCGAGGGGTATCACGCTTTCGGGCGTGAGAGACCGGCGCACGGGTGCGTAACGCGTATACAATCTACCTTTTACAGAGGGATAGCCCAGAGAAATTTGGATTAATACCTCATAGTATTTTCGAATCGCATGATTTGATTATTAAAGTTCCAACGGTAAAAGATGAGTATGCGTCCCATTAGCTAGATGGTAAGGTAACGGCTTACCATGGCAACGATGGGTAGGGGTCCTGAGAGGGAGATCCCCCACACTGGTACTGAGACACGGACCAG	Bacteria	Bacteroidetes	Bacteroidia	Flavobacteriales	Flavobacteriaceae	Flavobacterium	NA
ASV442	AGCGAACGCTGGCGGCAGGCCTAACACATGCAAGTCGAGCGCGCCCTTTCGGGGGTGAGCGGCGGACGGGTGAGTAACACGTGGGAACGTGCCCTTCGGTTCGGGATAACTCAGGGAAACTTGAGCTAACACCGGATACGCCCTTTTGGGGAAAGGTTACGCCGAAGGAGCGGCCCGCGTCTGATTAGCTAGTTGGTGAGGTAAAGGCTCACCAAGGCTACGATCAGTAGCTGGTCTGAGAGGATGATCAGCCACACTGGGACTGAGACACGGCCCAG	Bacteria	Proteobacteria	Alphaproteobacteria	Caulobacterales	Caulobacteraceae	PMMR1	NA
ASV443	GATGAACGCTAGCGGCAGGCCTAATACATGCAAGTCGAACGGTGTAGCAATACACAGTGGCGCACGGGTGCGTAACACGTATGCAACCTACCTATTATTGGGGGATAGCCTTTGGAAACGGAGATTAATACCGCATAAGACAGTGACATGGCATCATGTAGCTGTTAAAGCTTCGGCGATAATAGATGGGCATGCGTCCAATTAGTTAGTTGGTGAGGTAATGGCTCACCAAGACGATGATTGGTAGGGGATCTGAGAGGATAATCCCCCACACTGGCACTGAGATACGGGCCAG	Bacteria	Bacteroidetes	Bacteroidia	Cytophagales	Spirosomaceae	Flectobacillus	NA
ASV444	ATTGAACGCTGGCGGCATGCTTTACACATGCAAGTCGAACGGCAGCGAGGAGAAGCTTGCTTCTCTGTCGGCGAGTGGCGAACGGGTGAGTATAGCATCGGAACGTGCCAAGTAGTGGGGGATAACCAAACGAAAGTTTGGCTAATACCGCGTAAGCTCTAAGGAGGAAAGTAGGGGACCTAATAAGGCCTTACGCTATTTGATCGGCCGATGTCGGATTAGCTAGTTGGTGGGGTAATGGCTCACCAAGGCAATGATCCGTAGCGGGTCTGAGAGGACGATCCGCCACACTGGGACTGAGACACGGCCCAG	Bacteria	Proteobacteria	Gammaproteobacteria	Betaproteobacteriales	Neisseriaceae	NA	NA
ASV445	GATGAACGCTGGCGGCGTGCCTAATACATGCAAGTCGTGCGGTAAGGCCCTTCGGGGTACACGAGCGGCGGACGGCTGAGTAACGCGTAGGAATCTACCCCAGAGTGAGGGATAAGCTCCAGAAATGGAGTCTAATACCGCATAACATCTTCGGATAAAAGCATTTATGCGCTTTGGGAAGAGCCTGCGTTCGATTAGCTAGTTGGTGAGGTAAATGCTCACCAAGGCGACGATCGATAGCTGGTCTGAGAGGATGATCAGCCAGACTGGAACTGAGACACGGTCCAG	Bacteria	Patescibacteria	Saccharimonadia	Saccharimonadales	NA	NA	NA
ASV446	GACGAACGCTGGCGGCGCGCCTAACACATGCAAGTCGAGCGGGAATGGAATTACGGTTTTATTCCAGCGGCGGACGGGTGAGTAACGCGTGAGCAACCTACCCTTCAGCGGGGGATAGCGTCTGGAAACGGACGGTAATACCGCATAACGTATCAATAAGGCATCTTAATGATACCAAAGGAGAGATTCACTGAAGGATGGGCTCGCGTCCGATTAGGTAGTTGGTGAGGTAACGGCTCACCAAGCCGACGATCGGTAGCCGGACTGAGAGGTTGAACGGCCACATTGGGACTGAGACACGGCCCAG	Bacteria	Firmicutes	Clostridia	Clostridiales	Ruminococcaceae	NA	NA
ASV447	GGTGAACGCTGGCGGCGTGCTTAAGACATGCAAGTCGAACGCAGTCTTCGGACTGAGTGGCGCACGGGTGAGTAACGCGTAACTGACCTACCCAGAAGTCATGAATAACTGGCCGAAAGGTCAGCTAATACGTGATGTGATGATTCGCTGTGGCGAATCATTAAAGATTTATCGCTTCTGGATGGGGTTGCGTTCCATCAGCTAGTTGGTGGGGTAAAGGCCTACCAAGGCGACGACGGATAGCCGGCCTGAGAGGGTGGCCGGCCACAGGGGCACTGAGACACGGGTCCC	Bacteria	Deinococcus-Thermus	Deinococci	Deinococcales	Deinococcaceae	Deinococcus	NA
ASV448	GACGAACGCTGGCGGCGTGCCTAATACATGCAAGTCGAGCGGACAGATGGGAGCTTGCTCCCTGATGTTAGCGGCGGACGGGTGAGTAACACGTGGGTAACCTACCCATCAGAGGGGGATAACACTTGGAAACAGGTGCTAATACCGCATAACAGTTTATGCCGCATGGCATAAGAGTGAAAGGCGCTTTCGGGTGTCGCTGATGGATGGACCCGCGGTGCATTAGCTAGTTGGTGAGGTAACGGCTCACCAAGGCCACGATGCATAGCCGACCTGAGAGGGTGATCGGCCACACTGGGACTGAGACACGGCCCAG	Bacteria	Firmicutes	Bacilli	Lactobacillales	Enterococcaceae	Enterococcus	NA
ASV449	GACGAACGCTGGCGGCGTGCCTAACACATGCAAGTTGAGCGACGAACCGGGGCTTGCCCCGGGGCAAAGCAGCGAACGGGTGAGTAACACGTGGATAACGTACCCCGATAACTGGGACAACCCGAGGAAACTCGAGCTAATACCAGATGTGCCCATCACACACCAGTGTGATGTGTAAAGGAAGCTTCGGCCTCCGTATCGGGAGCGGTCCGCGGCCCATTAGCTAGTTGGTGAGGTAACGGCTCACCAAGGCAACGATGGGTAGCTGGTCTGAGAGGACGATCAGCCACACTGGGACTGAGACACGGCCCAG	Bacteria	Actinobacteria	Thermoleophilia	Solirubrobacterales	67-14	NA	NA
ASV450	GACGAACGCTGGCGGCGTGCTTAACACATGCAAGTCGAACGGAAAGGCCCCTGCTTGCAGGGGTACTCGAGTGGCGAACGGGTGAGTAACACGTGGGTGATCTGCCCTTCACTTCGGGATAAGCCTGGGAAACTGGGTCTAATACCGGATAGGACCAATCTTTAGTGTGGTTGGTGGAAAGTTTTTTCGGTGGAGGATGAGCCCGCGGCCTATCAGCTTGTTGGTGGGGTAATGGCCTACCAAGGCGACGACGGGTAGCCGGCCTGAGAGGGTGGACGGCCACATTGGGACTGAGACACGGCCCAG	Bacteria	Actinobacteria	Actinobacteria	Corynebacteriales	Corynebacteriaceae	Corynebacterium_1	urealyticum
ASV451	GACGAACGCTGGCGGCGTGCCTAATACATGCAAGTAGAACGCTGAAGAGAGGAGCTTGCTCTTCTTGGATGAGTTGCGAACGGGTGAGTAACGCGTAGGTAACCTGCCTTGTAGCGGGGGATAACTATTGGAAACGATAGCTAATACCGCATAACAATGGATGACACATGTCATTTATTTGAAAGGGGCAATTGCTCCACTACAAGATGGACCTGCGTTGTATTAGCTAGTAGGTGAGGTAATGGCTCACCTAGGCGACGATACATAGCCGACCTGAGAGGGTGATCGGCCACACTGGGACTGAGACACGGCCCAG	Bacteria	Firmicutes	Bacilli	Lactobacillales	Streptococcaceae	Streptococcus	NA
ASV452	AGCGAACGCTGGCGGCAGGCCTAACACATGCAAGTCGAACGGACCCTTCGGGGTTAGTGGCGGACGGGTGAGTAACACGTGGGAACGTGCCTTTAGGTTCGGAATAGCTCCTGGAAACGGGTGGTAATGCCGAATGTGCCCTTCGGGGGAAAGATTTATCGCCTTTAGAGCGGCCCGCGTCTGATTAGCTTGTTGGTGAGGTAATGGCTCACCAAGGCGACGATCAGTAGCTGGTCTGAGAGGATGACCAGCCACATTGGGACTGAGACACGGCCCAA	Bacteria	Proteobacteria	Alphaproteobacteria	Caulobacterales	Caulobacteraceae	Brevundimonas	NA
ASV453	ATTGAACGCTGGCGGCAGGCCTAACACATGCAAGTCGAGCGGCAGCACAGAGAAACTTGTTTCTCGGGTGGCGAGCGGCGGACGGGTGAGTAATGCCTGGGAAATTGCCCTGATGTGGGGGATAACCATTGGAAACGATGGCTAATACCGCATAATAGCTTCGGCTCAAAGAGGGGGACCTTCGGGCCTCTCGCGTCAGGATATGCCCAGGTGGGATTAGCTAGTTGGTGAGGTAATGGCTCACCAAGGCGACGATCCCTAGCTGGTCTGAGAGGATGATCAGCCACACTGGAACTGAGACACGGTCCAG	Bacteria	Proteobacteria	Gammaproteobacteria	Vibrionales	Vibrionaceae	Vibrio	diazotrophicus
ASV454	ATTGAACGCTGGCGGTATGCCTTACACATGCAAGTCGAACGGTAGAGGGGCAACCCTTGAGAGTGGCGAACGGGTGAGTAATACATCGGAACGTGCCCAGTCGTGGGGGATAACGTAGCGAAAGCTACGCTAATACCGCATACGACCCGAGGGTGAAAGCGGGGGACTCGCAAGAGCCTCGCGCGATTGGAGCGGCCGATGGCAGATTAGGTAGTTGGTGGGGTAAAGGCCCACCAAGCCTGCGATCTGTAGCTGGTCTGAGAGGACGACCAGCCACACTGGGACTGAGACACGGCCCAG	Bacteria	Proteobacteria	Gammaproteobacteria	Betaproteobacteriales	Burkholderiaceae	Sphaerotilus	NA
ASV455	ACCTCCCTCTTTCTTCCTTCCTCCCCCCTGCAAGTCGAGCGCTCTCTTCGGAGGGAGCGGCGGACGGGTGAGTAACGCGTGGGAATATGCCCTTCTCTGCGGAATAGCCACTGGAAACGGTGAGTAATACCGCATACGCCCTTCGGGGGAAAGATTTATCGGAGAAGGATTAGCCCGCGTTAGATTAGGTAGTTGGTGGGGTAATGGCCTACCAAGCCTACGATCTATAGCTGGTTTTAGAGGATGATCAGCCACACTGGGACTGAGACACGGCCCAG	Bacteria	Proteobacteria	Alphaproteobacteria	Rhodobacterales	Rhodobacteraceae	Ponticoccus	NA
ASV456	ATTGAACGCTGGCGGCAGGCCTAACACATGCAAGTCGAGCGGATGAGAGGAGCTTGCTCCTTGATTTAGCGGCGGACGGGTGAGTAATGCCTAGGAATCTGCCTGGTAGTGGGGGATAACGTTCCGAAAGGAACGCTAATACCGCATACGTCCTACGGGAGAAAGCAGGGGACCTTCGGGCCTTGCGCTATCAGATGAGCCTAGGTCGGATTAGCTAGTTGGTGAGGTAATGGCTCACCAAGGCGACGATCCGTAACTGGTCTGAGAGGATGATCAGTCACACTGGAACTGAGACACGGTCCAG	Bacteria	Proteobacteria	Gammaproteobacteria	Pseudomonadales	Pseudomonadaceae	Pseudomonas	NA
ASV457	AGCGAACGCTGGCGGCGTGCTTAATACATGCAAGTCGAACGTGAAAACCTTCGGGTGAGTAAAGTGGCGTACGGGTGAGTAATACATGGGTAATCTTCCCATCAGCGTGGAATAACCGGCCGAAAGGCTGGCTAATACCGCATAGTGCGAGAGTTTCTTCGGAGACACTCGGGAAAGGGAGGCCGCAAGGCCCCTCACTGATGGATGAGCTCATGCCCCATTAGCTAGTTGGTAAGGTAATGGCTTACCAAGGCTTTGATGGGTAGCTGGTCTAAGAGGATGATCAGCCACACTGGAACTGAAACACGGTCCAG	Bacteria	Proteobacteria	Deltaproteobacteria	Oligoflexales	0319-6G20	NA	NA
ASV458	ATTGAACGCTGGCGGCATGCTTTACACATGCAAGTCGAACGGCAGCGAAGAGAAGCTTGCTTCTCTGTCGGCGAGTGGCGAACGGGTGAGTATAGCATCGGAACGTGCCAAGTAGTGGGGGATAACCAAGCGAAAGTTTGGCTAATACCGCATAAGCTCTAAGGAGGAAAGTAGGGGACCGTAAGGCCTTACGCTATTTGATCGGCCGATGTCGGATTAGCTAGTTGGTGAGGTAATGGCTCACCAAGGCGATGATCCGTAGCGGGTCTGAGAGGACGATCCGCCACACTGGGACTGAGACACGGCCCAG	Bacteria	Proteobacteria	Gammaproteobacteria	Betaproteobacteriales	Neisseriaceae	NA	NA
ASV459	AACGAACGCTGGCGGCAGGCTTAACACATGCAAGTCGAACGGCTGTAGCAATACAGCAGTGGCAGACGGGTGAGTAACACGTGGGAACCTTCCTAAGGGTACGGAACAACTCAGGGAAACTTGAGCTAATACCGTATACGTCCGTAAGGAGAAAGATTTATCGCCCTTAGACGGGCCCGCGTAGGATTAGGTAGTTGGTGAGGTAACGGCTCACCAAGCCGACGATCCTTAGCTGATCTGAGAGGATGATCAGCCACACTGGGACTGAGACACGGCCCAG	Bacteria	Proteobacteria	Alphaproteobacteria	Rhizobiales	Rhizobiales_Incertae_Sedis	NA	NA
ASV460	GATGAACGCTGGCGAGATGCTTTACACATGCAAGTCGTACGAGAGTTTCAAACTCAAGTGGCGGACGGGTGAGTAACACGTAAGAATTTGCCTTTAGGAGGGGGACAACAACTGGAAACGGTTGCTAATACCCCATATGCTTTCGAGTGAAACGGATTTTTCCGCCTAAAGAGAAGCTTGCGGCTGATTAGCTTGTTGGTGAGGTAATGGCTCACCAAGGCGACGATCAGTATCTGGTTTGAGAGGACGATCAGACACACTGGAACTGAGACACGGTCCAG	Bacteria	Cyanobacteria	Oxyphotobacteria	Chloroplast	NA	NA	NA
ASV461	ATTGAACGCTGGCGGCATGCTTAACACATGCAAGTCGAACGGCAGCACGGTCTAGTTTACTAGATTGGTGGCGAGTGGCGGACGGGTGAGTAACGCGTAGGAATATACCTTGAAGTGGGGGATAACTTGGGGAAACTCAAGCTAATACCGCATAAGCTCTAAGGAGGAAAGCTAGGGACCTTCGGGCCTGGCGCTTTAAGAATAGCCTGCGTCTGATTAGCTAGTTGGCAGGGTAAAGGCCTACCAAGGCGACGATCAGTAGCTGGTCTGAGAGGATGATCAGCCACACTGGGACTGAGACACGGCCCAG	Bacteria	Proteobacteria	Gammaproteobacteria	Legionellales	Legionellaceae	Legionella	NA
ASV462	CCTGAACGCTGTCGGTGTGATTAAGACATGCAAGTCGTACGGTGTAGCAATACACAGTGGCGCACGGGTGAGTAATGCATCGCTAATGTACCCTGGGGTCTGGGATAGCCAGTCGAAAGATTGGGTAATACCAGATGAGACCACGAACTGGCATCAGTTTGTGCTCAAAGGGCAACTGCCCTGGGATCAGGCGATGTGGTATCAGCTAGTTGGTGAGGTAACGGCTCACCAAGGCTTCGACGCCTAGCCGGACTGAGAGGTCGGCCGGCCACATCGGGACTGAGACACTGCCCGG	Bacteria	Planctomycetes	Phycisphaerae	Tepidisphaerales	Tepidisphaeraceae	NA	NA
ASV463	AATGAACGCTGGCGGCATGCCTAACACATGCAAGTCGAACGAAGGCTTCGGCCTTAGTGGCGCACGGGTGCGTAACGCGTGGGAATCTGCCCCTTGGTTCGGAATAACAGTTGGAAACGACTGCTAATACCGGATGATGACGTAAGTCCAAAGATTTATCGCCGAGGGATGAGCCCGCGTAGGATTAGGTAGTTGGTGTGGTAAAGGCGCACCAAGCCGACGATCCTTAGCTGGTCTGAGAGGATGATCAGCCACACTGGGACTGAGACACGGCCCAG	Bacteria	Proteobacteria	Alphaproteobacteria	Sphingomonadales	Sphingomonadaceae	Sphingomonas	NA
ASV464	ATTGAACGCTGGCGGCATGCCTTACACATGCAAGTCGAACGGCAGCGCGGGAGCAATCCTGGCGGCGAGTGGCGAACGGGTGAGTAATACATCGGAACGTGCCCAATCGTGGGGGATAACGCAGCGAAAGCTGTGCTAATACCGCATACGATCTACGGATGAAAGCAGGGGATCGCAAGACCTTGCGCGAATGGAGCGGCCGATGGCAGATTAGGTAGTTGGTGAGGTAAAGGCTCACCAAGCCTTCGATCTGTAGCTGGTCTGAGAGGACGACCAGCCACACTGGGACTGAGACACGGCCCAG	Bacteria	Proteobacteria	Gammaproteobacteria	Betaproteobacteriales	Burkholderiaceae	Variovorax	NA
ASV465	GATGAATGCTGGCGGCGTGGATGAGGCATGCAAGTCGAGTGGGTTTAGACCCACGGCAGACGAGGTAGTAACACGTAGGTACGTACCAAAGAGTCGCGAATAACCTGTCGAAAGGCAGGATAATACGCGATGGTCCCGCAAGGGTAAAGATTTATCGCTCTTTGAACGGCCTGCGACGTATCAGCTAGTTGGTAAGGTAATGGCTTACCAAGGCTATGACGCGTAGGGGAGCTGAGAGGCTGACCCCCACCGATGGAACTGCGACACGGTCCAT	Bacteria	Patescibacteria	Parcubacteria	Candidatus_Kaiserbacteria	NA	NA	NA
ASV466	GACGAACGCTGGCGGTGTGCTTCACACATGCAAGTCGAACGAGGTAGCAATACCTAGTGGCGGACGGGTGAGTAACGCGTGGGAATCTGCCTTTAGATGGGGGATAACGGGTCGAAAGACTCGCTAATACCGCATATGACGAAAGTTGAAAGGAGTAATCCGTCTAAAGATGAGCCCGCGTCCGATTAGCTAGTTGGTAGAGTAAAAGCCTACCAAGGCGACGATCGGTAGCTGGTCTGAGAGGATGATCAGCCACAATGGGACTGAGACACGGCCCAT	Bacteria	Cyanobacteria	Melainabacteria	Obscuribacterales	NA	NA	NA
ASV467	AATCAACGCTGGCGGCGTGCCTAACACATGCAAGTCGAACGCGGTTATCCAGCAATGGATGACTGAGTGGCGAACGGGTGAGTAACACGTGGGTGACCTACCTTCGAGTGGGGGATAACGTCCCGAAAGGGACGCTAATACCGCATAACATCCTGCCTTTGAACAGGCGGTGATCAAAGCCGGGGACCGTAAGGCCCGGCGCTTGATGAGGGGCTCGCGTCTGATTAGCTAGTTGGTGAGGTAACGGCCCACCAAGGCGACGATCAGTATCCGGCCTGAGAGGGCGGACGGACACACTGGGACTGAGACACGGCCCAG	Bacteria	Acidobacteria	Subgroup_6	NA	NA	NA	NA
ASV468	GACGAACGCTGGCGGCGTGCTTAACACATGCAAGTCGAACGGTGATCAGGGAGCTTGCTTCTTGTGAGCAGTGGCGAACGGGTGAGTAACACGTGAGTAACCTGCCCCAGACTCTGGAATAAGCGCTGGAAACGGCGTCTAATACCGGATATGACACTAAACCGCATGGTTATGGTGTGGAAAGTTTTTCGGTCTGGGATGGACTCGCGGCCTATCAGCTTGTTGGTGAGGTAATGGCTCACCAAGGCGATGACGGGTAGCCGGCCTGAGAGGGCGATCGGCCACACTGGGACTGAGACACGGCCCAG	Bacteria	Actinobacteria	Actinobacteria	Micrococcales	Intrasporangiaceae	Knoellia	NA
ASV469	GATGAACGCTGGCAGTGTGCCTAAGACATGCAAGTCGAACGGAGGTCTTCGGACCTTAGTGGCGAACGGGTGAGTAACACGTGGGCGACCTACCTCCAAGTACGGCATAACCCCGGGAAACCGGAGCTAATTCCGTATGTGCTCGTATCTTATGTGATACGCGTAAAGATTCATCGCTTGGAGATGGGCCCGCGGCGCATCAGCTTGTTGGTGGGGTAACGGCCTACCAAGGCGACGACGCGTAGCCGACCTGAGAGGGTGACCGGCCACAGGGGCACTGAGACACGGGCCCC	Bacteria	Deinococcus-Thermus	Deinococci	Deinococcales	Trueperaceae	Truepera	NA
ASV470	AGCGAACGCTGGCGGCAGGCCTAACACATGCAAGTCGAGCGCGCCCTTTCGGGGGTGAGCGGCGGACGGGTGAGTAACACGTGGGAACGTGCCCTTCGGTTCGGGATAACTCTGGGAAACTAGAGCTAACACCGGATACGCCCTATTGGGGAAAGGTTACGCCGAAGGAGCGGCCCGCGTCTGATTAGCTAGTTGGTGAGGTAAAGGCTCACCAAGGCTACGATCAGTAGCTGGTCTGAGAGGATGATCAGCCACACTGGGACTGAGACACGGCCCAG	Bacteria	Proteobacteria	Alphaproteobacteria	Caulobacterales	Caulobacteraceae	PMMR1	NA
ASV471	TCTTCCCTCTTTCTTTCTTCTTTCCCCCTTCCCTTCGAACGAGAGTTTTTAACTCAAGTGGCGGACGGGTGAGTAACACGTAAGAATTTGCCTTTAGGAGGGGGATAATAACTGGAAACAGTTGGTAATACCCCATATGCTTTCGAGTGAAAAAGAGTTTTCTGCCTAAAGAGAAGCTTGCGGCTGATTAGCTTGTTGGTAAGGTAATGGCTTACCAAGGCGACGATCAGTATCTGGTTTGAGAGGACGATCAGACACACTGGAACTGAGACACGGTCCAG	Bacteria	Cyanobacteria	Oxyphotobacteria	Chloroplast	NA	NA	NA
ASV472	GATGAACGCTGGCGGTATGCTTTACACATGCAAGTCGTACGAGAGTTTTTAACTCAAGTGGCGGACGGGTGAGTAACACGTAAGAATTTGCCTTTAGGAGGGGGATAACAACTGGAAACGGTTGCTAATACCCCATATGCTTTCGAGTGAAACGGATTTTCCGCCTAAAGAGAAGCTTGCGTCTGATTAGCTTGTTGGTAAGGTAATGGCTTACCAAGGCGACGATCAGTATCTGGTTTGAGAGGACGATCAGACACACTGGAACTGAGACACGGTCCAG	Bacteria	Cyanobacteria	Oxyphotobacteria	Chloroplast	NA	NA	NA
ASV473	AGCGAACGCTGGCGGCAGGCTTAACACATGCAAGTCGAGCGGGCACCTTCGGGTGTCAGCGGCAGACGGGTGAGTAACACGTGGGAACGTACCCTTTGGTTCGGAATAACGCTGGGAAACTAGCGCTAATACCGGATACGCCCTTTTGGGGAAAGGCTTGCTGCCGAAGGATCGGCCCGCGTCTGATTAGCTAGTTGGTGGGGTAATGGCCTACCAAGGCGACGATCAGTAGCTGGTCTGAGAGGATGATCAGCCACACTGGGACTGAGACACGGCCCAG	Bacteria	Proteobacteria	Alphaproteobacteria	Rhizobiales	Beijerinckiaceae	Methylobacterium	NA
ASV474	GACGAACGCTGGCGGCGTGCTTAACACATGCAAGTCGAACGGTGAAGGTGGGAGCTTGCTTCTGCTGGATCAGTGGCGAACGGGTGAGTAACACGTGAGTAACCTGCCCTTGACTCTGGGATAAGCGTTGGAAACGACGTCTAATACCGGATACGAGCTTCAGCCGCATGGCTAGGAGTTGGAAAGAATTTCGGTCAAGGATGGACTCGCGGCCTATCAGCTAGTTGGTGAGGTAATGGCTCACCAAGGCGACGACGGGTAGCCGGCCTGAGAGGGTGACCGGCCACACTGGGACTGAGACACGGCCCAG	Bacteria	Actinobacteria	Actinobacteria	Micrococcales	Microbacteriaceae	Yonghaparkia	NA
ASV475	GATGAACGCTAGCTACAGGCCTAACACATGCAAGTCGAGGGGCAGCGGGGTTGAAGCTTGCTTCAACTGCCGGCGACCGGCGCACGGGTGAGTAACACGTATCCAACCTTCCGTTTACTCAGGGATAGCCTTTCGAAAGAAAGATTAATACCTGATAGTATCGAGAGATTGCATGATAACCCGATTAAAGATTCATCGGTAAACGATGGGGATGCGTTCCATTAGCTTGTTGGCGGGGTAACGGCCCACCAAGGCTACGATGGATAGGGGTTCTGAGAGGAAGGTCCCCCACATTGGAACTGAGACACGGTCCAA	Bacteria	Bacteroidetes	Bacteroidia	Bacteroidales	Bacteroidaceae	Bacteroides	NA
ASV476	AGTGAACGCTAGCGGTGCGCCTAACACATGCAAGTCGAGCGAGGCTTCGAGCCGAGCGGCGAACGGCTGCGTAACACGTTGGTACCTACCCCATACTCAGGGATAATCCGCCGAAAGGCGGACTAATACCGGATGGTCCTGCAAAGGTAAAGCTTTAGCGGTATGGGAAGGGCCTGCGGCCTATCAGCTAGTTGGTGAGGTAATGGCTCACCAAGGCTATGACGGGTAGCTGATCTGAGAGGATGATCAGCCAGAATGGGACTGAGACACGGCCCAT	Bacteria	Patescibacteria	Gracilibacteria	Candidatus_Peribacteria	NA	NA	NA
ASV477	ATTGAACGCTGGCGGCAGGCTTAACACATGCAAGTCGAACGATGAAACTCTAGCTTGCTAGAGAAGATTAGTGGCGGACGGGTGAGTAACATTTAGGAATCTGCCTAGTAGTGGGGGATAGCTCGGGGAAACTCGAATTAATACCGCATACGACCTACGGGTGAAAGGGGGCGCAAGCTCTTGCTATTAGATGAGCCTAAATCAGATTAGCTAGTTGGTGGGGTAAAGGCCCACCAAGGCGACGATCTGTAACTGGTCTGAGAGGATGATCAGTCACACCGGAACTGAGACACGGTCCGG	Bacteria	Proteobacteria	Gammaproteobacteria	Pseudomonadales	Moraxellaceae	Enhydrobacter	NA
ASV478	ATTTCCCTCTTTCTTCCTTCCTCCCCCCTGCAAGTCGAACGGTAACAGGATAGCTTGCTATCGCTGACGAGTGGCGGACGGGTGAGTAATGCTTAGGGATCTGCCCTTGGGAGGGGGATAACCATTGGAAACGATGGCTAATACCGCATAACGTCTTCGGACCAAAGGGGGCTTCGGCTTCCACCTAAGGATGAACCTAAGCGAGATTAGCTTGTTGGTGAGGTAATGGCTCACCAAGGCGACGATCTCTAGCTGTTCTGAGAGGAAGATCAGCCACACTGGGACTGAGACACGGCCCAG	Bacteria	Proteobacteria	Gammaproteobacteria	Alteromonadales	Alteromonadaceae	Aestuariibacter	NA
ASV479	GATGAACGCTAGCGGCAGGCCTAACACATGCAAGTCGAGGGGTAGTATAGCAATATATGAGACCGGCGCACGGGTGCGTAACGCGTATGCAACCTACCTTTTACAGGGGAATAGCCCAGAGAAATTTGGATTAATGCCCCATGGTATATTCGAGTGGCATCACTTGATTATTAAAGTTCCAACGGTAAAAGATGGGCATGCGTCCTATTAGCTAGATGGTAAGGTAACGGCTTACCATGGCTACGATAGGTAGGGGTCCTGAGAGGGAGATCCCCCACACTGGTACTGAGACACGGACCAG	Bacteria	Bacteroidetes	Bacteroidia	Flavobacteriales	Flavobacteriaceae	Flavobacterium	NA
ASV480	AACGAACGCTGGCGGCATGCTTAACACATGCAAGTCGAACGAGACCTTCGGGTCTAGTGGCGCACGGGTGCGTAACGCGTGGGAATCTGCCCTTAGGTACGGAATAACTCAGAGAAATTTGTGCTAATACCGTATGATGTCGAAAGACCAAAGATTTATCGCCTAAGGATGAGCCCGCGTAAGATTAGCTTGTTGGTGAGGTAAAAGCTCACCAAGGCGACGATCTTTAGCTGGTCTGAGAGGATGATCAGCCACACTGGGACTGAGACACGGCCCAG	Bacteria	Proteobacteria	Alphaproteobacteria	Sphingomonadales	Sphingomonadaceae	Sphingorhabdus	NA
ASV481	GACGAACGCTGGCGGCGTGCTTAACACATGCAAGTCGAGCGGTAAGGCCTTTCGGGGTACACGAGCGGCGAACGGGTGAGTAACACGTGGGTGATCTGCCCTGCACTCTGGGATAAGCTTGGGAAACTGGGTCTAATACCGGATATGACCGCAGCATGCATGTGTTGTGGTGGAAAGATTTATCGGTGCAGGATGGGCCCGCGGCCTATCAGCTTGTTGGTGGGGTAATGGCCTACCAAGGCGACGACGGGTAGCCGACCTGAGAGGGTGACCGGCCACACTGGGACTGAGACACGGCCCAG	Bacteria	Actinobacteria	Actinobacteria	Corynebacteriales	Nocardiaceae	Rhodococcus	fascians
ASV482	ATTGAACGCTGGCGGCATGCCTTACACATGCAAGTCGAACGGTAACAGGTCTTCGGATGCTGACGAGTGGCGAACGGGTGAGTAATACATCGGAACGTGCCCGATCGTGGGGGATAACGCAGCGAAAGCTGTGCTAATACCGCATAAGATCTAAGGATGAAAGCGGGGGACTCGTAAGGGCCTCGCGCGAACGGAGCGGCCGATGGCAGATTAGGTAGTTGGTGGGATAAAAGCTTACCAAGCCGACGATCTGTAGCTGGTCTGAGAGGACGACCAGCCACACTGGGACTGAGACACGGCCCAG	Bacteria	Proteobacteria	Gammaproteobacteria	Betaproteobacteriales	Burkholderiaceae	NA	NA
ASV483	GATGAACGCTAGCGGGAGGCCTAACACATGCAAGCCGAGCGGTAGAAGTCTTTCGGGACTTTGAGAGCGGCGTACGGGTGCGGAACACGTGTGCAACCTGCCTTTATCAGGGGGATAGCCTTTCGAAAGGAAGATTAATACCCCATAATATAATGAGTGGCATCACTTATTATTGAAAACTACGGTGGATAGAGATGGGCACGCGCAAGATTAGATAGTTGGTGAGGTAACGGCTCACCAAGTCCATGATCTTTAGGGGGCCTGAGAGGGTGATCCCCCACACTGGTACTGAGACACGGACCAG	Bacteria	Bacteroidetes	Bacteroidia	Flavobacteriales	Weeksellaceae	Chryseobacterium	NA
ASV484	GATGAACGCTGGCGGCAGGCCTAACACATGCAAGTCGAGCGGTAACAGGTCCAGCTTGCTGGATGCTGACGAGCGGCGGACGGGTGAGTAACGCATAGGAATCTACCCGGTAGTGGGGGATAACCTGGGGAAACCCAGGCTAATACCGCATACGTCCTACGGGAGAAAGGGGGCTTTGGCTCCCGCTATTGGATGAGCCTATGCCGGATTAGCTGGTTGGTGAGGTAATGGCTCACCAAGGCGACGATCCGTAGCTGGTCTGAGAGGATGATCAGCCACATCGGGACTGAGACACGGCCCGA	Bacteria	Proteobacteria	Gammaproteobacteria	Oceanospirillales	Halomonadaceae	Halomonas	NA
ASV485	GATAAACGCTGGCGGCGTGCCTAATACATGCAAGTCGAGCGCCCCTTTACGAGCAGATAAATTTTTATCTTCTCTTATGGGGAGCGGCGGACGGCTGAGTAACGCGTAGGAACGTACCCCAAAGTGAGGGATAAGCACCAGAAATGGTGTCTAATACCGCATGTGGTCTTCGGATTAAAGCTTCGGCGCTTTGGGAGCGGCCTGCGTAAGATTAGCTTGTTGGTGAGGTAACTGCTCACCAAGGCGACGATCTTTAGCTGGTCTGAGAGGATGATCAGCCAGACTGGAACTGAGAACGGTCCAG	Bacteria	Patescibacteria	Saccharimonadia	Saccharimonadales	NA	NA	NA
ASV486	GACGAACGCTGGCGGCGTGCTTAACACATGCAAGTCGAGCGGTAAGGCTCCTTCGGGAGTACACGAGCGGCGAACGGGTGAGTAACACGTGAGCAATCTGCCCTTCACTTCGGGATAACTCCGGGAAACCGGTGCTAATACCGAATACGACCACTTCAGGCATCTGATGGTGGTGGAAAGTTCCGGCGGTGAAGGATGAGCTCGCGGCCTATCAGCTTGTTGGTGAGGTAACGGCCCACCAAGGCAACGACGGGTAGCCGGCCTGAGAGGGTGACCGGCCACACTGGGACTGAGACACGGCCCAG	Bacteria	Actinobacteria	Actinobacteria	Propionibacteriales	Nocardioidaceae	Marmoricola	NA
ASV487	AGTGAACGCTGGCGGCAGGCCTAACACATGCAAGTCGAGCGGCAGCACAGCAGTAGCAATACTGTGGGTGGCGAGCGGCGGACGGGTGAGGAATACATCGGAATCTACCCAGTCGTGGGGGATAACGTAGGGAAACTTACGCTAATACCGCATACGACCTGAGGGTGAAAGCAGGGGATCGCAAGACCTTGCGCGATTGGATGAGCCGATGTCCGATTAGCTAGTTGGTGAGGTAAAGGCTCACCAAGGCGACGATCGGTAGCTGGTCTGAGAGGATGATCAGCCACACTGGAACTGAGACACGGTCCAG	Bacteria	Proteobacteria	Gammaproteobacteria	Xanthomonadales	Xanthomonadaceae	Arenimonas	NA
ASV488	GATGAACGCTGGCGGCGTGCCTAATACATGCAAGTCGAACGCATATCTTCGGATATGAGTGGCGAACGGGTGAGTAATACATAAGTAACCTGGCCTTAAGAGGGGGATAACTATTAGAAATGATAGCTAAGACCGCATAGGTATGAAGATCGCATGATCTACATATTAAATATCCCACGGGATAGCTGAAGGATGGACTTATGGCGCATTAGCTAGTTGGTAGGGTAACGGCCTACCAAGGCGACGATGCGTAGCCGACCTGAGAGGGTGGACGGCCACACTGGGACTGAGACACGGCCCAG	Bacteria	Firmicutes	Erysipelotrichia	Erysipelotrichales	Erysipelotrichaceae	Candidatus_Stoquefichus	NA
ASV489	ATTGAACGCTGGCGGAATGCTTTACACATGCAAGTCGAACGGCAGCACGGGGCAACCTGGTGGCGAGTGGCGAACGGGTGAGTAATATATCGGAACGTGCCCAATCGTGGGGGATAACGTAGCGAAAGTTACGCTAATACCGCATACGATCTACGGATGAAAGCGGGGGATCGCAAGACCTCGCGCGAATGGAGCGGCCGATATCAGATTAGGTAGTTGGTGGGGTAAAGGCTCACCAAGCCAACGATCTGTAGCTGGTCTGAGAGGACGACCAGCCACACTGGAACTGAGACACGGTCCAG	Bacteria	Proteobacteria	Gammaproteobacteria	Betaproteobacteriales	Burkholderiaceae	Limnohabitans	NA
ASV490	ATTGAACGCTGGCGGCAGGCCTAACACATGCAAGTCGAGCGGTTGAGAGTAGCTTGCTACTTGATGCAGCGGCGGACGGGTGAGTAACGCGTGGGAATCTGCCCAGTAGTGGGGGACAACAGCCGGAAACGGCTGCTAATACCGCATACGCCCTACGGGGGAAAGGGGGGGATCTTCGGACCTCTCGCTATTGGATGAGCCCGCGTCGGATTAGCTAGTTGGTAGGGTAAAGGCCTACCAAGGCTACGATCCGTAACTGGTCTGAGAGGATGATCAGTCACACTGGAACTGAGACACGGTCCAG	Bacteria	Proteobacteria	Gammaproteobacteria	Cellvibrionales	Cellvibrionaceae	Cellvibrio	NA
ASV491	GATGAACGCTGGCGGCGTGCCTAACACATGCAAGTCGAGCGATCTTCTTCGGAAGAGAGCGGCGGACGGGTGAGTAACGCGTGGGTAACCTGCCCTGTACACACGGATAACATACCGAAAGGTATGCTAATACGAGATAATATACTTTTATCGCATGGTAGAAGTATCAAAGCTCCGGCGGTACAGGATGGACCCGCGTCTGATTAGCTAGTTGGTAAGGTAACGGCTTACCAAGGCGACGATCAGTAGCCGACCTGAGAGGGTGATCGGCCACATTGGAACTGAGACACGGTCCAA	Bacteria	Firmicutes	Clostridia	Clostridiales	Peptostreptococcaceae	Romboutsia	NA
ASV492	AGCGAACGCTGGCGGCGTGCCTAACACATGCAAGTCGAACGTGAACGGGGCAACCCTAGTAAAGTGGCGTACGGGTGAGTAACACGTAGGTAATCTACCTTACAGTTTGGAATAACCGGCCGAAAGGCTGGCTAATACTGGATAGAGCGACGGGAATCGTAACGATTCTTTCGGGAAAGGGAGCTCGATAAGAGCCTTCGCTGTAAGATGAGCCTGCGTCTGATTAGCTAGTTGGTGGGGTAATGGCCTACCAAGGCGATGATCAGTAGCTGGTCTGAGAGGATGATCAGCCACACTGGAACTGAAACACGGTCCAG	Bacteria	Proteobacteria	Deltaproteobacteria	Oligoflexales	0319-6G20	NA	NA
ASV493	ATTGAACGCTGGCGGAATGCTTTACACATGCAAGTCGAACGGCAGCACGGGGGCAACCCTGGTGGCGAGTGGCGAACGGGTGAGTAATACATCGGAACGTGCCCAGTCGTGGGGGATAACGTAGCGAAAGCTACGCTAATACCGCATACGATCTATGGATGAAAGCGGGGGATCGCAAGACCTCGCGCGATTGGAGCGGCCGATGGCAGATTAGGTAGTTGGTGGGGTAAAGGCTCACCAAGCCTGCGATCTGTAGCTGGTCTGAGAGGACGACCAGCCACACTGGGACTGAGACACGGCCCAG	Bacteria	Proteobacteria	Gammaproteobacteria	Betaproteobacteriales	Burkholderiaceae	Ramlibacter	NA
ASV494	GACGAACGCTGGCGGCGTGCCTAATACATGCAAGTCGAGCGGACAGATGGGAGCTTGCTCCCTGATGTTAGCGGCGGACGGGTGAGTAACACGTGGGTAACCTGCCTGTAAGACTGGGATAACTCCGGGAAACCGGGGCTAATACCGGATGGTTGTTTGAACCGCATGGTTCAAACATAAAAGGTGGCTTCGGCTACCACTTACAGATGGACCCGCGGCGCATTAGCTAGTTGGTGAGGTAACGGCTCACCAAGGCAACGATGCGTAGCCGACCTGAGAGGGTGATCGGCCACACTGGGACTGAGACACGGCCCAG	Bacteria	Firmicutes	Bacilli	Bacillales	Bacillaceae	Bacillus	NA
ASV495	AGCGAACGCTGGCGGCGAGCCTAACACATGCAAGTCGAACGTGAAAGGGAGCAATCCTGAGTAAAGTGGCGCACGGGTGAGTAACGCGTAGGTAATCTACCCTAAAATCTGGAATAACCTGCCGAAAGGCGGGCTAATACTGGATAGAGCGAAGAATCCGTAATCGGGTTTTTCGGGAAAGGGAGGCAGTAATGCCCCTCGTTTTAGGATGAGCCTGCGTCTCATTAGCTAGTTGGTGGGGTAAAAGCCCACCAAGGCGATGATGGGTAGCTGGTCTGAGAGGATGATCAGCCACACTGGAACTGAAACACGGTCCAG	Bacteria	Proteobacteria	Deltaproteobacteria	Oligoflexales	0319-6G20	NA	NA
ASV496	GATGAACGCTAGCGGCAGGCCTAATACATGCAAGTCGAACGGTGTCTTCGGACATAGTGGCGCACGGGTGCGTAACACGTATGCAACCTACCTTACATTGGGGGATAGCCTTTCGAAAGGGAGATTAATACCGCATAAGACAGTAGCTGGGCATCCAGCAGCTGTTAAAGATTTATCGATGTAAGCTGGGCATGCGTCCAATTAGCTAGTTGGTGAGGTAATGGCTCACCAAGGCTATGATTGGTAGGGGAACTGAGAGGTCAATCCCCCACACTGGCACTGAGATACGGGCCAG	Bacteria	Bacteroidetes	Bacteroidia	Cytophagales	Spirosomaceae	Pseudarcicella	NA
ASV497	GATGAACGCTGGCGGCGTGCTTAACACATGCAAGTCGAACGGTGAAGCCCAGCTTGCTGGGTGGATCAGTGGCGAACGGGTGAGTAACACGTGAGCAATCTGCCCCTGACTCTGGGATAAGCGCTGGAAACGGCGTCTAATACTGGATACGAGCTTCCACCGCATGGTGAGTTGTTGGAAAGATTTTTCGGTCAGGGATGAGCTCGCGGCCTATCAGCTTGTTGGTGAGGTAATGGCTCACCAAGGCGTCGACGGGTAGCCGGCCTGAGAGGGTGACCGGCCACACTGGGACTGAGACACGGCCCAG	Bacteria	Actinobacteria	Actinobacteria	Micrococcales	Microbacteriaceae	Microbacterium	NA
ASV498	GATGAATGCTGGCGGCGTGGATGAGGCATGCAAGTCGAATGGGTTTAGGCCCATGGCAGACGAGGTAGGAACACGTAGGTACGTACCCCAAAGTCAGGGATAATCCGTCGAAAGGCGGGATAATACTTGATGGTCTCTTCGGAGTAAAGATTTATCGCTTTGGGAACGGCCTGCGGGCTATCAGCTTGTTGGTAAGGTAACGGCTTACCAAGGCTACGACGGCTAGGGGAGGTGAGAGCCTGACCCCCACCGATGGAACTGCGACACGGTCCAT	Bacteria	Patescibacteria	Parcubacteria	Candidatus_Kaiserbacteria	NA	NA	NA
ASV499	ATTGAACGCTGGCGGCATGCCTTACACATGCAAGTCGAACGGTAGAGAGGAGCTTGCTTCTCTTGAGAGCGGCGGACGGGTGAGTAATGCCTAGGAATCTGCCTAGTGGTGGGGGATAACGTTCGGAAACGGACGCTAATACCGCATACGATCTATGGATGAAAGCGGGGGATCGCAAGACCTCGCGCGATTGGAGCGGCCGATATCAGATTAGGTAGTTGGTGAGGTAAAGGCTCACCAAGCCGACGATCTGTAGCTGGTCTGAGAGGACGACCAGCCACACTGGGACTGAGACACGGCCCAG	Bacteria	Proteobacteria	Gammaproteobacteria	Betaproteobacteriales	Burkholderiaceae	NA	NA
ASV500	ATTGAACGCTGGCGGAATGCTTTACACATGCAAGTCGAACGGTAGAGGGGGCAACCCCTTGAGAGTGGCGAACGGGTGAGTAATATATCGGAACGTGCCCAGTCGTGGGGGATAACGTAGCGAAAGTTACGCTAATACCGCATACGATCTAAGGATGAAAGCGGGGGACCGTAAGGCCTCGCGCGATTGGAGCGGCCGATATCAGATTAGGTAGTTGGTGGGGTAAAGGCTCACCAAGCCAACGATCTGTAGCTGGTCTGAGAGGACGACCAGCCACACTGGAACTGAGACACGGTCCAG	Bacteria	Proteobacteria	Gammaproteobacteria	Betaproteobacteriales	Burkholderiaceae	Limnohabitans	NA
ASV501	AATGAACGCTGGCGACGTGCCTAACACATGCAAGTCGAACGAGAAAGTCCTTCGGGATAAGTAGAGTGGCAAACGGGTGAGTAATACGTAAGAATCTGCCTTTTGGTGGGGAATACCTTTGAGAAATTGAAGTTAATACCACATAAGTCCCTTCGGGGAGAAAGGCCGCGTAATGCGGTCGCCGAAAGATGAGCTTGCGGCCTATTAGCTAGTTGGTGTGGTAAGAGCGCACCAAGGCGATGATGGGTAACCGGCCTGAGAGGGTGTACGGTCACATTGGAACTGAGACACGGTCCAA	Bacteria	Dependentiae	Babeliae	Babeliales	NA	NA	NA
ASV502	GACGAACGCTGGCGGCGTGCTTAACACATGCAAGTCGAGCGGAAAGGCCCACTTGTGGGTACTCGAGCGGCGAACGGGTGAGTAACACGTGAGTAATCTGCCCTTCACTTGGGGATAACGTCCAGAAATGGGTGCTAATACCCGGTACTCCCATGTGCACGCATGTGTGTGTGGGGAAAGGTTTTTCTGGTGGGGGATGTGCTCGCGGCCTATCAGCTTGTTGGTGGGGTAATGGCCTACCAAGGCTTTGACGGGTAGCCGGCCTGAGAGGGTGACCGGCCACACTGGGACTGAGACACGGCCCAG	Bacteria	Actinobacteria	Actinobacteria	Propionibacteriales	Nocardioidaceae	Nocardioides	NA
ASV503	GACGAACGCTGGCGGCGTGCTTAACACATGCAAGTCGAACGAAGATCCTTCCTTCGGGAAGGGGACGAGTGGCGAACGGGTGAGTAACACGTGGGCAACCTGCCCCTCGCACTGGGATAACCCCGGGAAACCGGGGCTAATACCGGATACTCACCTCCGCAGGCATCTGTGGAGGTGGAAAGGATTCTGGCGAGGGATGGGCCCGCGGCCTATCAGCTTGTTGGTGGGGTAACGGCCTACCAAGGCGACGACGGGTAACCGGCCTGAGAGGGCGACCGGTCACACTGGGACTGAGACACGGCCCAG	Bacteria	Actinobacteria	Actinobacteria	NA	NA	NA	NA
ASV504	GATGAACGCTAGCGGCAGGCTTAACACATGCAAGTCGAGGGGTATAGTTCTTCGGAGCTAGAGACCGGCGCACGGGTGCGTAACGCGTATGCAATCTACCTTTTACAGAGGGATAGCCCAGAGAAATTTGGATTAATACCTCATAGTATGTGAGAATCGCATGGTTTTCACATTAAAGTTCCAACGGTAAAAGATGAGCATGCGTCCCATTAGCTAGATGGTAAGGTAACGGCTTACCATGGCAACGATGGGTAGGGGTCCTGAGAGGGAGATCCCCCACACTGGTACTGAGACACGGACCAG	Bacteria	Bacteroidetes	Bacteroidia	Flavobacteriales	Flavobacteriaceae	Flavobacterium	NA
ASV505	ATTGAACGCTGGCGGCATGCCTAACACATGCAAGTCGAACGGTAGCATGATGCTAGTTTACTAGTATTGATGACGAGTGGCGGACGGGTGAGTAAAGCATAGGAATCTAGCGAAAAGAGGGGGATAGCTGAGGGAAACTTCAGGTAATACCACATAATGTCTACGGACCAAACGCGGGGGACCTTCGGGCCTCGCGCTTTTTGATGAGCCTATGTCGGATTAGCTAGTTGGTGGGGTAAAGGCCTACCAAGGCGAAGATCCGTAGCTGGTCTGAGAGGATGACCAGCCACACTGGGACTGAGACACGGCCCAG	Bacteria	Proteobacteria	Gammaproteobacteria	NA	NA	NA	NA
ASV506	GATGAACGCTGGCGGCGTGCTTAAGACATGCAAGTCGAGCGGCAGCATGACCTTCGGGTTGATGGCGAGCGGCGGACGGCTGAGTAACGCGTAGGAATATACCCCAAAGTGAGGGATAACTGCCCGAAAGGGTGGCTAATACCGCATATGGTCTTTTAGATTAAAGGATTTATCCGCTTTGGGAATAGCCTGCGTTCGATTAGCTTGTTGGTGAGGTAATGGCTCACCAAGGCGACGATCGATAGCTGGTCTGAGAGGATGACCAGCCAGACTGGAACTGAGACACGGTCCAG	Bacteria	Patescibacteria	Saccharimonadia	Saccharimonadales	NA	NA	NA
ASV507	AACGAACGCTGGCGGCATGCCTAACACATGCAAGTCGAACGAATGCCCTTCGGGGTGTTAGTGGCGCACGGGTGCGTAACGCGTGGGAATCTGCCCTTAGGTACGGGATAACAGCGGGAAACTGCTGCTAATACCGTATGATATCGCGAGATCAAAGATTTATCGCCTAGGGATGAGCCCGCGTTGGATTAGCTAGTTGGTGGGGTAAAGGCCTACCAAGGCGACGATCCATAGCTGGTCTGAGAGGATGATCAGCCACACTGGGACTGAGACACGGCCCAG	Bacteria	Proteobacteria	Alphaproteobacteria	Sphingomonadales	Sphingomonadaceae	Sphingomonas	NA
ASV508	GACGAACGCTGGCGGCGTGCTTAACACATGCAAGTCGAACGGAAAGGCCCAGCTTGCTGGGTGCTCGAGTGGCGAACGGGTGAGTAACACGTGGGTGATCTGCCTCTAACTTCGGGATAAGCTTGGGAAACTGGGTCTAATACCGGATAGGACAATCGTTTAGTGTCGGTTGTGGAAAGTTTTTTCGGTTAGGGATGAGCCCGCGGCCTATCAGCTTGTTGGTGGGGTAATGGCCTACCAAGGCGTCGACGGGTAGCCGGCCTGAGAGGGTGGACGGCCACATTGGGACTGAGATACGGCCCAG	Bacteria	Actinobacteria	Actinobacteria	Corynebacteriales	Corynebacteriaceae	Corynebacterium	NA
ASV509	ATTGAACGCTGGCGGCATGCCTAACACATGCAAGTCGAACGGCAGCACGGTCTAGCTTGCTAGACTGGTGGCGAGTGGCGAACGGGTGAGTAACGCGTAGGAATATACCTTAAAGAGGGGGACAACTTGGGGAAACTCAAGCTAATACCGCATAAGCTCTAAGGAGTAAAGCTGGGGACCTTCGGGCCTGGCGCTTTAAGAATAGCCTGCGTCCGATTAGCTAGTTGGTAGGGTAAAGGCCTACCAAGGCGACGATCGGTAGCTGGTCTGAGAGGATGGCCAGCCACACTGGAACTGAGACACGGTCCAG	Bacteria	Proteobacteria	Gammaproteobacteria	Legionellales	Legionellaceae	Legionella	NA
ASV510	AACGAACGCTGGCGGCAGGCTTAACACATGCAAGTCGAACGATATAGTGGCAGACGGGTGAGTAACGCGTGGGAACGTACCTTTCACTACGGAATAGCTCTTGGAAACGAGTGGTAATACCGTATACGCCCTTCGGGGGAAAGATTTATCGGGAAAGGATTGGCCCGCGTTAGATTAGATAGTTGGTGGGGTAATGGCCTACCAAGTCTACGATCTATAGCTGGTTTTAGAGGATGATCAGCAACACTGGGACTGAGACACGGCCCAG	Bacteria	Proteobacteria	Alphaproteobacteria	Caulobacterales	Hyphomonadaceae	Ponticaulis	NA
ASV511	ATTGAACGCTGGCGGCAGGCCTAACACATGCAAGTCGAGCGGTAACAGGTCCAGCTTGCTGGATGCTGACGAGCGGCGGACGGGTGAGTAACACGTAAGAATTTGCCTTTAGGAGGGGGATAATAACTGGAAACAGTTGGTAATACCCCATATGCTTTCGAGTGAAAAAGAGTTTTCTGCCTAAAGAGAAGCTTGCGGCTGATTAGCTTGTTGGTAAGGTAATGGCTTACCAAGGCGACGATCAGTATCTGGTTTGAGAGGACGATCAGACACACTGGAACTGAGACACGGTCCAG	Bacteria	Cyanobacteria	Oxyphotobacteria	Chloroplast	NA	NA	NA
ASV512	ATTGAACGCTGGCGGCAGGCCTAACACATGCAAGTCGAGCGGATGAGTGGAGCTTGCTCCATGATTCAGCGGCGGACGGGTGAGTAATGCCTAGGAATCTGCCTGGTAGTGGGGGGCAACGTTTCGAAAGGAACGCTAATACCGCATACGTCCTACGGGAGAAAGTGGGGGATCTTCGGACCTCACGCTATCAGATGAGCCTAGGTCGGATTAGCTAGTTGGTGAGGTAAAGGCTCACCAAGGCGACGATCCGTAACTGGTCTGAGAGGATGATCAGTCACACTGGAACTGAGACACGGTCCAG	Bacteria	Proteobacteria	Gammaproteobacteria	Pseudomonadales	Pseudomonadaceae	Pseudomonas	stutzeri
ASV513	GACGAACGCTGGCGGCGTGCCTAATACATGCAAGTCGAACGAGACTTTCCTTGGTGGTAACACCTTTGATTGTCTAGTGGCGAACGGGTGAGTAACACGTGAGAAACCTGCCCTGAAGACGGGGATAACAGGAGGAAACTTCTGCTAATACCCGATACCCCCACCGGATCGCATGGTCTGGTGAGGAAATGGATTCCGCTTCAGGAGGGTCTCGCGGCCTATCAGCTTGTTGGTGAGGTAACGGCTTACCAAGGCTTGGACGGGTAGCTGGTCTGAGAGGACGATCAGCCACACTGGGACTGAGACACGGCCCAG	Bacteria	Actinobacteria	Acidimicrobiia	Microtrichales	NA	NA	NA
ASV514	AACGAACGCTGGCGGCATGCCTAACACATGCAAGTCGAACGAAGCCTTCGGGCTTAGTGGCGCACGGGTGCGTAACGCGTGGGAATCTGCCCTTGGGTTCGGAATAACAGTTAGAAATGACTGCTAATACCGGATGATGTCTTCGGACCAAAGATTTATCGCCCAAGGATGAGCCCGCGTAGGATTAGGTAGTTGGTGGGGTAATGGCCCACCAAGCCGACGATCCTTAGCTGGTCTGAGAGGATGATCAGCCACACTGGGACTGAGACACGGCCCAG	Bacteria	Proteobacteria	Alphaproteobacteria	Sphingomonadales	Sphingomonadaceae	Novosphingobium	NA
ASV515	GATGAATGCTGGCGGCGTGGATGAGGCATGCAAGTCGAATGGGTTTAGGCCCATGGCAGACGAGGTAGGAACACGTAGGTACGTACCCCAAAGTCAGGGATAACCCGGAGAAATCCGGGATAATACTTGATGGTCTCTTCGGAGTAAAGATTTATCGCTTTGGGAACGGCCTGCGGGCTATCAGCTTGTTGGTAAGGTAACGGCTTACCAAGGCTACGACGGCTAGGGGAGGTGAGAGCCTGACCCCCACCGATGGAACTGCGACACGGTCCAT	Bacteria	Patescibacteria	Parcubacteria	Candidatus_Kaiserbacteria	NA	NA	NA
ASV516	ATTGAACGCTGGCGGCATGCCTTACACATGCAAGTCGAACGGCAGCACGGGAGCAATCCTGGTGGCGAGTGGCGAACGGGTGAGTAATATATCGGAACGTGCCCAGTCGTGGGGGATAACGCAGCGAAAGCTGTGCTAATACCGCATACGATCTATGGATGAAAGCGGGGGACTCGCAAGGGCCTCGCGCGATTGGAGCGGCCGATATCAGATTAGGTAGTTGGTGTGGTAAAAGCGCACCAAGCCGACGATCTGTAGCTGGTCTGAGAGGACGACCAGCCACACTGGAACTGAGACACGGTCCAG	Bacteria	Proteobacteria	Gammaproteobacteria	Betaproteobacteriales	Burkholderiaceae	Rhodoferax	NA
ASV517	GACGAACGCTGGCGGCGTGCTTAACACATGCAAGTCGAACGGTGAAGGAGGAGCTTGCTCTTCCGGATCAGTGGCGAACGGGTGAGTAACACGTGGGCAACCTGCCCCTGACTCTGGGATAACTCCTCGAAAGAGGTGCTAATACCGGATACGACCACTTCGGACATCCGATGGTGGTGGAAAGTTTTTCGGTCAGGGATGGGCCCGCGGCCTATCAGCTAGTTGGTGGGGTAATGGCCTACCAAGGCGACGACGGGTAGCCGGCCTGAGAGGGCGACCGGCCACACTGGGACTGAGACACGGCCCAG	Bacteria	Actinobacteria	Actinobacteria	PeM15	NA	NA	NA
ASV518	GGTGAACGCTGGAAATGTGGATACCGGCATGCAAGTCAAGGGGCCGCAAGGCACCGGCGAACGGCTTAGTAACACGTGGATACATACCGCAAAGCGGAGCACAGCTCGTCGAAAGACGGGGTAATTCTCCATGATACCGTAAGGTTAAAGGCGCAAGCCACTTTGTGAATGGTCCGCGGTCTATCAGCTAGTTGGTGAGGTAATGGCTCACCAAGGCTATGACGGATAGGGGGCGTGAGAGCGCGACCCCCAAGAATGGCACTGCGACACGGGCCAT	Bacteria	Patescibacteria	Parcubacteria	Candidatus_Staskawiczbacteria	NA	NA	NA
ASV519	GCTTCCCTCTCTCTTCCTTCCTCCTCCCTGCAAGTCGAGGGGCAGCACGATCTTCGGATTGGTGGCGACCGGCGCACGGGTGCGTAACGCGTATGCAACCTACCTACTACTGGGGGATAGCCCGGGGAAACTCGGATTAATACCTCATGGCATTAGAGATTCACATGATGAACTAATTAAAGATTTATCGGTAGTAGATGGGCATGCGTCTGATTAGTTAGTTGGCGAGGTAACGGCTCACCAAGACGATGATCAGTAGGGGGTCTGAGAGGATGATCCCCCACACTGGCACTGAGATACGGGCCAG	Bacteria	Bacteroidetes	Bacteroidia	Cytophagales	Cyclobacteriaceae	NA	NA
ASV520	ATTGAACGCTGGCGGCATGCTTTACACATGCAAGTCGAACGGCAGCATGGGCTTCGGCCTGATGGCGAGTGGCGAACGGGTGAGTAATACATCGGAACGTGCCTAGTAGTGGGGGATAACTACTCGAAAGAGTAGCTAATACCGCATGAGATCTAAGGATGAAAGCAGGGGACCTTCGGGCCTTGTGCTACTAGAGCGGCCGATGGCAGATTAGGTAGTTGGTGGGATAAAAGCTTACCAAGCCGACGATCTGTAGCTGGTCTGAGAGGACGACCAGCCACACTGGGACTGAGACACGGCCCAG	Bacteria	Proteobacteria	Gammaproteobacteria	Betaproteobacteriales	Burkholderiaceae	Comamonas	NA
ASV521	GATGAACGCTGGCGGCGTGCCTAACACATGCAAGTGGAGCGACGAACCCGGACTTGTCCGGGGGCAAAGCCGCGAACGGGTGAGTAACACGTGGATTATCTGCCCCAATGACCGGGACAACTCGAGGAAACTCGAGCTAATACCGGATGTGCTCTTCGGAGGAAAGGAAGCTTCGGCCTCCGCATTGGGATGAGTCCGCGGCGCATTAGCTAGTTGGTGAGGTAAAGGCTCACCAAGGCGACGATGCGTAGCTGGTCTGAGAGGACGATCAGCCACACTGGAACTGAGACACGGTCCAG	Bacteria	Actinobacteria	Thermoleophilia	Solirubrobacterales	Solirubrobacteraceae	NA	NA
ASV522	GACGAACGCTGGCGGCGTGCCTAATACATGCAAGTCGAGCGGACAGATGGGAGCTTGCTCCCTGATGTTAGCGGCGGACGGGTGAGTAACACGTGGGTAACCTGCCTGTAAGACTGGGATAACTCCGGGAAACCGGGGCTAATACCGGATGCTTGTTTGAACCGCATGGTTCAAACATAAAAGGTGGCTTCGGCTACCACTTACAGATGGACCCGCGGCGCATTAGCTAGTTGGTGAGGTAACGGCTCACCAAGGCCACGATGCATAGCCGACCTGAGAGGGTGATCGGCCACACTGGGACTGAGACACGGCCCAG	Bacteria	Firmicutes	Bacilli	Bacillales	Bacillaceae	Bacillus	NA
ASV523	GATGAATGCTGGCGGCGTGGATGAGGCATGCAAGTCGAATGGGTTTAGGCCCATGGCAGACGAGGTAGGAACACGTAGGTACGTACCCCAAAGTCAGGGATAACCCGTCGAAAGGCGGGATAATACTTGATGGTCTCTTCGGAGTAAAGATTTATCGCTTTGGGAACGGCCTGCGGGCTATCAGCTTGTTGGTAAGGTAACGGCTTACCAAGGCTACGACGGCTAGGGGAGGTGAGAGCCTGACCCCCACCGATGGAACTGCGACACGGTCCAT	Bacteria	Patescibacteria	Parcubacteria	Candidatus_Kaiserbacteria	NA	NA	NA
ASV524	GACGAACGCTGGCGGCGTGCCTAATACATGCAAGTCGAACGAACAGCGATGGAGCTTGCTCCATCAATGTGAGTGGCGGACGGGTGAGTAACACGTGGGAAACCTACCCTCTAGCGGGGGATAACATTCGGAAACGGATGCTAATACCGCATAGGGCATTGAATCGCATGATTCGATGAGGAAAGATGGCTCTGCTATCACTAGAGGATGGTCCCGCGGTGCATTAGCTAGTTGGTAAGGTAATGGCTTACCAAGGCCATGATGCATAGCCGACCTGAGAGGGTAATCGGCCACATTGGGACTGAGACACGGCCCAA	Bacteria	Firmicutes	Bacilli	Lactobacillales	Aerococcaceae	Ignavigranum	NA
ASV525	GACGAACGCTGGCGGTGTGCTTCACACATGCAAGTCGAACGGGGTAGCAATACCCAGTGGCGGACGGGTGAGTAACGCGTGGGAATCTGCCTTAAGATGGGGGATAGCAAGCCGAAAGGCTTATTAATACCGCATATGTATACATCTAGACATGGGTGTATATGAAAGGAGTAATCCGTCTTAAGATGAGCCCGCGTCCGATTAGCTAGTTGGTAGGGTAACGGCCTACCAAGGCGACGATCGGTAGGTGGTCTGAGAGGATGATCACCCACAATGGGACTGAGACACGGCCCAT	Bacteria	Cyanobacteria	Melainabacteria	Obscuribacterales	NA	NA	NA
ASV526	GGTGAATGCTGGCGGCGTGGATAAGTCATGCAAGTCAAGGGGGCCCGCAAGGGCAACCGGCAGACGAGGTAGTAACACGTAGGTACGTCCCCCGAAGTCGGGCATAGCCATCCGAAAGGATGGGTAATTCCCGATAGTCCCGCAAGGGTAAAGGTTTTTCGCTTCGGGAGCGGCCTGCGTAGTATCAGCTAGTTGGTAGGGTAACGGCCTACCAAGGCTACGACGCTTAGGGGAGCTGAGAGGCTGACCCCCACCGATGGAACTGCGACACGGTCCAT	Bacteria	Patescibacteria	Parcubacteria	Candidatus_Kaiserbacteria	NA	NA	NA
ASV527	ATTGAACGCTGGCGGCGTGCTTAACACATGCAAGTCGATCGGTAACAGGTGTAGCAATACATGCTGACGAGAGGCGGACGGGTGAGGAATATTTGGGAATCTGCCCATCAGCGGGGGACAACCCGGGGAAACCCGGGCTAATACCGCATACGCTCTACGGAGGAAAGCCGGGGACCGCAAGGCCTGGCACTGATGGATGAGCCCAAATCGGATTAGCTAGTTGGCGGGGTAACGGCCCACCAAGGCGACGATCCGTAGCTGGTCTGAGAGGACGATCAGCCACACCGGAACTGAGACACGGTCCGG	Bacteria	Proteobacteria	Gammaproteobacteria	Steroidobacterales	Steroidobacteraceae	NA	NA
ASV528	AACGAACGCTGGCGGCATGCCTAACACATGCAAGTCGAACGAGACCTTCGGGTCTAGTGGCGCACGGGTGCGTAACGCGTGGGAATCTGCCCTTAGGTTCGGAATAACAGTTAGAAATGACTGCTAATACCGGATAATGACGTAAGTCCAAAGATTTATCGCCTAGGGATGAGCCCGCGTAAGATTAGCTTGTTGGTGAGGTAAAGGCTCACCAAGGCGACGATCTTTAGCTGGTCTGAGAGGATGATCAGCCACACTGGGACTGAGACACGGCCCAG	Bacteria	Proteobacteria	Alphaproteobacteria	Sphingomonadales	Sphingomonadaceae	NA	NA
ASV529	AACGAACGCTGGCGGCATGCCTAACACATGCAAGTCGAACGAGACCTTCGGGTCTAGTGGCGCACGGGTGCGTAACGCGTGGGAATCTGCCCTTGGGTTCGGGATAACAGTTGGAAACGACTGCTAATACCGGATGATGACTTCGGTCCAAAGATTTATCGCCCAAGGATGAGCCCGCGTAGGATTAGCTAGTTGGTGAGGTAAAGGCTCACCAAGGCGACGATCCTTAGCTGGTCTGAGAGGATGATCAGCCACACTGGGACTGAGACACGGCCCAG	Bacteria	Proteobacteria	Alphaproteobacteria	Sphingomonadales	Sphingomonadaceae	Sphingomonas	NA
ASV530	GATGAACGCTGGCGAGATGCCTTACACATGCAAGTCGTACGGGAATTTTTAATTCAAGTGGCGGACGGGTGAGTAACACGTAAGAATTTGCCTTTAGGAGGGGGACAACAACTGGAAACGGTTGCTAATACCCCATATGCTTTCGAGTGAAATGGATTTTTCCGCCTAAAGAGAAGCTTGCGGCTGATTAGCTTGTTGGTGAGGTAATGGCTCACCAAGGCGACGATCAGTATCTGGTTTGAGAGGATGATCAGACACACTGGAACTGAGACACGGTCCAG	Bacteria	Cyanobacteria	Oxyphotobacteria	Chloroplast	NA	NA	NA
ASV531	GATGAACGCTGGCGGCGTGCCTAAGACATGCAAGTCGAGTGGGTTTAGACCCACGGCGAACGGGTGAGTAATACCTAGGAACTTTTTCATGGTCGGGCATAACCAGTCGAAAGATTGGACAATTCCCGATATCCCGCAAGGGCAAAGTCGTAAGACGCCATGAGTGAGGCCTGGGCACCATCAGCTAGTTGGTAAGGTAATGGCTTACCAAGGCTATGACGGTTAGCGGCCCCGAGAGGGGGAACCGCCACACTGGAACTGCGACACGGTCCAG	Bacteria	Patescibacteria	Parcubacteria	NA	NA	NA	NA
ASV532	GATGAACGCTGGCGGTGTGCCTAATACATGCAAGTCGAGCGGTAACAGGTCTAGTTTACTAGATGCTGACGAGCGGCGGACGGCTGAGTAACACGTAGGAACATACCCCAAAGTGAGGGATAACTGCTCGAAAGAGTAGCTAATACCGCATGTGATCTAAGGATTAAAGCTTCGGCGCTTTGGGAATGGCCTGCGTTCGATTAGCTAGTTGGTAAGGTAAAAGCTTACCAAGGCGACGATCGATAGCTGGTCTGAGAGGATGATCAGCCAGACTGGGACTGAGACACGGCCCAG	Bacteria	Patescibacteria	Saccharimonadia	Saccharimonadales	NA	NA	NA
ASV533	GACGAACGCTGGCGGCGTGCTTAACACATGCAAGTCGAACGGTGAAGCTCCAGCTTGCTGGAGTGGATCAGTGGCGAACGGGTGAGTAACACGTGAGCAACCTGCCCCAAACTCTGGAATAAGCGCTGGAAACGGCGTCTAATACTGGATACGAGATCAAGCCGCATGGTTATGGTCTGGAAAGTTTTTCGGTTTGGGATGGGCTCGCGGCCTATCAGCTTGTTGGTGAGGTAATGGCTCACCAAGGCGACGACGGGTAGCCGGCCTGAGAGGGCGACCGGCCACACTGGGACTGAGACACGGCCCAG	Bacteria	Actinobacteria	Actinobacteria	Micrococcales	Intrasporangiaceae	Janibacter	NA
ASV534	AACGAACGCTGGCGGCATGCCTAACACATGCAAGTCGAACGCAACCTTCGGGTTGAGTGGCGCACGGGTGCGTAACGCGTGGGAACCTGCCTTTTGGTTCGGAATAACTCAGAGAAATTTGAGCTAATACCGGATAATGTCTTCGGACCAAAGATTTATCGCCATTAGATGGGCCCGCGTAAGATTAGCTAGTTGGTGGGGTAAAGGCCTACCAAGGCGACGATCTTTAGCTGGTCTGAGAGGATGATCAGCCACACTGGGACTGAGACACGGCCCAG	Bacteria	Proteobacteria	Alphaproteobacteria	Sphingomonadales	Sphingomonadaceae	Porphyrobacter	NA
ASV535	GATGAACGCTAGCGGCAGGCCTAATACATGCAAGTCGAACGGTGGTAGCAATATCATAGTGGCGCACGGGTGCGTAACACGTAACTAACCTACCTATAACTGGGGGATAGCCCGCCGAAAGGCGGATTAATACCGCATAAGCTAGTTGAGATGGCATCATCTTATTAGTAAAGATTTATTGGTTATAGATGGGGTTGCGGGTCATTAGCTAGTTGGTTGGGTAACGGCTGACCAAGGCGACGATGACTAGGGGAGCTGAGAGGCTGGTCCCCCACACGGGCACTGAGATACGGGCCCG	Bacteria	Bacteroidetes	Bacteroidia	Cytophagales	Hymenobacteraceae	Hymenobacter	NA
ASV536	ATTGAACGCTGGCGGAATGCTTTACACATGCAAGTCGAGCGGCAGCGCGGGGCAACCTGGCGGCGAGCGGCGAACGGGTGAGTAACACATCGGAACGTACCCAATCGTGGGGGATAACTATCCGAAAGGATAGCTAATACCGCATAAGTCCTGAGGGAGAAAGCAGGGGATCGCAAGACCTTGCGCGGATGGAGCGGCCGATGTCAGATTAGCTAGTTGGTGGGGTAAAGGCCTACCAAGGCGACGATCTGTAGCTGGTCTGAGAGGACGACCAGCCACACTGGAACTGAGACACGGTCCAG	Bacteria	Proteobacteria	Gammaproteobacteria	Betaproteobacteriales	Rhodocyclaceae	Georgfuchsia	NA
ASV537	AACGAACGCTGGCGGCAGGCTTAACACATGCAAGTCGAGCGGGCCCTTCGGGGTCAGCGGCGGACGGGTTAGTAACGCGTGGGAACGTGCCCTTTGCTCTGGAATAGCCCCGGGAAACTGGGGGTAATACCGGATGTGCCCTGAGGGGGAAAGATTTATCGGCAAGGGATCGGCCCGCGTCTGATTAGGTAGTTGGTGGGGTAACGGCCCACCAAGCCGACGATCGGTAGCTGGTTTGAGAGGATGATCAGCAACACTGGGACTGAGACACGGCCCAG	Bacteria	Proteobacteria	Alphaproteobacteria	Rhodobacterales	Rhodobacteraceae	Rubellimicrobium	NA
ASV538	AACGAACGCTGGCGGCAGGCTTAACACATGCAAGTCGAACGCCCCGCAAGGGGAGTGGCAGACGGGTGAGTAACGCGTGGGAATCTACCTGGAACTACGGAACAACAGAGGGAAACTTCTGCTAATACCGTATACGCCCTACGGGGGAAAGATTTATCGGTTTCAGATGAGCCCGCGTAAGATTAGCTAGTTGGTGAGGTAATGGCTCACCAAGGCGACGATCTTTAGCTGGTCTGAGAGGATGATCAGCCACACTGGGACTGAGACACGGCCCAG	Bacteria	Proteobacteria	Alphaproteobacteria	Rhizobiales	Devosiaceae	Devosia	NA
ASV539	AACGAACGCTGGCGGCAGGCTTAACACATGCAAGTCGAGCGCCCTCTTCGGAGGGAGCGGCGAACGGGTGAGTAACGCGTGGGAACGTGCCCTTTCCTCCGGAATAGCCTCGGGAAACTGAGATTAATGCCGGATACGCCCTTTTGGGGAAAGATTTATCGGGGAAGGATCGGCCCGCGTTGGATTAGGTAGTTGGTGGGGTAATGGCCTACCAAGCCGACGATCCATAGCTGGTTTGAGAGGATGATCAGCCACACTGGGACTGAGACACGGCCCAG	Bacteria	Proteobacteria	Alphaproteobacteria	Rhodobacterales	Rhodobacteraceae	NA	NA
ASV540	AGCGAACGCTGGCGGCATGCTTAACACATGCAAGTCGCACGAAGGCTTCGGCCTTAGTGGCGGACGGGTGAGTAACGCGTAGGAATCTATCCATGGGTGGGGGATAACTCCGGGAAACTGGAGCTAATACCGCATGATACCTGAGGGTCAAAGGCGCAAGTCGCCTGTGGAGGAGCCTGCGTTTGATTAGCTTGTTGGTGGGGTAAAGGCCTACCAAGGCGATGATCAATAGCTGGTCTGAGAGGATGATCAGCCACACTGGGACTGAGACACGGCCCAG	Bacteria	Proteobacteria	Alphaproteobacteria	Acetobacterales	Acetobacteraceae	Acetobacter	NA
ASV541	AATGAACGTTGGCGGCGTGCCTAACACATGCAAGTCGAGCGTGAAAGTCCTTCGGGATGAGTAAAGCGGCGGACGGGTGAGTAACGCGTGAGAATCTACCCTTCAGTGAGGAATACCTTTGAGAAATCGAAGTTAATACTGCATACGTCTCGAAAGAGAGAAAGATGGCCTAATTGCTGTCGTTGAAGGATGAGCTTGCGTTCTATTAGCTAGTTGGTGAGGTAATGGCTCACCAAGGCGATGATGGATAGCCGGCCTGAGAGGGCGAACGGCCACATTGGAACTTAGATACGGTCCAA	Bacteria	Dependentiae	Babeliae	Babeliales	UBA12409	NA	NA
ASV542	GATGAACGCTAGCGGCAGGCCTAACACATGCAAGTCGAGGGGCAGCACGAATTAGCTTGCTAATTTGGTGGCGACCGGAGCACGGGTGCGTAACGCGTATGCAACCTACCTTATACAGGAGTATAGCCCGGAGAAATTCGGATTAATCCTCCATGGTACTGAGACACCGCATGGTGATTCAGTTAAAGCTTCGGCGGTATAAGATGGGCATGCGTCCTATTAGCTAGATGGTAAGGTAACGGCTTACCATGGCTACGATAGGTAGGGGGCCTGAGAGGGTGGTCCCCCACACTGGTACTGAGACACGGACCAG	Bacteria	Bacteroidetes	Bacteroidia	Flavobacteriales	Crocinitomicaceae	Fluviicola	NA
ASV543	ATTGAACGCTGGCGGCATGCCTTACACATGCAAGTCGAACGGCAGCACGGAGCTTGCTCTGGTGGCGAGTGGCGAACGGGTGAGTAATATATCGGAACGTACCCTAGAGTGGGGGATAACGTAGCGAAAGTTACGCTAATACCGCATACGATCTAAGGATGAAAGTGGGGGATCGCAAGACCTCATGCTCGTGGAGCGGCCGATATCTGATTAGCTAGTTGGTAGGGTAAAAGCCTACCAAGGCATCGATCAGTAGCTGGTCTGAGAGGACGACCAGCCACACTGGAACTGAGACACGGTCCAG	Bacteria	Proteobacteria	Gammaproteobacteria	Betaproteobacteriales	Burkholderiaceae	Janthinobacterium	NA
ASV544	GATGAACGCTGGCGAGATGCCTTACACATGCAAGTCATACGGGAATTTTTAATTCAAGTGGCGGACGGGTGAGTAACACGTAAGAATTTGCCTTTAGGAGGGGGACAACAACTGGAAACGGTTGCTAATACCCCATATGCTTTCGAGTGAAATGGATTTTTCCGCCTAAAGAGAAGCTTGCGGCTGATTAGCTTGTTGGTGAGGTAATGGCTCACCAAGGCGACGATCAGTATCTGGTTTGAGAGGATGATCAGACACACTGGAACTGAGACACGGTCCAG	Bacteria	Cyanobacteria	Oxyphotobacteria	Chloroplast	NA	NA	NA
ASV545	GACGAACGCTGGCGGCGTGCCTAATACATGCAAGTCGAACGAACGATGGATGAACCTAGTTTATTCAAAGTTAGTGGCGCACGGGTGAGTAACACGTGGAGAACCTACCCTTCAGCGGGGGATAACCATTGGAAACGATGACTAAGACCGCATAGAACTTAGAACCGCCTGGTTCCAAGAGGAAAGACGGCTTCGGCTGTCACTGAAGGATGGCTCTGCGGAGCATTAGCTAGATGGTAAGGTAACGGCTTACCATGGCCATGATGCATAGCCGACCTGAGAGGGTGAACGGCCACATTGGGACTGAGACACGGCCCAA	Bacteria	Firmicutes	Bacilli	Lactobacillales	Aerococcaceae	Facklamia	NA
ASV546	GACGAACGCTGGCGGCGTGCTTAACACATGCAAGTCGAGCGATGAAGTTCCTTCGGGAATGGATTAGCGGCGGACGGGTGAGTAACACGTGGGTAACCTGCCTCATAGAGGGGAATAGCCTTTCGAAAGGAAGATTAATACCGCATAAGATTGTAGTTCCGCATGGAACAGCAATTAAAGGAGTAATCCGCTATGAGATGGACCCGCGTCGCATTAGCTAGTTGGTGAGGTAACGGCTCACCAAGGCGACGATGCGTAGCCGACCTGAGAGGGTGATCGGCCACATTGGGACTGAGACACGGCCCAG	Bacteria	Firmicutes	Clostridia	Clostridiales	Clostridiaceae_1	Clostridium_sensu_stricto_1	NA
ASV547	GCTTCCCTCTCTCTTCCTTCCTCCTCCCTGCAAGTCGTACGGGATTTCATCTTTCGGGATGGATGAGAGTGGCGCACGGGTGCGTAACGCGTATGCAACCTACCTGTTACAGGGAGATAGCCCGGGGAAACCCGGATTAATATTCCATAGTATTGATTTACTGCATGGTAGATTGATTAAAGCCTTCGGGTGGTAACAGACGGGCATGCGTAGGATTAGCTAGTTGGTGGAGTAACGGCCCACCAAGGCTATGATCCTTAGGGGTTCTGAGAGGAAGGTCCCCCACACTGGCACTGAGATACGGGCCAG	Bacteria	Bacteroidetes	Bacteroidia	Cytophagales	Cyclobacteriaceae	Cyclobacterium	NA
ASV548	GATGAACGCTAGCGGCAGGCTTAACACATGCAAGTCGAGGGGTATAGTTCTTCGGAGCTAGAGACCGGCGCACGGGTGCGTAACGCGTATGCAATCTACCTTTTACAGAGGGATAGCCCAGAGAAATTTGGATTAATACCTCATAGTATGTGAGAATCGCATGGTTTTCACATTAAAGTTCCAACGGTAAAAGATGAGCATGCGTCCCATTAGCTAGATGGTAAGGTAACGGCTTACCATGGCGACGATGGGTAGGGGTCCTGAGAGGGAGATCCCCCACACTGGTACTGAGACACGGACCAG	Bacteria	Bacteroidetes	Bacteroidia	Flavobacteriales	Flavobacteriaceae	Flavobacterium	NA
ASV549	GACGAACGCTGGCGGCGTGCCTAATACATGCAAGTTGAGCGATGAAGATTGGTGCTTGCACCAATTTGAAGAGCAGCGAACGGGTGAGTAACGCGTGGGGAATCTGCCTTTGAGCGGGGGACAACATTTGGAAACGAATGCTAATACCGCATAACAACTTTAAACATAAGTTTTAAGTTTGAAAGATGCAATTGCATCACTCAAAGATGATCCCGCGTTGTATTAGCTAGTTGGTGAGGTAAAGGCTCACCAAGGCGATGATACATAGCCGACCTGAGAGGGTGATCGGCCACATTGGGACTGAGACACGGCCCAA	Bacteria	Firmicutes	Bacilli	Lactobacillales	Streptococcaceae	Lactococcus	lactis
ASV550	GATGAACGCTGGCGGTATGCCTAACACATGCAAGTCGTACGGAAAAGAAATTTTTAGTGGCGAACGGGTGAGTAACGCGTGAGAATTTGCTTCTAGGTAGAGGATAACCAATAGAAATATTGGCTAAAACTCTATAATTCTATTAAAAAAATAGCTAAAAAAAGAAATTTGCCTAGAAAAAAGCTCGCGTCTGATTAGCTAGTTGGTAAGGGAAAGGCTTACCAAGGCGACGATCAGTAGCTGATTTGAGAGGATGATCAGCCACACTGGAACTGAGACACGGTCCAG	Bacteria	Cyanobacteria	Oxyphotobacteria	Chloroplast	NA	NA	NA
ASV551	GATGAACGCTAGCGGCAGGCCTAATACATGCAAGTCGAACGGTGTAGCAATACATAGTGGCGCACGGGTGCGTAACACGTATGCAACCTACCTTATACTTAGGGATAGCCTTTGGAAACGGAGATTAATACCTGATGGTATATTTAGCTGGCATCGGTTAAATATTAAAGATTTATTGGTATAAGATGGGCATGCGTCCAATTAGTTAGTTGGTGGGGTAATGGCTCACCAAGACGATGATTGGTAGGGGAACTGAGAGGTTAATCCCCCACACTGGCACTGAGATACGGGCCAG	Bacteria	Bacteroidetes	Bacteroidia	Cytophagales	Spirosomaceae	Arcicella	NA
ASV552	GATGAACGCTGGCGAGATGCCTTACACATGCAAGTCATACGAGAATTTTTAATTCAAGTGGCGGACGGGTGAGTAACACGTAAGAATTTGCCTTTAGGAGGGGGACAACAACTGGAAACGGTTGCTAATACCCCATATGCTTTCGAGTGAAATGGATTTTTCCGCCTAAAGAGAAGCTTGCGGCTGATTAGCTTGTTGGTGGGGTAATGGCCTACCAAGGCGACGATCAGTATCTGGTTTGAGAGGATGATCAGACACACTGGAACTGAGACACGGTCCAG	Bacteria	Cyanobacteria	Oxyphotobacteria	Chloroplast	NA	NA	NA
ASV553	GATGAACGCTAGCGGCGGGCCTAATACATGCAAGTCGAACGGATTAAGTCTTTCGGGATTTAGTTAGTGGCGCACGGGTGAGTAACGCGTACACAACGTGGCTCTCAGAGGGGGATAGCCTTGGGAAACTGAGCGTAATACCCCATAGTATTATCGGAAGGCATCTTTTGATAATTAAACCTACGGGGCTGAGAGATCGGTGTGCGTTAGATTAGGTAGTTGGTGGGGTAACGGCTCACCAAGCCTGCGATCTATAAGGGGCGTGAGAGCGTGATCCCTCACACGGGTACTGAGACACGGACCCG	Bacteria	Bacteroidetes	Bacteroidia	Chitinophagales	Saprospiraceae	NA	NA
ASV554	AGTGAACGCTGGCGGCATGCTTAACACATGCAAGTCGCACGAGGGGGCAACTCCTAGTGGCGGACGGGTGAGTAACGCGTAGGTATCTGTCCATGGGTGGGGGATAACAGCGGGAAACTGCTGCTAATACCGCATGACACCTGAGGGTCAAAGGCGCAAGTCGCCTGTGGAGGAGCCTGCGTCCGATTAGCTAGTTGGTGGGGTAAAGGCCTACCAAGGCGACGATCGGTAGCTGGTCTGAGAGGATGATCAGCCACATTGGGACTGAGACACGGCCCAA	Bacteria	Proteobacteria	Alphaproteobacteria	Acetobacterales	Acetobacteraceae	Rhodovastum	NA
ASV555	GATGAACGCTGGCGGCGTGGATAAGGCATGCAAGTCGAGTGGGTTTAGACCCACGGCAGACGAGGTAGGAACACGTAGGTACTCACCCCACAGTCGGGCATATTCCATCGAAAGATGGCGCAATTCCCGATAGTCTCGCGAGAGTAAAGCAGCAATGCGCTGAGGGAGAGGCCTGCGGGCTATCAGCTAGTTGGTAGGGTAACGGCCTACCAAGGCTACGACGGCTAGGGGAGCTGAGAGGCTGACCCCCACCGATGGCACTGCGATACGGGCCAT	Bacteria	Patescibacteria	Parcubacteria	Candidatus_Kaiserbacteria	NA	NA	NA
ASV556	AACGAACGCTGGCGGCATGCCTAACACATGCAAGTCGAACGAGTATGGTCTAGCTTGCTAGAACCCAGCTAGTGGCAAACGGGTGAGTAACGCGTGGGAACCTTCCTAATAGTATGGAATAACCACTGGAAACGGTGATTAATACCATATACGCCCTGAGGGGGAAAGATTTATCGCTATTAGACGGGCCCGCGTTGGATTAGCTAGTTGGTGAGGTAATGGCTCACCAAGGCTATAATCTATAGCTGATTTGAGAGGATGATCAGCCACACTGGAACTGAGACACGGTCCAG	Bacteria	Proteobacteria	Alphaproteobacteria	NA	NA	NA	NA
ASV557	GATGAACGCTAGCGGCAGGCCTAATACATGCAAGTCGAACGGTGTCTTCGGACATAGTGGCGCACGGGTGCGTAACACGTATGCAACCTACCTTACATTGGGGGATAGCCTTTCGAAAGGGAGATTAATACCGCATAAGACAGTAGCTGGGCATCCAGTAGCTGTTAAAGATTTATCGATGTAAGATGGGCATGCGTCCAATTAGTTAGTTGGCGAGGTAACGGCTCACCAAGACTTTGATTGGTAGGGGAACTGAGAGGTCAATCCCCCACACTGGCACTGAGATACGGGCCAG	Bacteria	Bacteroidetes	Bacteroidia	Cytophagales	Spirosomaceae	Pseudarcicella	NA
ASV558	GACGAACGCTGGCGGCGTGCTTAACACATGCAAGTCGAGCGGAAAGGCCCTTTCGGGGGTACTCGAGCGGCGAACGGGTGAGTAACACGTGAGTAATCTGCCCTTCACTTGGGGATAACCACCGGAAACGGTGGCTAATACCCGATACGACGTAGTCTCGCATGAGATCTGCGTGGAAAGTTTTTTCGGTGGGGGATGTGCTCGCGGCCTATCAGCTTGTTGGTGGGGTAATGGCCTACCAAGGCTTCGACGGGTAGCCGGCCTGAGAGGGTGACCGGCCACACTGGGACTGAGACACGGCCCAG	Bacteria	Actinobacteria	Actinobacteria	Propionibacteriales	Nocardioidaceae	Nocardioides	NA
ASV559	ATTGAACGCTGGCGGCAGGCCTAACACATGCAAGTCGAGCGGAAACGAGTTATCTGAACCTTCGGGGGACGATAACGGCGTCGAGCGGCGGACGGGTGAGTAATGCCTAGGAAATTGCCCTGATGTGGGGGATAACCATTGGAAACGATGGCTAATACCGCATAATGCCTACGGGCCAAAGAGGGGGACCTTCGGGCCTCTCGCGTCAGGATATGCCTAGGTGGGATTAGCTAGTTGGTGAGGTAATGGCTCACCAAGGCGACGATCCCTAGCTGGTCTGAGAGGATGATCAGCCACACTGGAACTGAGACACGGTCCAG	Bacteria	Proteobacteria	Gammaproteobacteria	Vibrionales	Vibrionaceae	Vibrio	NA
ASV560	ATTGAACGCTGGCGGCATGCCTTACACATGCAAGTCGAACGGTAACAGGTTAAGCTGACGAGTGGCGAACGGGTGAGTAATACATCGGAACGTGCCCAGTAGTGGGGGATAGCCCGGCGAAAGCCGGATTAATACCGCATACGACCTACGGGTGAAAGGGGGGGATCGCAAGACCTCTCGCTATTGGAGCGGCCGATGTCAGATTAGGTAGTTGGTGGGGTAAAAGCTCACCAAGCCGACGATCTGTAGCTGGTCTGAGAGGACGACCAGCCACACTGGGACTGAGACACGGCCCAG	Bacteria	Proteobacteria	Gammaproteobacteria	Betaproteobacteriales	Burkholderiaceae	Leptothrix	NA
ASV561	ATTGAACGCTGGCGGCATGCTTTACACATGCAAGTCGAACGGTAACAGGTCTTCGGATGCTGACGAGTGGCGAACGGGTGAGTAATACATCGGAACGTGCCTAGTAGTGGGGGATAACTACTCGAAAGAGTAGCTAATACCGCATGAGATCTACGGATGAAAGCAGGGGACCTTCGGGCCTTGTGCTACTAGAGCGGCTGATGGCAGATTAGGTAGTTGGTGGGGTAAAGGCTTACCAAGCCTGCGATCTGTAGCTGGTCTGAGAGGACGACCAGCCACACTGGGACTGAGACACGGCCCAG	Bacteria	Proteobacteria	Gammaproteobacteria	Betaproteobacteriales	Burkholderiaceae	Comamonas	NA
ASV562	GATGAACGCTGGCGGCGTGCCTAATACATGCAAGTAGAACGCTGAAGCTTGGTGCTTGCACCGAGCGGATGAGTTGCGAACGGGTGAGTAACGCGTAGGTAACCTGCCTCTTAGCGGGGGATAACTATTGGAAACGATAGCTAATACCGCATAAAAGTCGACATTGCATGATGTTGACTTGAAAGGTGCAATTGCATCACTAAGAGATGGACCTGCGTTGTATTAGCTAGTTGGTGAGGTAACGGCTCACCAAGGCGACGATACATAGCCGACCTGAGAGGGTGATCGGCCACACTGGGACTGAGACACGGCCCAG	Bacteria	Firmicutes	Bacilli	Lactobacillales	Streptococcaceae	Streptococcus	NA
ASV563	ATTGAACGCTGGCGGCAGGCCTAACACATGCAAGTCGAGCGCGAAAAGTTTTCGGACTTAGTAAAGCGGCGGACGGGTGAGTAACGCGTGGGAATCTGCCCAGTAGTGGGGGACAACAGCCGGAAACGGCTGCTAATACCGCATACGCCCTACGGGGGAAAGGGGGGGATCTTCGGACCTCTCGCTATTGGATGAGCCCGCGTCGGATTAGCTAGTTGGTAGGGTAAAGGCCTACCAAGGCTACGATCCGTAACTGGTCTGAGAGGATGATCAGTCACACTGGAACTGAGACACGGTCCAG	Bacteria	Proteobacteria	Gammaproteobacteria	Cellvibrionales	Cellvibrionaceae	Cellvibrio	NA
ASV564	AATTAACGCTGGCAGAGTGCATAACACATGCAAGTCGAGCGAGACTAGTAGCAATACTAGTCTAGCGGCAGACGAGTGAGTAACACGTAAACAATCTACCCTTGAATGGGGGATAACGGTTCGAAAGGATCGCTAATACCCCGTACTCTCCCCGGAAGGCATCTTCTGGGGAGGAGAGATCCGCAAGGATCGTTCTTGGAGGAGTTTGCGGCCCATCAGCTAGTTGGCGGTGTAATAGACCACCAAGGCTACGACGGGTACCCGGCCTGAAAGGGCGGACGGGCACGATGGCACTGAGACACGGGCCAT	Bacteria	Elusimicrobia	Elusimicrobia	Lineage_IV	NA	NA	NA
ASV565	ATTGAACGCTGGCGGCATGCCTAACACATGCAAGTCGAACGGCAGCACGTTCTAGCTTGCTAGAATGGTGGCGAGTGGCGCACGGGTGAGTAATACGCAGGAATATGCCTTAAAGAGTGGGACAACTTGTGGAAACGCAAGCTAATACCGCATAAGCTCTTCGGAGGAAAGCTGGGGACCTTTGGGCCTGGCGCTTTAAGAATAGCCTGCGTCCGATTAGCTAGTTGGTGGGGTAAAGGCCTACCAAGGCGACGATCGGTAGCTGGTCTGAGAGGATGGTCAGCCACACTGGGACTGAGACACGGCCCAG	Bacteria	Proteobacteria	Gammaproteobacteria	Legionellales	Legionellaceae	Legionella	NA
ASV566	GACGAACGCTGGCGGCGTGCCTAATACATGCAAGTCGAGCGGATCTTTAGAAGCTTGCTTCTAAAGATTAGCGGCGGACGGGTGAGTAACACGTGGGCAACCTGCCTGTAAGACTGGGATAACTTCGGGAAACCGAGGCTAATACCGGATAATCCTTTTTCTCACATGAGGGAAAGCTGAAAGACGGCGTAAGCTGTCACTTACAGATGGGCCCGCGGCGCATTAGCTAGTTGGTGAGGTAACGGCTCACCAAGGCGACGATGCGTAGCCGACCTGAGAGGGTGATCGGCCACACTGGGACTGAGACACGGCCCAG	Bacteria	Firmicutes	Bacilli	Bacillales	Bacillaceae	Bacillus	NA
ASV567	GACGAACGCTGGCGGCGTGCTTAACACATGCAAGTCAAGGGGGCCCGCAAGGGTAACCGGCGAACGGGTGCGTAACACGTGAGCAATCTGCCTAGATGTGGGGGATAGCCGGCCCAACGGCCGGGTAATACCGCATACGCTCGCTTTCCGGCATCGGAGGGCGAGGAAACTTTCGAGGCATCTAGAGGAGCTCGCGGCCTATCAGCTAGTTGGTGGGGTAACGGCCTACCAAGGCGGTGACGGGTAGCTGGTCTGAGAGGATGGCCAGCCACATTGGGACTGAGATACGGCCCAG	Bacteria	Gemmatimonadetes	Gemmatimonadetes	Gemmatimonadales	Gemmatimonadaceae	Gemmatimonas	NA
ASV568	AACGAACGCTGGCGGCATGCCTAACACATGCAAGTCGAACGAACCCTTCGGGGTTAGTGGCGCACGGGTGCGTAACGCGTGGGAACCTGCCTTTTGGTTCGGAATAACAGTGAGAAATTACTGCTAATACCGGATAATGTCTTCGGACCAAAGATTTATCGCCATTAGATGGGCCCGCGTAAGATTAGCTAGTTGGTGGGGTAAAGGCCTACCAAGGCGACGATCTTTAGCTGGTCTGAGAGGATGATCAGCCACACTGGGACTGAGACACGGCCCAG	Bacteria	Proteobacteria	Alphaproteobacteria	Sphingomonadales	Sphingomonadaceae	Porphyrobacter	NA
ASV569	GATGAACGCTGGCGGCGTGCTTAACACATGCAAGTCGAACGATGAAGCTCCAGCTTGCTGGAGTGGATTAGTGGCGAACGGGTGAGTAACACGTGAGTAACCTGCCCTTGACTCTGGGATAAGCCTTGGAAACGAGGTCTAATACCGGATAGGAGCACTCATCGCATGGTGGGTGTTGGAAAGAATTTCGGTCATGGATGGACTCGCGGCCTATCAGCTTGTTGGTGAGGTAATGGCTCACCAAGGCGACGACGGGTAGCCGGCCTGAGAGGGTGACCGGCCACACTGGGACTGAGACACGGCCCAG	Bacteria	Actinobacteria	Actinobacteria	Micrococcales	Micrococcaceae	Micrococcus	lylae
ASV570	GACGAACGCTGGCGGCGTGCCTAACACATGCAAGTCGAGCGAGTGAATCTCCTTCGGGAGTGAAGCTAGCGGCGGACGGGTGAGTAACACGTGGGCAACCTGCCTCATAGAGGGGAATAGCCTTTCGAAAGGAAGATTAATACCGCATAAGATTATAGCTTCGCATGAAGTAGCAATTAAAGGAGCAATCCGCTATGAGATGGGCCCGCGGCGCATTAGCTAGTTGGTGAGGTAACGGCTCACCAAGGCGACGATGCGTAGCCGACCTGAGAGGGTGATCGGCCACATTGGGACTGAGACACGGCCCAG	Bacteria	Firmicutes	Clostridia	Clostridiales	Clostridiaceae_1	Clostridium_sensu_stricto_1	NA
ASV571	ATTTCCCTCTTTCTTCCTTTCTCCCCCCTGCAAGTCGAACGCGAAAGGGACTTCGGTCCTGAGTAGAGTGGCGAAAGGGCGAGTAATGCGTACCTAACGTACCTTCAGGTGCGGGATAGCTCGGGGAAACCCGTGGTAATACCGCATAATCCGGCGGGGCCGTATGACCCTGCCGGCAAAGGCTTGCTGCCTGAAGCTCGGGGTGCGTCCTATCAGCTTGTTGGTAAGGTAACGGCTTACCAAGGCTAAGACGGGTAGCGGGTGTGAGAGCATGACCCGCCGCATCGGGACTGAGACACTGCCCGG	Bacteria	Planctomycetes	Phycisphaerae	Phycisphaerales	Phycisphaeraceae	Phycisphaera	NA
ASV572	GATGAACGCTAGCGGCAGGCTTAATACATGCAAGGCGAGGGGGCAGCAATGTCACCGTCGTACGGGTGCGTAACGCGTATGCAACCTACCTATCACTGGGGGATAGCCCGGGGAAACCCGGATTAATACCGCATAATACATTGGTCCCGCATGGGTACTGATTGTTAAAGATTTATCGGTGGTAGATGGGCATGCGTTCGATTAGCTAGTTGGCGGGGTAACGGCCCACCAAGGCGACGATCGATAGGGGAGCTGAGAGGTTGATCCCCCACACGGGCACTGAGATACGGGCCCG	Bacteria	Bacteroidetes	Bacteroidia	Cytophagales	Spirosomaceae	Dyadobacter	NA
ASV573	ATTGAACGCTGGCGGCAGGCCTAACACATGCAAGTCGAGCGGGGTTTTCGGACCTAGCGGCGGACGGGTGAGTAATGCGTAGGAAGCTACCCGATAGAGGGGGATACCAGTTGGAAACGACTGTTAATACCGCATAATGTCTACGGACCAAAGTGTGGGACCTTAGGGCCACATGCTATCGGATGCGCCTACGTGGGATTAGCTAGTTGGTGAGGTAATGGCTCACCAAGGCGACGATCTCTAGCTGGTTTGAGAGGATGATCAGCCACACTGGAACTGAGACACGGTCCAG	Bacteria	Proteobacteria	Gammaproteobacteria	Alteromonadales	Alteromonadaceae	Rheinheimera	NA
ASV574	ATTGAACGCTGGCGGCATGCCTTACACATGCAAGTCGAACGGCAGCGGGCCCTTCGGGGTGCCGGCGAGTGGCGAACGGGTGAGTAATGCATCGGAACGTGCCCAGAGGTGGGGGATAACGCAGCGAAAGCTGTGCTAATACCGCATGTGATCTGAGGATGAAAGCGGGGGACCAAGCAGCAATGTTTGGCCTCGCGCCTCTGGAGCGGCCGATGTCAGATTAGGTAGTTGGTGGGGTAAAGGCCTACCAAGCCGACGATCTGTAGCTGGTCTGAGAGGACGACCAGCCACACTGGGACTGAGACACGGCCCAG	Bacteria	Proteobacteria	Gammaproteobacteria	Betaproteobacteriales	Burkholderiaceae	Tepidimonas	NA
ASV575	GACGAACGCTGGCGGCGTGCCTAATACATGCAAGTCGAACGAGAGCGACCGGTGCTTGCACTGGTCAATCTAGTGGCGAACGGGTGAGTAACACGTGGGTAACCTGCCCATCAGAGGGGGATAACATCCGGAAACGGATGCTAAAACCGCATAGGTCTTCGAGCCGCATGGCTTGAAGAGGAAAAGAGGCGCAAGCTTCTGCTGATGGATGGACCCGCGGTGCATTAGCTAGTTGGTGAGGTAACGGCTCACCAAGGCCGTGATGCATAGCCGACCTGAGAGGGTGATCGGCCACATTGGGACTGAGACACGGCCCAA	Bacteria	Firmicutes	Bacilli	Lactobacillales	Carnobacteriaceae	Granulicatella	adiacens
ASV576	ATTGAACGCTGGCGGCATGCTTTACACATGCAAGTCGGACGGCAGCGGGGTAGTGCTTGCACTACTGCCGGCGAGTGGCGAACGGGTGAGTAATATATTGGAACGTACCGAGTAATGGGGGATAACCAATCGAAAGATTGGCTAATACCGCATACGCTCTGAGGAGGAAAGCAGGGGACCTTCGGGCCTTGCGTTATTCGAGCGGCCAATATCTGATTAGCTAGTTGGTGGGGTAAAGGCCTACCAAGGCGACGATCAGTAGCGGGTCTGAGAGGATGATCCGCCACACTGGGACTGAGACACGGCCCAG	Bacteria	Proteobacteria	Gammaproteobacteria	Betaproteobacteriales	Neisseriaceae	Neisseria	NA
ASV577	AACGAACGCTGGCGGCAGGCTTAACACATGCAAGTCGAGCGCCCGCAAGGGAGCGGCAGACGGGTGAGTAACGCGTGGGAATCTACCCAATTCTACGGAATAACCCAGGGAAACTTGGACTAATACCGTATACGCCCTACGGGGGAAAGATTTATCGGAATTGGATGAGCCCGCGTTGGATTAGCTAGTTGGTGAGGTAATGGCTCACCAAGGCGACGATCCATAGCTGGTCTGAGAGGATGATCAGCCACACTGGGACTGAGACACGGCCCAG	Bacteria	Proteobacteria	Alphaproteobacteria	Rhizobiales	Rhizobiaceae	NA	NA
ASV578	GATGAACGCTAGCGGCAGGCTTAATACATGCAAGTCGAGGGGGCAGCAATGTCACCGGCGAACGGGTGCGTAACGCGTATGCAACCTACCTACATCAGGGGGATAGCCCTAGGAAACTGGGATTAACACCGCATAACAATAGAGTTGGCATCAACTTTATTTGAAATATTTATAGGATGTAGATGGGCATGCGTAGGATTAGCTAGTTGGTAAGGTAACGGCTTACCAAGGCTACGATCCTTAGGGGCTCTGAGAGGAGTATCCCCCACACTGGCACTGAGATACGGGCCAG	Bacteria	Bacteroidetes	Bacteroidia	Cytophagales	Spirosomaceae	Lacihabitans	NA
ASV579	AACGAACGCTGGCGGCGCGTCTTAAGCATGCAAGTCGGACGGCAAGGTTAGCAATAACCCTAGAGTGGCGGACTGGTGAGTAACACGTGGGTGACCTACCCTTAAGTTGGGGATAACCGTTAGAAATAGCGGATAATACCGAATACGCTTGCGACACTTTGGTGATGCAAGGAAAGGAGCTACGGCTCCGCTTGAGGATGGGCCCGCGTCCCATTAGCTAGTTGGTGAGGTAAAGGCCCACCAAGGCGACGATGGGTATCCGGCCTGAGAGGGTGTACGGACACATTGGGACTGAGATACGGCCCAA	Bacteria	Spirochaetes	Spirochaetia	Spirochaetales	Spirochaetaceae	Treponema_2	NA
ASV580	ATTGAACGCTGGCGGCATGCCTTACACATGCAAGTCGAACGGTAGAGGGGGCAACCCTTCGAGAGTGGCGAACGGGTGAGTAATGCATCGGAACGTGCCCAGTTGTGGGGGATAACGTAGCGAAAGCTACGCTAATACCGCATACGACCTGAGGGTGAAAGCGGGGGACCGTAAGGCCTCGCGCAATTGGAGCGGCCGATGTCAGATTAGCTAGTTGGTGGGGTAAAGGCCTACCAAGGCGACGATCTGTAGCTGGTCTGAGAGGACGACCAGCCACACTGGGACTGAGACACGGCCCAG	Bacteria	Proteobacteria	Gammaproteobacteria	Betaproteobacteriales	Burkholderiaceae	NA	NA
ASV581	GGTGAACGCTGGTAACGTGGATACCGGCATGCAAGTCACGGGGGCCGCAAGGCAACCGGCGAACGGCTTAGTAACACGTGGGTACATACCTTGAAGTGGGGCATAGCTCGTCGAAAGACGGGGTAATTCCCCATAGCATCGCAAGATTAAAGGTGCAAACCGCTTCAAGAATGGCCTGCGGCCTATCAGATTGTTGGCGAGGTAATAGCTCACCAAGTCTATGACGGGTAGGGGGCGTGAGAGCGCGACCCCCAAGAATGGCACTGCGACACGGGCCAT	Bacteria	Patescibacteria	Parcubacteria	Candidatus_Staskawiczbacteria	NA	NA	NA
ASV582	ATTGAACGCTGGCGGCAGGCCTAACACATGCAAGTCGAGCGGATGAAGAGAGCTTGCTCTCTGATTCAGCGGCGGACGGGTGAGTAATGCCTAGGAATCTGCCTGATAGTGGGGGACAACGTTTCGAAAGGAACGCTAATACCGCATACGTCCTACGGGAGAAAGTGGGGGATCTTCGGACCTCACGCTATCAGATGAGCCTAGGTCGGATTAGCTAGTTGGTGGGGTAATGGCCCACCAAGGCGACGATCCGTAACTGGTCTGAGAGGATGATCAGTCACACTGGAACTGAGACACGGTCCAG	Bacteria	Proteobacteria	Gammaproteobacteria	Pseudomonadales	Pseudomonadaceae	Azotobacter	NA
ASV583	GACGAACGCTGGCGGCGTGCTTAACACATGCAAGTCGAGCGGAAAGGCTCCTTCGGGGGTACTCGAGCGGCGAACGGGTGAGTAACACGTGAGTAATCTGCCCTTGGCTTCGGGATAGCCACCGGAAACGGTGATTAATACCGGATATGACCACTTCTCGCATGGGATGGTGGTGGAAAGTTTTTCGGCCAGGGATGTGCTCGCGGCCTATCAGCTTGATGGTGAGGTAATGGCTCACCATGGCTTCGACGGGTAGCCGGCCTGAGAGGGTGACCGGTCACACTGGGACTGAGACACGGCCCAG	Bacteria	Actinobacteria	Actinobacteria	Propionibacteriales	Nocardioidaceae	Nocardioides	NA
ASV584	AACGAACGCTGGCGGCAGGCCTAAAACATGCAAGTCGAACGATGTAGCAATACATAGTGGCGCACGGGTGCGTAACGCGTGGGAACATGCCCTTCACTGCGGAACAACGTCTGGAAACGGACGCTAATACCGCATAATGACTCCGGTCCAAAGATTTATCGGTGAAGGATTGGCCCGCGTTAGATTAGGTAGTTGGTAGGGTAATGGCCTACCAAGCCGACGATCTATAGCTGGTCTGAGAGGATGATCAGCCACACTGGGACTGAGACACGGCCCAG	Bacteria	Proteobacteria	Alphaproteobacteria	Micavibrionales	NA	NA	NA
ASV585	AACGAACGCTGGCGGCAGGCTTAACACATGCAAGTCGAGCGCCCCGCAAGGGGAGCGGCAGACGGGTGAGTAACGCGTGGGAATCTACCCAGCTCTACGGAATAACTCAGGGAAACTTGTGCTAATACCGTATACGTCCGATAGGAGAAAGATTTATCGGAGTTGGATGAGCCCGCGTTGGATTAGCTAGTTGGTGGGGTAATGGCCTACCAAGGCGACGATCCATAGCTGGTCTGAGAGGATGATCAGCCACACTGGGACTGAGACACGGCCCAG	Bacteria	Proteobacteria	Alphaproteobacteria	Rhizobiales	Rhizobiaceae	Aminobacter	NA
ASV586	GATGAACGCTAGCGGCAGGCTTAACACATGCAAGTCGAGGGGCAGCATAGGTAGCAATACCTGATGGCGACCGGCAAACGGGTGCGGAACACGTACACAATCTGCCTTTGTCTGGGGCATAGCCCGAAGAAATTCGGATTAATACCCCGTAATATAATTGAGTGGCATCACTTGATTATTAAAACTCCGGTGGACAGAGATGAGTGTGCGTCCCATTAGCTAGTTGGTAGGGTAACGGCCTACCAAGGCGACGATGGGTAGCTGGTGTGAGAGCACGACCAGCCACACGGGCACTGAGACACGGGCCCG	Bacteria	Bacteroidetes	Bacteroidia	Chitinophagales	Chitinophagaceae	NA	NA
ASV587	GACGAACGCTGGCGGCGTGCTTAACACATGCAAGTCGAGCGGAAAGGCCCTTCGGGGTACTCGAGCGGCGAACGGGTGAGTAACACGTGAGTAACCTGCCCCAGACTTTGGGATAACCCTCGGAAACGGGGGCTAATACCGAATATTACATTTCACCGCATGGTGGTTTGTGGAAAGTTTTTCGGTTTGGGATGGACTCGCGGCCTATCAGCTTGTTGGTGGGGTAATGGCCTACCAAGGCGAGGACGGGTAGCCGGCCTGAGAGGGCGACCGGCCACACTGGGACTGAGACACGGCCCAG	Bacteria	Actinobacteria	Actinobacteria	Micromonosporales	Micromonosporaceae	Actinoplanes	NA
ASV588	ATTGAACGCTGGCGGCATGCCTTACACATGCAAGTCGAACGGTAACAGGTCTTTCGGGATGCTGACGAGTGGCGAACGGGTGAGTAATACATCGGAACGTGCCTAGTAGTGGGGGATAACTACTCGAAAGAGTGGCTAATACCGCATGAGATCTATGGATGAAAGCAGGGGACCTTCGGGCCTTGTGCTACTAGAGCGGCCGATGGCAGATTAGGTAGTTGGTGGGATAAAAGCTTACCAAGCCTACGATCTGTAGCTGGTCTGAGAGGACGATCAGCCACACTGGGACTGAGACACGGCCCAG	Bacteria	Proteobacteria	Gammaproteobacteria	Betaproteobacteriales	Burkholderiaceae	Comamonas	NA
ASV589	GATGAACGCTAGCGGCAGGCCTAATACATGCAAGTCGAACGGTGTCTTAGGACATAGTGGCGCACGGGTGCGTAACACGTATGCAACCTACCTTACATTGGGGGATAGCCTTTCGAAAGGGAGATTAATACCGCATAAGACAGTAGCTGGGCATCCAGCAGCTGTTAAAGATTTATCGATGTAAGCTGGGCATGCGTCCAATTAGCTAGTTGGTGAGGTAATGGCTCACCAAGGCTATGATTGGTAGGGGAACTGAGAGGTCAATCCCCCACACTGGCACTGAGATACGGGCCAG	Bacteria	Bacteroidetes	Bacteroidia	Cytophagales	Spirosomaceae	Pseudarcicella	NA
ASV590	AGCGAACGCTGGCGGCAGGCTTAACACATGCAAGTCGAACGGGCGTAGCAATACGTCAGTGGCAGACGGGTGAGTAACGCGTGGGAACGTGCCTTTTGGTTCGGAACAACACAGGGAAACTTGTGCTAATACCGGATAAGCCCTTACGGGGAAAGATTTATCGCCAAAAGATCGGCCCGCGTCTGATTAGCTAGTTGGTGAGGTAATGGCTCACCAAGGCGACGATCAGTAGCTGGTCTGAGAGGATGATCAGCCACACTGGGACTGAGACACGGCCCAG	Bacteria	Proteobacteria	Alphaproteobacteria	Rhizobiales	Xanthobacteraceae	Afipia	NA
ASV591	AATGAACGCTGGCGGCAGGCCTAACACATGCAAGTCGAACGGGTCCTTCGGGACTAGTGGCGGACGGGTGAGTAACGCGTGGGAACGTACCTTTTGCTTCGGAATAGCCTCGGGAAACTGGGAGTAATACCGGATGAGCCCTACGGGGGAAAGATTTATCGGCAAAAGATCGGCCCGCGTTGGATTAGGTAGTTGGTGGGGTAATGGCCTACCAAGCCGACGATCCATAGCTGGTTTGAGAGGATGATCAGCCACACTGGGACTGAGACACGGCCCAG	Bacteria	Proteobacteria	Alphaproteobacteria	Rhodobacterales	Rhodobacteraceae	Rhodobacter	NA
ASV592	AACGAACGCTGGCGGCAGGCCTAACACATGCAAGTCGAGCGCATCGCAAGGTGAGCGGCGGACGGGTTAGTAACGCGTGGGAACGTACCCTTTTCTACGGAATAGCTTCGGGAAACTGGAGGTAATACCGTATACGCCCTTAGGGGGAAAGATTTATCGGAGAAGGATCGGCCCGCGTCTGATTAGATAGTTGGTGGGGTAATGGCCTACCAAGTCTACGATCAGTAGCTGGTTTGAGAGGATGATCAGCAACACTGGGACTGAGACACGGCCCAG	Bacteria	Proteobacteria	Alphaproteobacteria	Rhodobacterales	Rhodobacteraceae	Ketogulonicigenium	NA
ASV593	GACGAACGCTGGCGGCGTGCCTAACACATGCAAGTCGAGCGAGTGGAACTTCTTCGGAAGAGAAGCTAGCGGCGGACGGGTGAGTAACACGTGGGCAACCTACCTCATAGAGGGGAATAGCCTTCCGAAAGGGAGATTAATACCGCATAAGATTGTAGCTTCGCATGAAGTAGCAATTAAAGGAGCAATCCGCTATGAGATGGGCCCGCGGCGCATTAGCTAGTTGGTGAGGTAACGGCTCACCAAGGCGACGATGCGTAGCCGACCTGAGAGGGTGATCGGCCACATTGGGACTGAGACACGGCCCAG	Bacteria	Firmicutes	Clostridia	Clostridiales	Clostridiaceae_1	Clostridium_sensu_stricto_1	NA
ASV594	AACGAACGCTGGCGGCATGCCTAACACATGCAAGTCGAACGAGACCTTCGGGTCTAGTGGCGCACGGGTGCGTAACGCGTGGGAACCTGCCCTTGGGTTCGGAATAACGTCGGGAAACTGACGCTAATACCGGATAATGTCTTCGGACCAAAGATTTATCGCCAAAGGATGGGCCCGCGTAGGATTAGCTAGTTGGTGAGGTAACGGCTCACCAAGGCGACGATCCTTAGCTGGTCTTAGAGGATGATCAGCCACACTGGGACTGAGACACGGCCCAG	Bacteria	Proteobacteria	Alphaproteobacteria	Sphingomonadales	Sphingomonadaceae	NA	NA
ASV595	ATTGAACGCTGGCGGCAGGCTTAACACATGCAAGTCGAGCGGGCGAGGTTGCTTCGGTAACTGAGCTAGCGGCGGACGGGTGAGTAATGCTTAGGAATCTGCCTATTAGTGGGGGACAACATCTCGAAAGGGATGCTAATACCGCATACGTCCTACGGGAGAAAGCAGGGGACCTTCGGGCCTTGCGCTAATAGATGAGCCTAAGTCGGATTAGCTAGTTGGTGGGGTAAAGGCCTACCAAGGCGACGATCTGTAGCGGGTCTGAGAGGATGATCCGCCACACTGGGACTGAGACACGGCCCAG	Bacteria	Proteobacteria	Gammaproteobacteria	Pseudomonadales	Moraxellaceae	Acinetobacter	lwoffii
ASV596	GATGAACGCTAGCGGCAGGCTTAACACATGCAAGTCGAGGGGTAGAGGAAGCTTGCTTCCTTGAGACCGGCGCACGGGTGCGTAACGCGTATACAATCTACCTTTTACAGAGGGATAGCCCAGAGAAATTTGGATTAATACCTCATAGTATCTTCGGAAGGCATCTTCTGATTATTAAAGTTCCAACGGTAAAAGATGAGTATGCGTCCCATTAGCTAGATGGTAAGGTAACGGCTTACCATGGCTATGATGGGTAGGGGTCCTGAGAGGGAGATCCCCCACACTGGTACTGAGACACGGACCAG	Bacteria	Bacteroidetes	Bacteroidia	Flavobacteriales	Flavobacteriaceae	Flavobacterium	NA
ASV597	AGCGAACGCTGGCGGCAGGCTTAACACATGCAAGTCGAACGCTCGTCTTCGGACGGGAGTGGCAGACGGGTGAGTAACACGTGGGAACGTACCCTTTGGTTCGGAATAACGCAGGGAAACTTGCGCTAATACCGGATACGCCCTTTTGGGGAAAGGTTTACTGCCGAAGGATCGGCCCGCGTCTGATTAGCTAGTTGGTGGGGTAACGGCCTACCAAGGCGACGATCAGTAGCTGGTCTGAGAGGATGATCAGCCACACTGGGACTGAGACACGGCCCAG	Bacteria	Proteobacteria	Alphaproteobacteria	Rhizobiales	Beijerinckiaceae	Methylobacterium	jeotgali
ASV598	AACGAACGCTGGCGGCATGCCTAACACATGCAAGTCGAACGAAGCCTTCGGGCTTAGTGGCGCACGGGTGCGTAACGCGTGGGAATCTGCCCTTGGGTTCGGAATAACAGTTAGAAATGACTGCTAATACCGGATGATGACGAAAGTCCAAAGATTTATCGCCCAAGGATGAGCCCGCGTAGGATTAGGTAGTTGGTGGGGTAAAGGCCTACCAAGCCGACGATCCTTAGCTGGTCTGAGAGGATGATCAGCCACACTGGGACTGAGACACGGCCCAG	Bacteria	Proteobacteria	Alphaproteobacteria	Sphingomonadales	Sphingomonadaceae	Novosphingobium	NA
ASV599	GATGAACGCTGGCGGCGTGCCTAATACATGCAAGTCGAGCGAACAGACGAGGAGCTTGCTCCTCTGACGTTAGCGGCGGACGGGTGAGTAACACGTGGATAACCTACCTATAAGACTGGGATAACTTCGGGAAACCGGAGCTAATACCGGATAATATATTGAACCGCATGGTTCAATAGTGAAAGACGGTTTTGCTGTCACTTATAGATGGATCCGCGCCGCATTAGCTAGTTGGTAAGGTAACGGCTTACCAAGGCAACGATGCGTAGCCGACCTGAGAGGGTGATCGGTCACACTGGAACTGAGACACGGTCCAG	Bacteria	Firmicutes	Bacilli	Bacillales	Staphylococcaceae	Staphylococcus	NA
ASV600	AATCAACGCTGGCGGCGTGCCTAACACATGCAAGTCGAACGCGAAAGTTCCGCAAGGGATGAGTAGAGTGGCAAACGGGTGAGTAACACGTGGGTGACCTGCCTTCGAGTGGGGGATAACGTCCCGAAAGGGACGCTAATACCGCATAACATCCTGCCGTTGAAGCGGCGGTGATCAAAGCCGGGGACCGCAAGGCCTGGCGCTGGAAGAGGGGCCCGCGTCCGATTAGCTAGTTGGTGGGGTAACGGCTCACCAAGGCGACGATCGGTAGCCGGCCTTAGAGGGCGGACGGCCACACTGGGACTGAGACACGGCCCAG	Bacteria	Acidobacteria	Subgroup_6	NA	NA	NA	NA
ASV601	AACGAACGCTGGCGGCAGGCCTAACACATGCAAGTCGAACGCTGCAGCAATGCAGAGTGGCAGACGGGTGAGTAACGCGTGGGAACCTTCCCAGTGGTACGGAATAGCTCAGGGAAACTTGAGGTAATACCGTATAAGCCCCTAGGGGGAAAGATTTATCGCCATTGGATGGGCCCGCGTCGGATTAGCTAGTTGGTGAGGTAACGGCTCACCAAGGCAACGATCCGTAGCTGGTTTGAGAGAATGACCAGCCACACTGGGACTGAGACACGGCCCAG	Bacteria	Proteobacteria	Alphaproteobacteria	Rhizobiales	Hyphomicrobiaceae	Hyphomicrobium	NA
ASV602	GATGAACGCTAGCGGGAGGCCTAATACATGCAAGTCGAACGGTAACAGGGTAGCAATACCGCTGACGAGTGGCGTACGGGTGCGTAACGCGTACACAATCTACCTTATACTGGGGCATACCCTTTGGAAACGAAGAATAATTCCCCATAAAATATGAAGAAGGCATCTTCTTAATATTAAAGCTCAGGCGGTATAAGATGAGTGTGCGTCCGATTAGGTAGTTGGTAGGGTAACGGCCTACCAAGCCAACGATCGGTAGCTGGTCTGAGAGGATGATCAGCCACACGGGCACTGAGACACGGGCCCG	Bacteria	Bacteroidetes	Bacteroidia	Chitinophagales	37-13	NA	NA
ASV603	GATGAATGCTGGCGGCGTGGATGAGGCATGCAAGTCGAATGGGTTTAGGCCCATGGCAGACGAGGTAGGAACACGTAGGTACGTACCCCAAAGTCAGGGATAATCCGTCGAAAGGCGGCACAATACTTGATGGTCTCTTCGGAGTAAAGATTTATCGCTTTGGGAACGGCCTGCGGGCTATCAGCTTGTTGGTAAGGTAACGGCTTACCAAGGCTACGACGGCTAGGGGAGGTGAGAGCCTGACCCCCACCGATGGAACTGCGACACGGTCCAT	Bacteria	Patescibacteria	Parcubacteria	Candidatus_Kaiserbacteria	NA	NA	NA
ASV604	GATGAACGCTAGCGGGAGGCCTAACACATGCAAGCCGAGCGGTATTGTTTCTTCGGAAATGAGAGAGCGGCGTACGGGTGCGGAACACGTGTGCAACCTGCCTTTATCTGGGGGATAGCCTTTCGAAAGGAAGATTAATACTCCATAACATATTGAACGGCATCGTTTAATATTGAAAGCTCCGGCGGATAGAGATGGGCACGCGCAAGATTAGCTAGTTGGTGAGGTAACGGCTCACCAAGGCGATGATCTTTAGGGGGCCTGAGAGGGTGATCCCCCACACTGGTACTGAGACACGGACCAG	Bacteria	Bacteroidetes	Bacteroidia	Flavobacteriales	Weeksellaceae	Cloacibacterium	NA
ASV605	AACGAACGCTGGCGGCAGGCTTAACACATGCAAGTCGAGCGGGCACCTTCGGGTGTCAGCGGCGAACGGGTGAGTAACGCGTGGGAACGTGCCCTTTCCTCCGGAATAGCCTCGGGAAACTGAGATTAATGCCGGATACGCCCTTTTGGGGAAAGATTTATCGGGGAAGGATCGGCCCGCGTTGGATTAGGTAGTTGGTGGGGTAATGGCCTACCAAGCCGACGATCCATAGCTGGTTTGAGAGGATGATCAGCCACACTGGGACTGAGACACGGCCCAG	Bacteria	Proteobacteria	Alphaproteobacteria	Rhodobacterales	Rhodobacteraceae	Amaricoccus	NA
ASV606	GATGAACGCTAGCGGCAGGCCTAATACATGCAAGACGAACGGTAAGAATTGTAGCAATATGATTCCAAGAGTGTCGTACGGGTGCGTAACACGTATGCAACCTACCTTGTACAGGAGTATAGCTCGGGGAAACTCGAATTAACCCTCCATAATATGTCGATGTGGCATCACATTGATATTAAAACTACGGTGGTACAAGATGGGCATGCGTTTGATTAGCTAGTTGGCGGTGTAATGGACCACCAAGGCGATGATCAATAGGGGAACTGAGAGGTTGATCCCCCACACTGGCACTGAGATACGGGCCAG	Bacteria	Bacteroidetes	Bacteroidia	Cytophagales	Microscillaceae	NA	NA
ASV607	GATGAACGCTGGCGGTATGCTTTACACATGCAAGTCGAACGGGGGTTTTTAACTCTAGTGGCGGACGGGTGAGTAACACGTAAGAATTTGCCTTTAGGAGGGGGACAACAGCTGGAAACGGCTGCTAATACCCCATATGCTTTCGAGTGAAATGGATTTCCGCCTGAAGAGAAGCTTGCGGCTGATTAGCTTGTTGGTGAGGTAATGGCTCACCAAGGCGACGATCAGTATCTGGTTTGAGAGGACGATCAGACACACTGGAACTGAGACACGGTCCAG	Bacteria	Cyanobacteria	Oxyphotobacteria	Chloroplast	NA	NA	NA
ASV608	GATGAACGCTGGCGGCGTGCCTAATACATGCAAGTCGAGCGAATGGATTAAGAGCTTGCTCTTATGAAGTTAGCGGCGGACGGGTGAGTAACACGTGGGTAACCTGCCCATAAGACTGGGATAACTCCGGGAAACCGGGGCTAATACCGGATAACATTTTGAACTGCATGGTTCGAAATTGAAAGGCGGCTTCGGCTGTCACTTATGGATGGACCCGCGTCGCATTAGCTAGTTGGTGAGGTAACGGCTCACCAAGGCAACGATGCGTAGCCGACCTGAGAGGGTGATCGGCCACACTGGGACTGAGACACGGCCCAG	Bacteria	Firmicutes	Bacilli	Bacillales	Bacillaceae	Bacillus	NA
ASV609	GATGAACGCTGGCGGTATGCTTTACACATGCAAGTCATACGAGGATTTTTAATTCAAGTGGCGGACGGGTGAGTAACACGTAAGAATTTACCTTTAGGAGGGGGATAACAACTGGAAACGGTTGCTAATACCCCATATGCTTTCGAGTGAAATGGAGTTTTCCGCCTAGAGAGAAGCTTGCGGCTGATTAGCTTGTTGGTGAGGTAATGGCTTACCAAGGCGACGATCAGTATCTGGTTTGAGAGGACGATCAGACACACTGGAACTGAGACACGGTCCAG	Bacteria	Cyanobacteria	Oxyphotobacteria	Chloroplast	NA	NA	NA
ASV610	ATTGAACGCTGGCGGAATGCTTTACACATGCAAGTCGAACGGTAGAGGGGGCAACCCCTCGAGAGTGGCGAACGGGTGAGTAATATATCGGAACGTGCCCAGTCGTGGGGGATAACGTAGCGAAAGTTACGCTAATACCGCATACGATCTACGGATGAAAGCGGGGGACTCGCAAGAGCCTCGCGCGATTGGAGCGGCCGATATCAGATTAGGTAGTTGGTGGGGTAAAGGCTCACCAAGCCAACGATCTGTAGCTGGTCTGAGAGGACGACCAGCCACACTGGAACTGAGACACGGTCCAG	Bacteria	Proteobacteria	Gammaproteobacteria	Betaproteobacteriales	Burkholderiaceae	Limnohabitans	NA
ASV611	AATCAACGCTGGCGGCGTGCCTAACACATGCAAGTCGAACGCGAAAGGGACTTCGGCCCTGAGTAGAGTGGCGAACGGGTGAGTAACGCGTGGGTGACCTACCCTCGAGTGGGGGATAACGTTCCGAAAGGGACGCTAATACCGCATGACATTCCTGGTTTGAACACCGGGAAATCAAAGCCGGGGACCGCAAGGCCTGGCGCTTGAGGAGGGGCCCGCGTCTGATTAGCTAGTTGGCGGGGTAACGGCCCACCAAGGCGACGATCAGTAGCCGGCCTGAGAGGGCGGACGGCCACACTGGGACTGAGACACGGCCCAG	Bacteria	Acidobacteria	Subgroup_6	NA	NA	NA	NA
ASV612	GACGAACGCTGGCGGCGTGCTTAACACATGCAAGTCGAGCGGAAAGGCTCCTTCGGGGGTACTCGAGCGGCGAACGGGTGAGTAACACGTGAGTAATCTGCCCTTGGCTTCGGGATAGCCACCGGAAACGGTGATTAATACCGGATATGACCACTTCGTGCATGCGTGGTGGTGGAAAGTTTTTCGGCCAGGGATGTGCTCGCGGCCTATCAGCTTGATGGTGAGGTAATGGCTCACCATGGCTTCGACGGGTAGCCGGCCTGAGAGGGTGACCGGTCACACTGGGACTGAGACACGGCCCAG	Bacteria	Actinobacteria	Actinobacteria	Propionibacteriales	Nocardioidaceae	Nocardioides	NA
ASV613	AACGAACGCTGGCGGCAGGCTTAACACATGCAAGTCGAGCGCCCCGCAAGGGGAGCGGCAGACGGGTGAGTAACGCGTGGGAATCTACCCAGCTCTACGGAATAACTCAGGGAAACTTGTGCTAATACCGTATACGCCCTTCGGGGGAAAGATTTATCGGAGTTGGATGAGCCCGCGTTGGATTAGCTAGTTGGTGGGGTAAAGGCCTACCAAGGCGACGATCCATAGCTGGTCTGAGAGGATGATCAGCCACACTGGGACTGAGACACGGCCCAG	Bacteria	Proteobacteria	Alphaproteobacteria	Rhizobiales	Rhizobiaceae	Aminobacter	NA
ASV614	GATGAACGCTGGCGACGTGGATAAGGCATGCAAGTCAAACGGGAAACTTTGCGATTACATCAAGAACGTTTCTAGTGGCAAACGAGGTAGTAACATGTGGGTAACATTCCCTTTAGTCAGGAATAACTCATCGAAAGATGAGCTAATACTTGATAGTCCCTTTGATTTATTTCATTGGGTAAAGATTTATCGCTAAAGGATTGGCTCGCAAGATATCAGCTAGTTGGTAGTGTAATGGACTACCAAGGCTATGACGTCTAGGGGAGCTGAGAGGCTGACCCCCACCGATGGAACTGAGACACGGTCCAT	Bacteria	Patescibacteria	Parcubacteria	Candidatus_Zambryskibacteria	NA	NA	NA
ASV615	AACGAACGCTGGCGGCAGGCTTAACACATGCAAGTCGAGCGAGATCTTCGGGTCTAGCGGCGGACGGGTGAGTAACGCGTGGGAACGTGCCCTTTGCTACGGAATAGTCCTGGGAAACTGGGGGTAATACCGTATACGCCCTTTTGGGGAAAGATTTATCGGCGAAGGATCGGCCCGCGTTGGATTAGGTAGTTGGTGGGGTAATGGCCTACCAAGCCGACGATCCATAGCTGGTTTGAGAGGATGATCAGCCACACTGGGACTGAGACACGGCCCAG	Bacteria	Proteobacteria	Alphaproteobacteria	Rhodobacterales	Rhodobacteraceae	Paracoccus	NA
ASV616	GATGAATGCTGGCGGTATGGATAAGTCATGCAAGTCGAACGGGTAGCAATACCAGTGGCAGACGAGGTAGTAACACGTAGGAACATACACCGAAGTCAGGGATAGCCAGCCGAAAGGTTGGGTAATACTTGATGGTCTCGCGAGAGTAAAGATTTATCGCTTCGGGAGTGGCCTGCGTAATATCAGCTAGTTGGTAAGGTAATGGCTTACCAAGGCTACGACGTTTAGGGGAGCTGAGAGGCTGACCCCCACCGATGGGACTGAGATACGGCCCAT	Bacteria	Patescibacteria	Parcubacteria	Candidatus_Kaiserbacteria	NA	NA	NA
ASV617	AGCGAACGCTGGCGGCAGGCCTAACACATGCAAGTCGAACGAACTCTTCGGAGTTAGTGGCGGACGGGTGAGTAACACGTGGGAACGTGCCTTTAGGTTCGGAATAACTCAGGGAAACTTGTGCTAATACCGAATGTGCCCTTCGGGGGAAAGATTTATCGCCTTTAGAGCGGCCCGCGTCTGATTAGCTAGTTGGTGAGGTAAAGGCTCACCAAGGCGACGATCAGTAGCTGGTCTGAGAGGATGATCAGCCACATTGGGACTGAGACACGGCCCAA	Bacteria	Proteobacteria	Alphaproteobacteria	Caulobacterales	Caulobacteraceae	Brevundimonas	NA
ASV618	ATTGAACGCTGGCGGTATGCCTTACACATGCAAGTCGAACGGTAGAGGAGCAATCCTCGAGAGTGGCGAACGGGTGAGTAATACATCGGAACGTGCCCAGTCGTGGGGGATAACGTAGCGAAAGCTACGCTAATACCGCATACGACCTGAGGGTGAAAGCGGGGGACCGTAAGGCCTCGCGCGATTGGAGCGGCCGATGGCAGATTAGGTAGTTGGTGGGGTAAAGGCCCACCAAGCCTGCGATCTGTAGCTGGTCTGAGAGGACGACCAGCCACACTGGGACTGAGACACGGCCCAG	Bacteria	Proteobacteria	Gammaproteobacteria	Betaproteobacteriales	Burkholderiaceae	Sphaerotilus	NA
ASV619	GATGAACGCTGGCGGTATGCTTTACACATGCAAGTCGTACGAGAGTTTTTAACTCTAGTGGCGGACGGGTGAGTAACACGTAAGAATTTGCCTTTAGGAGGGGGATAACAACTGGAAACGGTTGCTAATACCCCATATGCTTTCGAGTGAAATGGATTTCCGCCTAAAGAGAAGCTTGCGGCTGATTAGCTTGTTGGTGAGGTAATGGCTCACCAAGGCGACGATCAGTATCTGGTTTGAGAGGACGATCAGACACACTGGAACTGAGACACGGTCCAG	Bacteria	Cyanobacteria	Oxyphotobacteria	Chloroplast	NA	NA	NA
ASV620	GACGAACGCTGGCGGCGTGCTTAACACATGCAAGTCGAACGGTGACCGAGGAGCTTGCTCCTCGTGATCAGTGGCGAACGGGTGAGTAACACGTGAGTAACCTGCCCCAGACTCTGGAATAACCCCGGGAAACCGGAGCTAATACCGGATACGAGACGGAGTCGCATGACTACCGTCTGGAAAGTTTTTCGGTCTGGGATGGACTCGCGGCCTATCAGCTTGTTGGTGAGGTAGTGGCTCACCAAGGCGACGACGGGTAGCCGGCCTGAGAGGGCGACCGGCCACACTGGGACTGAGACACGGCCCAG	Bacteria	Actinobacteria	Actinobacteria	Micrococcales	Intrasporangiaceae	Tetrasphaera	NA
ASV621	GATGAACGCTGGCGGCATGCTTAACACATGCAAGTCGTACGAATGAATTTCGGCTCATTTTGGAAACAAAATGAAACGAAATTTAATGAGTGGCGGACGGGTGAGTAACACGTAAGAACCTACCTTTTGGAGAGGGATAACCACTGGAAACGGTGGCTAATACCTCATATTGCTGAGAAGTGAAAAGATATATAATCGCCAAGAGATGGGCTTGCGGCTGATTAGCTAGTTGGTGAGGTAATAGCTTACCAAGGCAATGATCAGTAGCTGGTCTGAGAGGATGATCAGCCACACTGGGACTGAGACACGGCCCAG	Bacteria	Cyanobacteria	Oxyphotobacteria	Chloroplast	NA	NA	NA
ASV622	GATGAACGCTAGCGGCAGGCTTAACACATGCAAGTCGAGGGGTATAGTTCTTCGGAACTAGAGACCGGCGCACGGGTGCGTAACGCGTATGCAATCTACCTTTCACAAAGGGATAGCCCAGAGAAATTTGGATTAATACCTTATAGTATAGCGACTTCGCATGGAGCTGCTATTAAAGATTTATCGGTGAAAGATGAGCATGCGTCCCATTAGCTAGTTGGTAAGGTAACGGCTTACCAAGGCTACGATGGGTAGGGGTCCTGAGAGGGAGATCCCCCACACTGGTACTGAGACACGGACCAG	Bacteria	Bacteroidetes	Bacteroidia	Flavobacteriales	Flavobacteriaceae	Flavobacterium	NA
ASV623	GATGAACGCTGGCGATAGGCCTAACACATGCTAGTCGTACGAAAAAATTAGTTTTTTAGTGGCAAACGGGTGAGTAATTGCGTAAGAATTTACCTTTAGAAAGAGGATAACAATTAGAAATGATTACTAATACTCTATATACCAATTTATTATATTTTGGTAAAAAAATTTTGTCTAAAGAGAAGCTTACGTCTGATTAGCTAGTTGGTAGGGTAAATGCCTACCAAGGCGATGATCAGTAGCTGGTCTGAGAGGACGACCAGCCACACTGGGACTGAGACACGGCCCAG	Bacteria	Cyanobacteria	Oxyphotobacteria	Chloroplast	NA	NA	NA
ASV624	GACGAACGCTGGCGGCGTGCTTAACACATGCAAGTCGAGCGATGAAACACCTTCGGGTGTGAATTAGCGGCGAACGGGTGAGGAACACGTGAGAAATCTGCCTTCAACTCTGGGATAACTCCGGGAAACCGGGGCTAATACCGGATATGAGCCTTGATCGCATGATCGGGGCTGGAAAGTTTTTCGGTTGAAGATGATCTCGCGGCCTATCAGCTTGTTGGTGAGGTAATGGCTCACCAAGGCGACGACGGGTAGCCGGCCTGAGAGGGCGACCGGCCACACTGGGACTGAGACACGGCCCAG	Bacteria	Actinobacteria	Actinobacteria	Frankiales	Sporichthyaceae	Candidatus_Planktophila	NA
ASV625	ATTGAACGCTGGCGGCAGGCCTAACACATGCAAGTCGAGCGGTAGAGAGAAGCTTGCTTTTCTTGAGAGCGGCGGACGGGTGAGTAATGCCTAGGAATCTGCCTAGTGGTGGGGGATAACGTTCGGAAACGGACGCTAATACCGCATACGTCCTACGGGAGAAAGCGGGGGACCTTCGGGCCTCGCGCCATTAGATGAGCCTAGGTCGGATTAGCTAGTTGGTGAGGTAATGGCTCACCAAGGCGACGATCCGTAACTGGTCTGAGAGGATGATCAGTCACACTGGAACTGAGACACGGTCCAG	Bacteria	Proteobacteria	Gammaproteobacteria	Pseudomonadales	Pseudomonadaceae	Pseudomonas	NA
ASV626	AACGAACGCTGGCGGCAGGCTTAACACATGCAAGTCGAGCGGGCCCGCAAGGGTCAGCGGCGGACGGGTTAGTAACGCGTGGGAACGTGCCTTGTGCTCTGGAATAGCCCTGGGAAACTGGGGGTAATACCGGATGTGCCCTGAGGGGGAAAGATTTATCGGCACAGGATCGGCCCGCGTCTGATTAGGTAGTTGGTGGGGTAACGGCTCACCAAGCCGACGATCGGTAGCTGGTTTGAGAGGATGATCAGCAACACTGGGACTGAGACACGGCCCAG	Bacteria	Proteobacteria	Alphaproteobacteria	Rhodobacterales	Rhodobacteraceae	Rubellimicrobium	NA
ASV627	GGTGAATGCTGGCGGTATGGATAAGGCATGCAAGTCGAGTGGGTTTAGACCCACGGCAGACGAGGTAGTAATAGGTAGGAACGTCCCCAGAAGTCGGGCATAACCAGCCGAAAGGTTGGATAATTCCCGATATTGTCGCGAGATGAAAGATTTATCGCTTCTGGAGCGGCCTGCCATGTATCAGCTAGTTGGTGAGGTAATGGCTCACCAAGGCTATGACGCATAGGGGACCTGAGAGGGTGACCCCCACCGATCGGACTGAGACACGGCCGAT	Bacteria	Patescibacteria	Parcubacteria	Candidatus_Kaiserbacteria	NA	NA	NA
ASV628	GACGAACGCTGGCGGCGTGCTTAACACATGCAAGTCGAACGGAAAGGCCCGCTTGCGGGTACTCGAGTGGCGAACGGGTGAGTAACACGTGGGCAACCTGCCCTCAGCTCTGGGATAACTCCGGGAAACCGGTGCTAATACTGGATATCGACTTCTGCCTCGCATGGGGTGTTGTTGAAAGTTTTTCGGCTGGGGATGGGCCCGCGGCCTATCAGCTTGTTGGTGGGGTGATGGCCTACCAAGGCGACGACGGGTAGCCGGCCTGAGAGGGCGACCGGCCACACTGGGACTGAGACACGGCCCAG	Bacteria	Actinobacteria	Actinobacteria	Frankiales	Nakamurellaceae	Nakamurella	NA
ASV629	AACGAACGCTGGCGGCATGCCTAACACATGCAAGTCGAACGAGACCTTCGGGTCTAGTGGCGCACGGGTGCGTAACGCGTGGGAATCTGCCCCTCGGTTCGGAACAACAGTTAGAAATGACTGCTAATACCGGATGATGACGAAAGTCCAAAGATTTATCGCCGAGGGATGAGCCCGCGTAGGATTAGCTTGTTGGTGAGGTAAAGGCTCACCAAGGCGACGATCCTTAGCTGGTCTGAGAGGATGATCAGCCACACTGGGACTGAGACACGGCCCAG	Bacteria	Proteobacteria	Alphaproteobacteria	Sphingomonadales	Sphingomonadaceae	Sphingomonas	NA
ASV630	ATTGAACGCTGGCGGCGTGCTTTACACATGCAAGTCGAGCGGCAGCATGACCTTCGGGTCGATGGCGAGCGGCGAACGGGTGAGTAATACATCGGAACGTACCTTTTAGTGGGGGATAACGCATCGAAAGATGTGCTAATACCGCATAATCTCTGAGGAGGAAAGGCGGGGATCACGTAAGTGACCTGTCGCTGAAAGAGCGGCCGATGGTCGATTAGCTAGTTGGCGGGGTAAAAGCCCACCAAGGCGATGATCGATAGCGGGTCTGAGAGGACGATCCGTCACACTGGGACTGAGACACGGCCCAG	Bacteria	Proteobacteria	Gammaproteobacteria	Betaproteobacteriales	Neisseriaceae	NA	NA
ASV631	GACGAACGCTGGCGGCGTGCTTAACACATGCAAGTCGAACGATGAAGGGAAAGCTTGCTTTTCTGGATTAGTGGCGAACGGGTGAGTAACACGTGAGTAATCTGCCCTTGACTCTGGGATAAGCGCTGGAAACGGTGTCTAATACTGGATATTTCGCTGCACAGGCATCTGTGTGGTGGGAAAGATTTTTTGGTCAGGGATGAGCTCGCGGCCTATCAGCTTGTTGGTGAGGTAATGGCTTACCAAGGCGACGACGGGTAGCCGGCCTGAGAGGGTGACCGGCCACATTGGGACTGAGACACGGCCCAG	Bacteria	Actinobacteria	Actinobacteria	Micrococcales	Microbacteriaceae	Humibacter	NA
ASV632	AACGAACGCTGGCGGCATGCCTAACACATGCAAGTCGAACGAGACCTTCGGGTCTAGTGGCGCACGGGTGCGTAACGCGTGGGAATCTGCCCTTCGGTTCGGAACAACAGTTAGAAATGACTGCTAATACCGGATGATGACGTAAGTCCAAAGATTTATCGCCGAAGGATGAGCCCGCGTAGGATTAGCTAGTTGGTGAGGTAAAGGCTCACCAAGGCGACGATCCTTAGCTGGTCTGAGAGGATGATCAGCCACACTGGGACTGAGACACGGCCCAG	Bacteria	Proteobacteria	Alphaproteobacteria	Sphingomonadales	Sphingomonadaceae	Sphingomonas	NA
ASV633	GATGAACGCTGGCGGTATGCTTTACACATGCAAGTCGAACGGTAACATTTCTAGCTTGCTAGAAGATGACGAGTGGCGGACGGGTGAGTAACACGTAAGAATTTGCCTTTAGGAGGGGGATAATAACTGGAAACAGTTGGTAATACCCCATATGCTTTCGAGTGAAAAAGAGTTTTCTGCCTAAAGAGAAGCTTGCGGCTGATTAGCTTGTTGGTAAGGTAATGGCTTACCAAGGCGACGATCAGTATCTGGTTTGAGAGGACGATCAGACACACTGGAACTGAGACACGGTCCAG	Bacteria	Cyanobacteria	Oxyphotobacteria	Chloroplast	NA	NA	NA
ASV634	GACGAACGCTGGCGGCGTGCTTAACACATGCAAGTCGAACGATGAAGCCCCTTCCTTGTGTTGGGGTGGATTAGTGGCGAACGGGTGAGTAACACGTGAGCAACCTGCCCTCCACTCTGGGATAAGCCCGGGAAACTGGGTCTAATACTGGATAGGACCACTTGCCGCATGGCTGGTGGTGGAAAGATTTTTCGGTGGAGGATGGGCTCGCGGCCTATCAGCTTGTTGGTGGGGTAGTGGCCTACCAAGGCAGTGACGGGTAGCCGGCCTGAGAGGGCGACCGGCCACACTGGGACTGAGACACGGCCCAG	Bacteria	Actinobacteria	Actinobacteria	Micrococcales	Dermacoccaceae	NA	NA
ASV635	GATGAACGCTAGCGGCAGGCTTAACACATGCAAGTCGAGGGGTAGAATCAGCTTGCTGATTTGAGACCGGCGCACGGGTGCGTAACGCGTATGCAACCTACCTTTCACAGGGGGATAGCCCAGAGAAATTTGGATTAATACCCCATGGTATATTTGAGTGGCATCACTTGATTATTAAAGTTCCAACGGTGAAAGATGGGCATGCGTCCCATTAGTTAGTTGGTAAGGTAACGGCTTACCAAGACGATGATGGGTAGGGGTCCTGAGAGGGAGATCCCCCACACTGGTACTGAGACACGGACCAG	Bacteria	Bacteroidetes	Bacteroidia	Flavobacteriales	Flavobacteriaceae	Flavobacterium	NA
ASV636	ATTGAACGCTGGCGGCAGGCTTAACACATGCAAGTCGAACGATGATTATCTAGCTTGCTAGATATGATTAGTGGCGGACGGGTGAGTAACATTTAGGAATCTGCCTAGTAGTGGGGGATAGCTCGGGGAAACTCGAATTAATACCGCATACGACCTACGGGTGAAAGGGGGCGCAAGCTCTTGCTATTAGATGAGCCTAAATCAGATTAGCTAGTTGGTGGGGTAAAGGCCTACCAAGGCGACGATCTGTAACTGGTCTGAGAGGATGATCAGTCACACCGGAACTGAGACACGGTCCGG	Bacteria	Proteobacteria	Gammaproteobacteria	Pseudomonadales	Moraxellaceae	Enhydrobacter	NA
ASV637	AACGAACGCTGGCGGCAGGCTTAACACATGCAAGTCGAACGCCCCGCAAGGGGAGTGGCAGACGGGTGAGTAACACGTGGGAACCTTCCTCGTTGTACGGAACAACTCAGGGAAACTTGAGCTAATACCGTATAAGTCCGAGAGGAGAAAGATTTATCGCAATGAGACGGGCCCGCGTCGGATTAGCTAGTTGGTAAGGTAACGGCTTACCAAGGCGACGATCCGTAGCTGATCTGAGAGGATGATCAGCCACACTGGGACTGAGACACGGCCCAG	Bacteria	Proteobacteria	Alphaproteobacteria	Rhizobiales	Rhizobiales_Incertae_Sedis	NA	NA
ASV638	AACGAACGCTGGCGGCATGCCTAACACATGCAAGTCGAACGAACCCTTCGGGGTTAGTGGCGCACGGGTGCGTAACGCGTGGGGATCTGCCCTTTGCTTCGGAATAACAGTTAGAAATGACTGCTAATACCGGATGATGTCGAAAGACCAAAGATTTATCGGCAAAGGATGAACCCGCGTAGGATTAGCTTGTTGGTGGGGTAAAGGCCTACCAAGGCGAAGATCCTTAGCTGGTCTGAGAGGATGATCAGCCACACTGGGACTGAGACACGGCCCAG	Bacteria	Proteobacteria	Alphaproteobacteria	Sphingomonadales	Sphingomonadaceae	Novosphingobium	NA
ASV639	GATGAATGCTGGCGGCGTGGATGAGGCATGCAAGTCGAATGGGTTTAGGCCCATGGCAGACGAGGTAGGAACACGTAGGTACGTACCCCAAAGTCAGGGATAATCCGTCGAAAGGCGGAATAATACTTGATGGTCTCTTCGGAGTAAAGATTTATCGCTTTGGGAACGGCCTGCGGGCTATCAGCTTGTTGGTAAGGTAACGGCTTACCAAGGCTACGACGGCTAGGGGAGGTGAGAGCCTGACCCCCACCGATGGAACTGCGACACGGTCCAT	Bacteria	Patescibacteria	Parcubacteria	Candidatus_Kaiserbacteria	NA	NA	NA
ASV640	GACGAACGCTGGCGGCGTGCCTAATACATGCAAGTCGAGCGGACCAACTAAGAGCTTGCTCTTAAGAGGTCAGCGGCGGACGGGTGAGTAACACGTGGGCAACCTGCCTTGCAGACTGGGATAACTCCGGGAAACCGGGGCTAATACCGGATGATCAATGGAACTGCATAGTTCTATTGTAAAAGTGGGGATTTATCCTCACACTGCAAGATGGGCCCGCGGCGCATTAGCTAGTTGGTAAGGTAATGGCTTACCAAGGCGACGATGCGTAGCCGACCTGAGAGGGTGATCGGCCACACTGGAACTGAGACACGGTCCAG	Bacteria	Firmicutes	Bacilli	Bacillales	Sporolactobacillaceae	Salipaludibacillus	NA
ASV641	ATTGAACGCTGGCGGCATGCCTTACACATGCAAGTCGAACGGCAGCACGGGAGCAATCCTGGTGGCGAGTGGCGAACGGGTGAGTAATATATCGGAACGTGCCCAGTCGTGGGGGATAACGTAGCGAAAGTTACGCTAATACCGCATACGATCTACGGATGAAAGCGGGGGACTCGCAAGAGCCTCGCGCGATTGGAGCGGCCGATATCAGATTAGGTAGTTGGTGGGGTAAAGGCTCACCAAGCCAACGATCTGTAGCTGGTCTGAGAGGACGACCAGCCACACTGGAACTGAGACACGGTCCAG	Bacteria	Proteobacteria	Gammaproteobacteria	Betaproteobacteriales	Burkholderiaceae	Limnohabitans	NA
ASV642	AGTGAACGCTGGCGGTGCGCCTAACACATGCAAGTCGAGTGGGTTTAGACCCACGGCGAACGGCTGCGTAACGCGTTGGTACCCACCCCGAACTCAGGGATAACCCGCCGAAAGGCGGGCTAATACCGGATGGTCCCGCAAGGGTAAAGATTTATCGGTTCGGGAGGGGCCTGCGTCCTATCAGGTAGTTGGTGAGGTAACGGCTCACCAAGCCTATGACGGGTAGCTGGTTTGAGAGAACGACCAGCCAGAATGGAACTGAGACACGGTCCAT	Bacteria	Patescibacteria	Gracilibacteria	Candidatus_Peribacteria	NA	NA	NA
ASV643	GATGAACGCTGGCGGCGTGCTTAACACATGCAAGTCGAACGATGATGCCCAGCTTGCTGGGTGGATTAGTGGCGAACGGGTGAGTAACACGTGGGTGATCTGCCTCGTACTTCGGGATAAGCCTGGGAAACTGGGTCTAATACCGGATAGGACTGCATCGTAGGGGTGTGGTGGAAAGTTTTTTCGGTACGAGATGAGCCTGCGGCCTATCAGCTTGTTGGTGGGGTAATGGCCTACCAAGGCGTCGACGGGTATCCGGCCTGAGAGGGTGTACGGACACATTGGGACTGAGATACGGCCCAG	Bacteria	Actinobacteria	Actinobacteria	Corynebacteriales	Corynebacteriaceae	Corynebacterium_1	NA
ASV644	GACGAACGCTGGCGGCGTGCTTAATACATGCAAGTCGAACGGGGTCCAACCACTCGCAAGAGTGGGAAAGATCTAGTGGCGAACGGGTGCGTAACACGTGAGAAACCTGCCCCGGTCTCTGGAATAACAAGTGGAAACACTTGCTAATACCGGATGCCGTCTGCCCACCGCATGGTGGATTGACGAAAGATTTATCGGATCGGGAGGGTCTCGCGGCCTATCAGCTAGTTGGCGGGGTAACGGCCCACCAAGGCGTCGACGGGTAGCTGGTCTGAGAGGATGATCAGCCACACTGGGACTGAGACACGGCCCAG	Bacteria	Actinobacteria	Acidimicrobiia	Microtrichales	Ilumatobacteraceae	NA	NA
ASV645	ATTGAACGCTGGCGGCAGGCCTAACACATGCAAGTCGAGCGGTTGAGGTAGCTTGCTACCGATACAGCGGCTGACGGGTGAGTAATACATGGGAATCTGCCTGGTAGTGGGGGACAACGTTTCGAAAGGAACGCTAATACCGCATACGCCCTACGGGGGAAAGGGGGGGATCTTCGGACCTCTCGCTATCAGATGAGCCCATGTCAGATTAGCTTGTTGGTGAGGTAAAGGCTCACCAAGGCGACGATCTGTAACTGGTCTGAGAGGATGATCAGTCACACTGGAACTGAGACACGGTCCAG	Bacteria	Proteobacteria	Gammaproteobacteria	Cellvibrionales	Cellvibrionaceae	Cellvibrio	NA
ASV646	GATGAATGCTGGCGGCGTGGATGAGGCATGCAAGTCGAATGAGTTTATACTCATGGCAGACGAGGTAGGAACACGTAGGTACGTACCCTAAAGTCAGGGATAATCCGTCGAAAGGCGGGATAATACTTGATGGTCCCTTCGGGGTAAAGATTTATCGCTTTAGGAACGGCCTGCGGGCTATCAGCTTGTTGGTAAGGTAACGGCTTACCAAGGCTACGACGGCTAGGGGAGGTGAGAGCCTGACCCCCACCGATGGAACTGCGACACGGTCCAT	Bacteria	Patescibacteria	Parcubacteria	Candidatus_Kaiserbacteria	NA	NA	NA
ASV647	ATTGAACGCTGGCGGCAGGCTTAACACATGCAAGTCGAACGGAACCTTCGGGTTTAGTGGCGAACGGGTGAGTAATACCTAGGAATCTGCCTATTAGTGGGGGATAACGGCTCGAAAGGGTCGCTAATACCGCATACGTCCTACGGGAGAAAGTGGGGGATCTTCGGACCTCACGCTAATAGATGAGCCTAGGCCGGATTAGCTAGTTGGTAGGGTAAAGGCCTACCAAGGCGACGATCCGTAGCTGGTCTGAGAGGATGATCAGCCACACTGGAACTGAGACACGGTCCAG	Bacteria	Proteobacteria	Gammaproteobacteria	Pseudomonadales	Moraxellaceae	NA	NA
ASV648	AACGAACGCTGGCGGCAGGCTTAACACATGCAAGTCGAGCGAGGACTTCGGTTCTAGCGGCGGACGGGTGAGTAACGCGTGGGAACGTGCCCTTTTCTGCGGAATAGCCTCGGGAAACTGAGAGTAATACCGCATACGCCCTTTTGGGGAAAGATTTATCGGAGAAGGATCGGCCCGCGTTGGATTAGGTAGTTGGTGGGGTAATGGCCTACCAAGCCGACGATCCATAGCTGGTTTGAGAGGATGATCAGCCACACTGGGACTGAGACACGGCCCAG	Bacteria	Proteobacteria	Alphaproteobacteria	Rhodobacterales	Rhodobacteraceae	NA	NA
ASV649	ATTGAACGCTGGCGGCATGCCTTACACATGCAAGTCGAACGGCAGCACGGGAGCTTGCTCCTGGTGGCGAGTGGCGAACGGGTGAGTAATGCATCGGAACGTACCGTGTAATGGGGGATAACGCTTCGAAAGAGGTGCTAATACCGCATACGCCCTGAGGGGGAAAGCGGGGGATCGCAAGACCTCGCGTTATACGAGCGGCCGATGTCCGATTAGCTAGTTGGTGGGGTAAAGGCCTACCAAGGCGACGATCGGTAGCTGGTCTGAGAGGACGGCCAGCCACACTGGGACTGAGACACGGCCCAG	Bacteria	Proteobacteria	Gammaproteobacteria	Betaproteobacteriales	NA	NA	NA
ASV650	GATGAACGCTGGCGGCGTGCTTAACACATGCAAGTCGAACGGTGAAGCCAAGCTTGCTTGGTGGATCAGTGGCGAACGGGTGAGTAACACGTGAGCAATCTGCCCTTGACTCTGGGATAAGCGCTGGAAACGGCGTCTAATACTGGATATGAGCTGTGGCCGCATGGTCGGCAGTTGGAAAGAATTTCGGTCAAGGATGAGCTCGCGGCCTATCAGCTTGTTGGTGAGGTAATGGCTCACCAAGGCGTCGACGGGTAGCCGGCCTGAGAGGGTGACCGGCCACACTGGGACTGAGACACGGCCCAG	Bacteria	Actinobacteria	Actinobacteria	Micrococcales	Microbacteriaceae	Microbacterium	NA
ASV651	GATGAACGCTGGCGGCGTGCCTAACACATGCAAGTCGAACGGTCACAGCAATGTGATAGTGGCGGACGGGTGAGTAACGCGTAAGAATCTACCTCTAGGACGGGGACAACAGTTGGAAACGACTGCTAAAACCCGATGTGCCGCAAGGTGAAATATTTATAGCCTAGAGAAGAGCTTGCGTCTGATTAGCTAGTTGGTGGGGTAAGAGCTTACCAAGGCGACGATCAGTAGCTGGTCTGAGAGGATGAGCAGCCACACTGGGACTGAGACACGGCCCAG	Bacteria	Cyanobacteria	Oxyphotobacteria	Nostocales	Microcystaceae	Chalicogloea_CCALA_975	NA
ASV652	ATTGAACGCTGGCGGTATGCTTAACACATGCAAGTCGAACGGTAACAGTTGGTAGCTTGCTACCAAGCTGACGAGTGGCGGACGGGTGAGTAACGCGTAGGAATCTGTCCAGACGAGTGGGATAACAGTCGGAAACGACTGCTAATACCACGTGTGACCTAAGGGTGAAAGGGGTATGGGTAACCATACTCGTGTCTGGGTGAGCCTGCGTCAGATTAGCTAGTTGGTAGGGTAAAGGCCTACCAAGGCCGAGATCTGTAGCTGTTTTGAGAGGAAGAACAGCCACACTGGGACTGAGATACGGCCCAG	Bacteria	Proteobacteria	Gammaproteobacteria	NA	NA	NA	NA
ASV653	AACGAACGCTGGCGGCAGGCCTAACACATGCAAGTCGAACGCCCCGCAAGGGGAGTGGCAGACGGGTGAGTAACACGTGGGAACCTTCCCTATAGTACGGAATAGCCCAGGGAAACTTGGAGTAATACCGTATACGCCCGAGAGGAGAAAGATTTATCGCTATAGGATGGGCCCGCGTAGGATTAGCTAGTTGGTGAGGTAATGGCTCACCAAGGCGACGATCCTTAGCTGGTTTGAGAGAATGACCAGCCACACTGGGACTGAGACACGGCCCAG	Bacteria	Proteobacteria	Alphaproteobacteria	Rhizobiales	Hyphomicrobiaceae	Hyphomicrobium	NA
ASV654	GACGAACGCTGGCGGCGTGCCTAAAACATGCAAGTCGAACGAGGTCCACCCAGTGGCAACACTGGTGAAGACCTAGTGGCGAACGGGTGAGTAACACGTGAGGAACCTGCCCCGAAGACCGGAATAACCCTCCGAAAGGAGAGCTAATACCGGATACCCCCTGGAGATCGCATGGTCACCAGAGGAAATGCATTGTGCTTCGGGAGGGCCTCGCGGCCTATCAGCTTGTTGGTGAGGTAACGGCTCACCAAGGCATCGACGGGTAGCTGGTCTGAGAGGACGACCAGCCACACTGGGACTGAGACACGGCCCAG	Bacteria	Actinobacteria	Acidimicrobiia	Microtrichales	Iamiaceae	Iamia	NA
ASV655	ACCTCCCTCTTTCTTCCTTCTTCCCCCCTGCAAGTCGCGGGAGAAGGAACCTTCGGGTTCTGGGCACCGGCGCACGGGTGAGTAACGCGTGGGAACGTACCCTTCGGCGGGGGACAACAGTTGGAAACGACTGCTAATACCGCATACGCTCTATGGAGGAAAGGCTTCGGCCACCGAGGGATCGGCCCGCGTTAGATTAGGTAGTTGGTGAGGTAATGGCTCACCAAGCCTACGATCTATAGCTGGTCTGAGAGGATGATCAGCCACACTGGAACTGAGACACGGTCCAG	Bacteria	Proteobacteria	Alphaproteobacteria	Rhodospirillales	Terasakiellaceae	NA	NA
ASV656	GACGAACGCTGGCGGCGTGCCTAATACATGCAAGTCGAACGAACCGACGGAGAACTTGTTCTCCTGACGTGAGTGGCGGACGGGTGAGTAACACGTGGGAAACCTACCCTTTAGCGGGGGATAACAGTCGGAAACGACTGCTAATACCGCATAGCGCATTGATTCGCATGAATCGATGAGGAAAGATGGTTCTGCTATCACTAAAGGATGGTCCCGCGGTGCATTAGCTAGTTGGTAAGGTAACGGCTTACCAAGGCAATGATGCATAGCCGACCTGAGAGGGTAATCGGCCACATTGGGACTGAGACACGGCCCAA	Bacteria	Firmicutes	Bacilli	Lactobacillales	Aerococcaceae	Ignavigranum	NA
ASV657	GACGAACGCTGGCGGCGTGCTTAACACATGCAAGTCGAACGATGAACTGGAGCTTGCTCCAGGGATTAGTGGCGAACGGGTGAGTAACACGTGAGTAACCTGCCCTTGACTCTGGGATAAGCGCTAGAAATGGCGTCTAATACCGGATACGAGCTTCAGCCGCATGGCTAGGAGTTGGAAAGAATTTTGGTCAAGGATGGACTCGCGGCCTATCAGCTAGTTGGTGAGGTAATGGCTCACCAAGGCGACGACGGGTAGCCGGCCTGAGAGGGTGACCGGCCACACTGGGACTGAGACACGGCCCAG	Bacteria	Actinobacteria	Actinobacteria	Micrococcales	Microbacteriaceae	Frigoribacterium	faeni
ASV658	AACGAACGCTGGCGGCGCGCCTAACACATGCAAGTCGAGCGCCTCCTTCGGGGGGAGCGGCGCACGGGTGAGTAACGCGTGGGAACCTGCCCTGGGGTTCGGGACAACGGCTGGAAACGGCCGCTGACACCGGATACGGCCTCTCGCAAGGGAGGCGAAAGTTTACGCCCTGGGATGGGCCCGCGTCCGATTAGCTTGTTGGTGGGGTAACGGCCCACCAAGGCTGCGATCGGTAGCCGGTCTGAGAGGATGATCGGCCACACTGGGACTGAGACACGGCCCAG	Bacteria	Proteobacteria	Alphaproteobacteria	Tistrellales	Geminicoccaceae	Candidatus_Alysiosphaera	NA
ASV659	GATGAACGCTGGCGGCGTGCTTAAGACATGCAAGTCGGACGCAGCCTTCGGGCTGAGTGGCGTACGGGTGAGTAACACGTAACTGACCTACCCTAAAGTTCTGAATAACCTGGCGAAAGCCTGGGCTAATACAGGATGTGCAGTAGCGCTTTGGCGCTACTGTAAAGATTTATCGCTTTAGGATGGGGTTGCGTTCCATCAGCTAGATGGTGGGGTAAAGGCCTACCATGGCGACGACGGATAGCCGGCCTGAGAGGGTGGCCGGCCACAGGGGCACTGAGACACGGGCCCC	Bacteria	Deinococcus-Thermus	Deinococci	Deinococcales	Deinococcaceae	Deinococcus	NA
ASV660	ATTGAACGCTGGCGGCATGCTTTACACATGCAAGTCGAACGGTAACAGGGAGCTTGCTCCGCTGACGAGTGGCGAACGGGTGAGTAATGCATCGGAACGTACCGTGTAATGGGGGATAACGTAGCGAAAGTTACGCTAATACCGCATACGCCCTGAGGGGGAAAGTGGGGGACCGTAAGGCCTCACGTTATACGAGCGGCCGATGTCGGATTAGCTAGTTGGTGGGGTAAAGGCCTACCAAGGCGACGATCCGTAGCGGGTCTGAGAGGATGATCCGCCACACTGGGACTGAGACACGGCCCAG	Bacteria	Proteobacteria	Gammaproteobacteria	Betaproteobacteriales	Rhodocyclaceae	Zoogloea	NA
ASV661	AACGAACGCTGGCGGCAGGCCTAACACATGCAAGTCGAACGCCCCGCAAGGGGAGTGGCAGACGGGTGAGTAACACGTGGGAACCTTCCCTATAGTACGGAATAGCCCAGGGAAACTTGGAGTAATACCGTATACGCCCGAGAGGGTAAAGATTTATCGCTATAGGATGGGCCCGCGTAGGATTAGCTAGTTGGTGAGGTAATGGCTCACCAAGGCGACGATCCTTAGCTGGTTTGAGAGAATGACCAGCCACACTGGGACTGAGACACGGCCCAG	Bacteria	Proteobacteria	Alphaproteobacteria	Rhizobiales	Hyphomicrobiaceae	Hyphomicrobium	NA
ASV662	AACGAACGCTGGCGGCAGGCTTAACACATGCAAGTCGAGCGCTGTAGCAATACAGAGCGGCGCACGGGTGAGTAACGCGTGGGAACGTACCTTTTAGTGGGGAATAGCTCCGGGAAACTGGAATTAATACCTCATACGCCCTTCGGGGGAAAGATTTATCGCTAAAAGATCGGCCCGCGTGAGATTAGGTAGTTGGTGGGGTAATGGCCTACCAAGCCTACGATCTCTAGCTGGTCTGAGAGGATGATCAGCCACACTGGAACTGAGACACGGTCCAG	Bacteria	Proteobacteria	Alphaproteobacteria	Rickettsiales	SM2D12	NA	NA
ASV663	GATAAACGCTGGCGGCGTGCATGAGACATGCAAGTCGAACGGACGTTCGGGGCTTGCTCCGAACGTTAGTGGCGGACGGCTGAGTAACGCGTAGGTGACCTGCCCCGAAGTGGGGAATAACTGCCCGAAAGGGTGGCTAATACCGCATGTGGTGGAACGTTCATTCGTTCCAGTAAAGCCGCAAGGCGCTTCGGGAGGGGCCTGCGTCCGATTAGCTCGTTGGTGGGGTAACGGCTCACCAAGGCGACGATCGGTAGGTGGTCTGAGAGGACGATCACCCAGACTGGGACTGAGACACGGCCCAG	Bacteria	Chloroflexi	KD4-96	NA	NA	NA	NA
ASV664	ATTGAACGCTGGCGGCAGGCTTAACACATGCAAGTCGAGCGGGGAAAAGTAGCTTGCTACTTTACCTAGCGGCGGACGGGTGAGTAATGCTTAGGAATCTGCCTATTAGTGGGGGACAACATTTCGAAAGGAATGCTAATACCGCATACGTCCTACGGGAGAAAGCAGGGGACCTTCGGGCCTTGCGCTAATAGATGAGCCTAAGTCGGATTAGCTAGTTGGTGGGGTAAAGGCCTACCAAGGCGACGATCTGTAGCGGGTCTGAGAGGATGATCCGCCACACTGGGACTGAGACACGGCCCAG	Bacteria	Proteobacteria	Gammaproteobacteria	Pseudomonadales	Moraxellaceae	Acinetobacter	NA
ASV665	GACGAACGCTGGCGGCGTGCTTAACACATGCAAGTCGAACGGTGATGCTCCAGCTTGCTGGGGCGGATCAGTGGCGAACGGGTGAGTAACACGTGAGTAACCTGCCCCTCACTCTGGGATAACTCCGGGAAACCGGTGCTAATACTGGATACGAGCCGCCCCTGCATGGGGTGCGGCTGGAAAGTTTTTCGGTGGGGGATGGACTCGCGGCCTATCAGCTTGTTGGTGGGGTAATGGCCTACCAAGGCGACGACGGGTAGCCGGCCTGAGAGGGCGACCGGCCACACTGGGACTGAGACACGGCCCAG	Bacteria	Actinobacteria	Actinobacteria	Micrococcales	NA	NA	NA
ASV666	AGCGAACGCTGGCGGCAAGCTTAACACATGCAAGTCGAACGAGATCTTCGGATCTAGTGGCGGACGGGTGCGTAACACGTGGGAATCTGCCTTTAGGTAAGGAATAACACAGAGAAATTTGTGCTAACACCTTATAATGTCTTCGGACCAAATATTTATAGCCTAGAGATGAGCCCGCGGTAGATTAGCTAGTTGGTGGGGTAATGGCCTACCAAGGCAACGATCTATAGCTGGTCTTAGAGGATGATCAGCCACACTGGGACTGAGACACGGCCCAG	Bacteria	Proteobacteria	Alphaproteobacteria	NA	NA	NA	NA
ASV667	GATGAACGCTGGCGGCAGGCCTAACACATGCAAGTCGAGCGGTAACAGGTCCAGCTTGCTGGATGCTGACGAGCGGCGGACGGGTGAGTAACGCATAGGAATCTACCCGGTAGTGGGGGATAACCTGGGGAAACCCAGGCTAATACCGCATACGTCCTACGGGAGAAAGGGGGCTTAGGCTCCCGCTATTGGATGAGCCTATGCCGGATTAGCTGGTTGGTGAGGTAATGGCTCACCAAGGCGACGATCCGTAGCTGGTCTGAGAGGATGATCAGCCACATCGGGACTGAGACACGGCCCGA	Bacteria	Proteobacteria	Gammaproteobacteria	Oceanospirillales	Halomonadaceae	Halomonas	NA
ASV668	GACGAACGCTGGCGGCGTGCTTAACACATGCAAGTCGAGCGGAAAGGCCACTTCGGTGGTACTCGAGCGGCGAACGGGTGAGTAACACGTGAGTAATCTGCCCCTGGCTTTGGGATAGCCACCGGAAACGGTGATTAATACCGGATACGACCGCTCCTCGCATGAGGTGGTGGTGGAAAGTTTTTCGGCCAGGGATGTGCTCGCGGCCTATCAGCTTGATGGTGAGGTAATGGCTCACCATGGCTTCGACGGGTAGCCGGCCTGAGAGGGTGACCGGTCACACTGGGACTGAGACACGGCCCAG	Bacteria	Actinobacteria	Actinobacteria	Propionibacteriales	Nocardioidaceae	Nocardioides	NA
ASV669	GACGAACGCTGGCGGCGTGCTTAACACATGCAAGTCGAACGGTGACCCATCTTCGGATGGTGATCAGTGGCGAACGGGTGAGTAACACGTGGGCAACCTGCCCCTAGCTCTGGGATAACTCCTCGAAAGAGGTGCTAATACCGGATATCACCTCCCTGGACATCCAGGGTGGTTGAAAGTTTTTCGGCTAGGGATGGGCCCGCGGCCTATCAGCTTGTTGGTGGGGTAATGGCCTACCAAGGCGACGACGGGTAGCCGGCCTGAGAGGGCGACCGGCCACACTGGGACTGAGACACGGCCCAG	Bacteria	Actinobacteria	Actinobacteria	PeM15	NA	NA	NA
ASV670	GATGAACACTAGCGGCGTGCCTGAGATATGCAAGTCGAATGTCTTTTTCTCCGCAAGGAGAGAAGGTAATGGCGGACGGCTGAGTAACACGTGGGGACCTGCCCTAAAGTAGGGAATAGCTCACCGAAAGGTGGGGTAATACTCTATATCCAGTTTACTGGAAAGAGCTTAACTGCTCGCTTAAGGATGGACCTGCGTCCTATCAGATAGTTGGTGAGGTAAAGGCTTACCAAGTCTATGACGGGTAGCTGGCCTGAGAAGGTGGTCAGCCAGAGGAGCACTGAGATACGGGCTCC	Bacteria	Patescibacteria	Microgenomatia	Candidatus_Roizmanbacteria	NA	NA	NA
ASV671	GATGAACGCTGGCGGCGTGCCTAATACATGCAAGTCGAGCGCCCCTTTACGAGTAGACAACGATAAGTTGTCTCCTTATATGGGGAGCGGCGGACGGCTGAGTAACGCGTAGGAACGTACCCCAAAGTGAGGGATAACTGCTCGAAAGAGTAGCTAATACCGCATGTGGTCTTCGGATTAAAGCTTCGGCGCTTTGGGAGCGGCCTGCGTAAGATTAGCTTGTTGGTGAGGTAAAAGCTCACCAAGGCGACGATCTTTAGCTGGTCTGAGAGGATGATCAGCCAGACTGGAACTGAGAACGGTCCAG	Bacteria	Patescibacteria	Saccharimonadia	Saccharimonadales	NA	NA	NA
ASV672	AGTGAACGCTGGCGGCAGGCCTAATACATGCAAGTCGAACGGCAGCACAGCAGAGCTTGCTCTGTGGGTGGCGAGTGGCGGACGGGTGAGGAATACATGGGAATCTGCCCAGTCGTGGGGGATAACGTAGGGAAACTTACGCTAATACCGCATGCGCCCTTCGGGGGAAAGCCGGGGACCTTCGGGCCTGGCGCGATTGGATGAGCCCATGTCGGATTAGCTAGTTGGCGGGGTAACGGCCCACCAAGGCGACGATCCGTAGCTGGTCTGAGAGGATGATCAGCCACACTGGAACTGAGACACGGTCCAG	Bacteria	Proteobacteria	Gammaproteobacteria	Xanthomonadales	Xanthomonadaceae	Thermomonas	NA
ASV673	ATTGAACGCTGGCGGCATGCCTTACACATGCAAGTCGAACGGTAACAGGTCTTCGGATGCTGACGAGTGGCGAACGGGTGAGTAATACATCGGAACGTGCCCGAGAGTGGGGGATAACGAAGCGAAAGCTTTGCTAATACCGCATACGATCTCAGGATGAAAGCAGGGGACCGCAAGGCCTTGCGCTCACGGAGCGGCCGATGGCAGATTAGGTAGTTGGTTGGATAAAAGCTTACCAAGCCGACGATCTGTAGCTGGTCTGAGAGGACGACCAGCCACACTGGGACTGAGACACGGCCCAG	Bacteria	Proteobacteria	Gammaproteobacteria	Betaproteobacteriales	Burkholderiaceae	Acidovorax	NA
ASV674	GACGAACGCTGGCGGCGTGCTTAACACATGCAAGTCGAACGGTGACGGAGAGCTTGCTCTCCTGATCAGTGGCGAACGGGTGAGTAACACGTGGGCAATCTGCCCCTGACTTCGGGATAACGCTTCGAAAGAGGTGCTAATACCGAATACGAATCCTGCAGGCATCTGCGGGATTGGAAAGTTTTTCGGTCAGGGATGAGCCCGCGGCCTATCAGCTAGTTGGTGAGGTAATGGCTCACCAAGGCGACGACGGGTAGCCGGCCTGAGAGGGCGACCGGCCACACTGGGACTGAGACACGGCCCAG	Bacteria	Actinobacteria	Actinobacteria	PeM15	NA	NA	NA
ASV675	GATGAACGCTAGCGGCAGGCTTAACACATGCAAGTCGAGGGGTAAGGTAGCAATATCTGAGACCGGCGCACGGGTGCGTAACGCGTATGCAATCTACCTTTTACAGAGGGATAGCCCAGAGAAATTTGGATTAATACCTCATAGTATAGTTATTTCGCATGAAGTTACTATTAAAGTTCCAACGGTAAAAGATGAGCATGCGTCCCATTAGCTAGTTGGTGTGGTAACGGCACACCAAGGCTACGATGGGTAGGGGTCCTGAGAGGGAGATCCCCCACACTGGTACTGAGACACGGACCAG	Bacteria	Bacteroidetes	Bacteroidia	Flavobacteriales	Flavobacteriaceae	Flavobacterium	NA
ASV676	GGTGAACGCTGGCGGCGTGCTTAAGACATGCAAGTCGAACGGCTTCTTCGGAAGCAGTGGCGCACGGGTGAGTAACACGTGACTGACCTACCCCGAAGTTCTGAATAACCTGGCGAAAGTCGGGCTAATACAGAATGCGCAGTATCGCTGTGGCGATACTGCAAAGATTTATCGCTTTGGGATGGGGTTGCGTTCCATCAGCTTGTTGGTAGGGTAAAGGCCTACCAAGGCGACGACGGATAGCCGGCCTGAGAGGGTGGCCGGCCACAGGGGCACTGAGACACGGGCCCC	Bacteria	Deinococcus-Thermus	Deinococci	Deinococcales	Deinococcaceae	Deinococcus	NA
ASV677	ATTGAACGCTGGCGGCATGCCTTACACATGCAAGTCGAACGGCAGCGCGGGGCAACCTGGCGGCGAGTGGCGAACGGGTGAGTAACATATCGGAACGTGCCTGAAAGTGGGGGATAACGTAGCGAAAGTTACGCTAATACCGCATACGCTCTCTGGAGGAAAGTGGGGGACGGGCTTGCCCGCCTCATGCTTACAGAGCGGCCGATATCTGATTAGCTAGTTGGTGGGGTAAAAGCCTACCAAGGCGACGATCAGTAGCTGGTCTGAGAGGACGACCAGCCACACTGGAACTGAGACACGGTCCAG	Bacteria	Proteobacteria	Gammaproteobacteria	Betaproteobacteriales	Burkholderiaceae	Rugamonas	NA
ASV678	AACGAACGCTGGCGGCATGCTTAACACATGCAAGTCGAACGAATAAGAGCTCTGGCTTGCCAGAGAATTCTGTTAGTGGCATACGGGTGAGTAACACGTGGGAATCTACCCAGTAGTATGGAATAACAGTTGGAAACGACTGCTAATACCATATACGCCCTGAGGGGGAAAGATTTATTGCTATTGGATGAGCCCGCGTTAGATTAGGTAGTTGGTGGGGTAATGGCCTACCAAGCCTACGATCTATAGATGGTCTGAGAGGATGATCAGCCACACTGGGACTGAGACACGGCCCAG	Bacteria	Proteobacteria	Alphaproteobacteria	Rickettsiales	bac2nit3	NA	NA
ASV679	GATGAACGCTGGCGGCATGCCTAATACATGCAAGTCGAACGAGATGGTTTACCATCTAGTGGCGAACGGGTGAGTAATACATAGATAACTTGCTCTTAAGACGAGGATAACAGTTGGAAACGGCTGCTAAAACTGGATAGGATATTTAGACGCATGTCTTTATATTTAAAAGTGCTCCAAAGCACTACTTAAGAAGAGGTCTATGTCGCATTAGCTAGTTGGTGAGATAAAAGCTCACCAAGGCGACGATGCGTAGCTGTGCTGAGAGGCAGAACAGCCACACTGGGACTGAGACACGGCCCAG	Bacteria	Tenericutes	Mollicutes	Izimaplasmatales	NA	NA	NA
ASV680	GACGAACGCTGGCGGCGTGCTTAACACATGCAAGTCGAACGATGAAGCCCTGCTTGCAGGGTGGATTAGTGGCGAACGGGTGAGTAACACGTGGGTGATCTGCCCTGCACTTCGGGATAAGCCTGGGAAACTGGGTCTAATACCGGATATGACCCTCCTTTAGTGTGGGGGGTGGAAAGCTTTAGCGGTGTGGGATGAGCCTGCGGCCTATCAGCTTGTTGGTGGGGTAATGGCCTACCAAGGCGTCGACGGGTAGCCGGCCTGAGAGGGTGATCGGCCACATTGGGACTGAGACACGGCCCAG	Bacteria	Actinobacteria	Actinobacteria	Corynebacteriales	Corynebacteriaceae	Corynebacterium_1	NA
ASV681	ATTGAACGCTGGCGGCATGCTTTACACATGCAAGTCGAACGGTAACAGGTCTTCGGATGCTGACGAGTGGCGAACGGGTGAGTAATGCATCGGAACGTGCCCAGTCGTGGGGGATAACGCAGCGAAAGCTGTGCTAATACCGCATACGATCTATGGATGAAAGCGGGGGATCGAAAGACCTCGCGCGATTGGAGCGGCCGATGTCAGATTAGCTAGTTGGTGGGGTAAAGGCCCACCAAGGCGACGATCTGTAGCTGGTCTGAGAGGACGACCAGCCACACTGGGACTGAGACACGGCCCAG	Bacteria	Proteobacteria	Gammaproteobacteria	Betaproteobacteriales	Burkholderiaceae	Malikia	NA
ASV682	GATGAGCGCTGGCGGTATGCCTAACACATGCAAGTCGTACGCCTCACTTCGGTGAGGAGTGGCGGACGGGTGAGTAACACGTTAGTACCTGCCCCAAAGTGGGGAATAACTGCCCGAAAGGGTAGCTAATACCCCATAGTCTCCGGTTTATCCGGAGTAAAGATTTATCGCTTTGGGAGGGGCTTGCGTTTGATTAGCTAGTTGGTGAGGGTAATGGCCCACCAAGGCGACGATCAATAGCTGGATCGAGAGGTTGACCAGCCACACTGGGACTGAGATACGGCCCAG	Bacteria	NA	NA	NA	NA	NA	NA
ASV683	GACGAACGCTGGCGGCGTGCCTAACACATGCAAGTCGAGCGAGAGGAGTTCCTTCGGGAACAAATCTAGCGGCGGACGGGTGAGTAACACGTGGGCAACCTGCCTTGTAGAGGGGAATAGCCTTCCGAAAGGAAGATTAATACCGCATAACATTACACTTTCGCATGAAGGAGTAATTAAAGGAGCAATCCGCTACAAGATGGGCCCGCGGCGCATTAGCTAGTTGGTGAGGTAACGGCTCACCAAGGCGACGATGCGTAGCCGACCTGAGAGGGTGATCGGCCACATTGGGACTGAGACACGGCCCAG	Bacteria	Firmicutes	Clostridia	Clostridiales	Clostridiaceae_1	Clostridium_sensu_stricto_1	NA
ASV684	ATTGAACGCTGGCGGCAGGCCTAACACATGCAAGTCGAGCGCGAAAGTTCTTCGGAATGAGTAAAGCGGCGGACGGGTGAGTAACGCGTGGGAATCTGCCTAGTAGTGGGGGACAACAGCCGGAAACGGCTGCTAATACCGCATACGCCCTACGGGGGAAAGGGGGGGATCTTCGGACCTCTCGCTATTAGATGAGCCCGCGTCGGATTAGCTAGTTGGTAGGGTAAAGGCCTACCAAGGCTACGATCCGTAACTGGTCTGAGAGGATGATCAGTCACACTGGAACTGAGACACGGTCCAG	Bacteria	Proteobacteria	Gammaproteobacteria	Cellvibrionales	Cellvibrionaceae	Cellvibrio	NA
ASV685	GACGAACGCTGGCGGCGTGCTTAACACATGCAAGTCGAACGATGACGGTGGTGCTTGCACCGCCTGATTAGTGGCGAACGGGTGAGTAACACGTGAGTAACCTGCCCTCCACTTCGGGATAACCTCGGGAAATCGTGGCTAATACCGGATATGAGCACTCATCGCATGGTGAGTGCTGGAAAGATTTATCGGTGGGGGATGGACTCGCGGCCTATCAGTTTGTTGGTGAGGTGATGGCTCACCAAGACGATGACGGGTAGCCGGCCTGAGAGGGCGACCGGCCACACTGGGACTGAGACACGGCCCAG	Bacteria	Actinobacteria	Actinobacteria	Micrococcales	Dermabacteraceae	Brachybacterium	paraconglomeratum
ASV686	GATGAACGCTGGCGGCGTGCTTAACACATGCAAGTCGAACGGAAAGGCCTCAGCTTGCTGGGGTACTCGAGTGGCGAACGGGTGAGTAACACGTGGGTGATCTGCCCTGCACTTTGGGATAAGCTTGGGAAACTGGGTCTAATACCGAATATGACCACTTCTTGGATGTTGTGGTGGAAAGCTTTTGCGGTGTGGGATGAGCCTGCGGCCTATCAGCTTGTTGGTGGGGTAATGGCCTACCAAGGCGGCGACGGGTATCCGGCCTGAGAGGGTGTACGGACACATTGGGACTGAGATACGGCCCAG	Bacteria	Actinobacteria	Actinobacteria	Corynebacteriales	Corynebacteriaceae	Corynebacterium_1	casei
ASV687	ATTGAACGCTGGCGGCAGGCCTAACACATGCAAGTCGAGCGGTAACAGGTCCAGCTTGCTGGATGCTGACGAGCGGCGGACGGGTGAGTAACGCATAGGAATCTACCCGGTAGTGGGGGATAACCTGGGGAAACCCAGGCTAATACCGCATACGTCCTACGGGAGAAAGGGGGCTTAGGCTCCCGCTATTGGATGAGCCTATGCCGGATTAGCTGGTTGGTGAGGTAATGGCTCACCAAGGCGACGATCCGTAGCTGGTCTGAGAGGATGATCAGCCACATCGGGACTGAGACACGGCCCAG	Bacteria	Proteobacteria	Gammaproteobacteria	Oceanospirillales	Halomonadaceae	Halomonas	NA
ASV688	ATTGAACGCTGGCGGCAGGCTTAACACATGCAAGTCGAACGAGGTTAGAAAGCTTGCTTTTGATACCTAGTGGCGGACGGGTGAGTAATGCTTAGGAATCTGCCTAGTAGTGGGGGATAACTTGGGGAAACTCAAGCTAATACCGCATACGACCTACGGGTGAAAGGGGGCGCAAGCTCTCGCTATTAGATGAGCCTAAGTCGGATTAGCTAGTTGGTGGGGTAAAGGCCTACCAAGGCGACGATCTGTAGCTGGTCTGAGAGGATGATCAGCCACACTGGGACTGAGACACGGCCCAG	Bacteria	Proteobacteria	Gammaproteobacteria	Pseudomonadales	Moraxellaceae	Moraxella	NA
ASV689	ATTGAACGCTGGCGGCATGCTTTACACATGCAAGTCGAACGGTAACAGGCCTTCGGGTGCTGACGAGTGGCGAACGGGTGAGTAATGCATCGGAACGTGCCCAGAGGTGGGGGATAACGCAGCGAAAGCTGTGCTAATACCGCATGTGATCTGAGGATGAAAGCGGGGGACCAAGCAGCAATGTTTGGCCTCGCGCCTCTGGAGCGGCCGATGTCAGATTAGGTAGTTGGTGGGGTAAAGGCCTACCAAGCCGACGATCTGTAGCTGGTCTGAGAGGGCGACCAGCCACACTGGGACTGAGACACGGCCCAG	Bacteria	Proteobacteria	Gammaproteobacteria	Betaproteobacteriales	Burkholderiaceae	Tepidimonas	NA
ASV690	GACGAACGCTGGCGGCGTGCTTAACACATGCAAGTCGAGCGGTAAGGCCTTTCGGGGTACACGAGCGGCGAACGGGTGAGTAACACGTGAGCAATCTGCCCTGCACTTTGGGATAACCACCGGAAACGGTGGCTAATACCGGATACGACCACGTCTCGCATGGGGTGTGGTGGAAAGTTCTGGCGGTGCAGGATGAGCTCGCGGCCTATCAGCTTGTTGGTGAGGTAATGGCTCACCAAGGCTTCGACGGGTAGCCGGCCTGAGAGGGTGACCGGCCACACTGGGACTGAGACACGGCCCAG	Bacteria	Actinobacteria	Actinobacteria	Propionibacteriales	Nocardioidaceae	Marmoricola	NA
ASV691	GATGAACGCTGGCGGCGTGCCTAAGACATGCAAGTCGAGCGGGTTTAGACCCGCGGCAAACGGGTGAGTAATACCCAGGAACGTACCTTTAGTTGAGCATAACCCACCGAAAGGTGGAGCAATTCTCAATGTGATCGCAAGATTAAAGCAGCAATGCGCTAAAGAAGCGGCCTGGGCACCATCAGCTAGTTGGTAAGGTAAAAGCTTACCAAGGCTATGACGGTTAGGGGCCCCGAGAGGGGAAACCTCCACACTGGAACTGAGACACGGTCCAG	Bacteria	Patescibacteria	Parcubacteria	NA	NA	NA	NA
ASV692	AACGAACGCTGGCGGCATGCCTAACACATGCAAGTCGAACGAGACCTTCGGGTCTAGTGGCGCACGGGTGCGTAACGCGTGGGAACCTGCCTTTAGGTTCGGGATAACTCCTCGAAAGGGGTGCTAATACCGGATGATGTCTTCGGACCAAAGATTTATCGCCTTTAGATGGGCCCGCGTTGGATTAGCTTGTTGGTGAGGTAAAGGCTCACCAAGGCGACGATCCATAGCTGGTCTTAGAGGATGATCAGCCACACTGGGACTGAGACACGGCCCAG	Bacteria	Proteobacteria	Alphaproteobacteria	Sphingomonadales	Sphingomonadaceae	Altererythrobacter	NA
ASV693	ATTGAACGCTGGCGGCAGGCCTAACACATGCAAGTCGAGCGGATGAGAAGAGCTTGCTCTTCGATTCAGCGGCGGACGGGTGAGTAATACCTAGGAATCTGCCTGGTAGTGGGGGACAACGTTTCGAAAGGAACGCTAATACCGCATACGTCCTACGGGAGAAAGCAGGGGACCTTCGGGCCTTGCGCTATCAGATGAGCCTAGGTCGGATTAGCTAGTTGGTGAGGTAATGGCTCACCAAGGCTACGATCCGTAACTGGTCTGAGAGGATGATCAGTCACACTGGAACTGAGACACGGTCCAG	Bacteria	Proteobacteria	Gammaproteobacteria	Pseudomonadales	Pseudomonadaceae	Pseudomonas	NA
ASV694	AACGAACGCTGGCGGCAGGCTTAACACATGCAAGTCGAACGCCCCGCAAGGGGAGTGGCAGACGGGTGAGTAACGCGTGGGAATCTACCCAACCCTACGGAACAACTCCGGGAAACTGGAGCTAATACCGTATACGCCCTATGGGGGAAAGATTTATCGGGGATGGATGAGCCCGCGTTGGATTAGCTAGTTGGTGGGGTAAAGGCCTACCAAGGCGACGATCCATAGCTGGTCTGAGAGGATGATCAGCCACATTGGGACTGAGACACGGCCCAA	Bacteria	Proteobacteria	Alphaproteobacteria	Rhizobiales	Rhizobiaceae	NA	NA
ASV695	GATGAACGCTAGCGGCAGGCTTAACACATGCAAGTCGAGGGGTATAGTAGCAATACTAGAGACCGGCGCACGGGTGCGTAACGCGTATGCAATCTACCTTTTACAGAGGGATAGCCCAGAGAAATTTGGATTAATACCTCATAGTATAGAGGCTTCGCATGAAGCCACTATTAAAGTCACAACGGTAAAAGATGAGCATGCGTCCCATTAGCTAGTTGGTAAGGTAACGGCTTACCAAGGCGACGATGGGTAGGGGTCCTGAGAGGGAGATCCCCCACACTGGTACTGAGACACGGACCAG	Bacteria	Bacteroidetes	Bacteroidia	Flavobacteriales	Flavobacteriaceae	Flavobacterium	NA
ASV696	AACGAACGCTGGCGGCATGCCTAACACATGCAAGTCGAACGAACCCTTCGGGGTTAGTGGCGCACGGGTGCGTAACGCGTGGGAATCTGCCCTTGGCTTCGGAATAACAGTTAGAAATGACTGCTAATACCGGATGATGTCTTCGGACCAAAGATTTATCGGCCAGGGATGAGCCCGCGTAGGATTAGGTAGTTGGTGGGGTAAAGGCCTACCAAGCCGACGATCCTTAGCTGGTCTGAGAGGATGATCAGCCACACTGGGACTGAGACACGGCCCAG	Bacteria	Proteobacteria	Alphaproteobacteria	Sphingomonadales	Sphingomonadaceae	Novosphingobium	NA
ASV697	ATTGAACGCTGGCGGCATGCGTAACACATGCAAGTCGAACGGCTTTTGGTGCTTGCACCAAAGGTAGTGGCGGACGGGTGAGTAATGCGTAGGAATCTGTCTTAGAGAGGGGGACAACCCGAGGAAACTTGGGCTAAAACCGCATATTCTCGAGAGAGGAAAGCAGGGGACCTGAAAGGGCCTTGTGCTCTAAGGTGAGCCTACGTCGGATTAGCTAGTTGGTAGGGTAAAGGCCTACCAAGGCGATGATCTGTAGCTGGTCTGAGAGGACGGACAGCCACACTGGGACTGAGACACGGCCCAG	Bacteria	Proteobacteria	Gammaproteobacteria	NA	NA	NA	NA
ASV698	ATTGAACGCTGGCGGCATGCCTAACACATGCAAGTCGAACGGCAGCATAGACTGTACTTGTACAGTTTGATGGCGAGTGGCGAACGGGTGAGTAATGCGCAGGAATATGCCTTGAAGAGGGGGATAACTTGGGGAAACACAAGCTAATACCGCATGTGCTCTAAGGAGCGAAGCTGGGGACCGTAAGGCCTGGCGCTTTGAGAATAGCCTGCGTCCGATTAGCTAGTTGGTAGGGTAAAGGCCTACCAAGGCGATGATCGGTAGCTGGTCTGAGAGGATGGACAGCCACACTGGGACTGAGACACGGCCCAG	Bacteria	Proteobacteria	Gammaproteobacteria	Legionellales	Legionellaceae	Legionella	NA
ASV699	AACGAACGCTGGCGGCACGTTTTAAGCATGCAAGTCGAACGGCAGTGGGGGCAACCCCATGAGAGTGGCGAACGGGTGAGTAACACGTAGGTGATCTGCCTTGAGGATGGGGATAGCTTGTGGAAACACAGGGTAATACCGAATAAGCTGACGGAACTTTGGTTTTGTTAGTAAAGGTGCTACGGCACCGCCTTGAGAGGAGCCTGCGGCTGATTAGCTAGTTGGTGGGGTAAAGGCCTACCAAGGCGACGATCAGTAGCCGGCCTGAGAGGGTGTACGGCCACACTGGAACTGAGACACGGTCCAG	Bacteria	Spirochaetes	Spirochaetia	Spirochaetales	Spirochaetaceae	Spirochaeta_2	NA
ASV700	ATTGAACGCTGGCGGCATGCTTTACACATGCAAGTCGAACGGTAACAGGGAGCTTGCTCCGCTGACGAGTGGCGAACGGGTGAGTAATATATCGGAACGTACCCAAGAGTGGGGGATAACGTAGCGAAAGTTACGCTAATACCGCATACGATCTATGGATGAAAGCAGGGGACCTTCGGGCCTTGTGCTCCTGGAGCGGCCGATATCTGATTAGCTAGTTGGTGAGGTAAAGGCTCACCAAGGCGACGATCAGTAGCTGGTCTGAGAGGACGACCAGCCACACTGGAACTGAGACACGGTCCAG	Bacteria	Proteobacteria	Gammaproteobacteria	Betaproteobacteriales	Burkholderiaceae	Massilia	timonae
ASV701	GATGAACGCTGGCGGCGTGCCTAAGACATGCAAGTCGAGTGGGTTTAGGCCCACGGCAAACGGGTGAGTAATATCTAGGAACATACCTATAGTTGAGCATAACCTACCGAAAGGTAGAGCAATTCTCAATGTGACCGCAAGGTTAAAGTCGCAAGACGCTATAGAAGTGGCCTGGACACCATCAGCTAGTTGGTAAGGTAAAAGCTTACCAAGGCTATGACGGTTAGGGGTCCCGAGAGGGAAAACCCCCACACTGGAACTGAGACACGGTCCAG	Bacteria	Patescibacteria	Parcubacteria	NA	NA	NA	NA
ASV702	GACGAACGCTGGCGGCGTGCTTAACACATGCAAGTCGAACGGTGAAGCTCCAGCTTGCTGGAGTGGATCAGTGGCGAACGGGTGAGTAACACGTGAGCAACCTGCCCCTGACTCTGGAATAAGCGCTGGAAACGGCGTCTAATACTGGATACGAGAAGGGTCCGCATGGGCACTTTCTGGAAAGTTTTTCGGTTGGGGATGGGCTCGCGGCCTATCAGCTTGTTGGTGAGGTAATGGCTCACCAAGGCGACGACGGGTAGCCGGCCTGAGAGGGCGACCGGCCACACTGGGACTGAGACACGGCCCAG	Bacteria	Actinobacteria	Actinobacteria	Micrococcales	Intrasporangiaceae	Janibacter	NA
ASV703	GACGAACGCTGGCGGCGTGCTTAACACATGCAAGTCGAACGGTGACGGGGAGCTTGCTCCCCTGATCAGTGGCGAACGGGTGAGTAACACGTGGGCAACCTGCCCCAGACTTCGGGATAACGCTTCGAAAGAGGTGCTAATACCGGATACGAGTCCCCCTGGCATCTGGGGGATTGGAAAGTTTTTCGGTCTGGGATGGGCCCGCGGCCTATCAGCTTGTTGGTGAGGTAACGGCTCACCAAGGCGACGACGGGTAGCCGGCCTGAGAGGGCGACCGGCCACACTGGGACTGAGACACGGCCCAG	Bacteria	Actinobacteria	Actinobacteria	PeM15	NA	NA	NA
ASV704	GACGAACGCTGGCGGAGTGCCTAACACATGCAAGTCGAGCGAGAGACTTCGGTCTCTAGCGGCGGACGGGTGAGTAACACGTGGGTAACCTGCCTCATAGAGGGGGATAGCCTTCCGAAAGGAAGATTAATACCGCATAATATCAAGTTGTCGCATGACAGTTTGATCAAAGGAGTAATCCGCTATGAGATGGACCCGCGGCGCATTAGCTAGTTGGTGAGGTAACGGCTAACCAAGGCGACGATGCGTAGCCGACCTGAGAGGGTGATCGGCCACATTGGAACTGAGATACGGTCCAA	Bacteria	Firmicutes	Clostridia	Clostridiales	Clostridiaceae_1	Clostridium_sensu_stricto_9	NA
ASV705	ATTGAACGCTGGCGGCATGCGTAACACATGCAAGTCGAACGGCTTTTGGTGCTTGCACCAAAGGTAGTGGCGGACGGGTGAGTAATGCGTAGGAATCTGTCTTAGAGAGGGGGACAACCCGAGGAAACTTGGGCTAAAACCGCATATTCTCGAGAGAGGAAAGCAGGGGACCTGAAAGGGCCTTGTGCTCTAAGGTGAGCCTACGTCGGATTAGCTAGTTGGTAGGGTAAAGGCCTACCAAGTCGATGATCTGTAGCTGGTCTGAGAGGACGGACAGCCACACTGGGACTGAGACACGGCCCAG	Bacteria	Proteobacteria	Gammaproteobacteria	NA	NA	NA	NA
ASV706	GATGAACGCTGGCGGCGCGCTTAACACATGCAAGTCGAACGGTTAAAGCACCTCCGGGTGTGCATAAAGTGGCGAACGGCTGAGTAACACGTGGGCAACCTGCCCCCCGCACCGGGATAGCCTCGGGAAACCGTGGGTAATACCGGATACTCCGCCACCCCCGCATGGGGGAGGCGGGAAAGCGGCAACGGCGGGGGATGGGCCCGCGGCCTGTTAGCTCGTTGGCGGGGTAACGGCCCACCAAGGCGATTATGGGTAGCCGGGTTGAGAGACCGACCGGCCAGATTGGGACTGAGACACGGCCCAG	Bacteria	Actinobacteria	Coriobacteriia	Coriobacteriales	Atopobiaceae	Olsenella	NA
ASV707	ATTGAACGCTGGCGGCATGCCTAACACATGCAAGTCGAACGGCAGCACGGTCTAGCTTGCTAGACTGGTGGCGAGTGGCGAACGGGTGAGTAACGCGTAGGAATATACCTTAAAGAGGGGGACAACTTGGTGAAACTCAAGCTAATACCGCATAAGCTCTAAGGAGTAAAGCTGGGGACCTTCGGGCCTGGCGCTTTAAGAATAGCCTGCGTCCGATTAGCTAGTTGGTAGGGTAAAGGCCTACCAAGGCGACGATCGGTAGCTGGTCTGAGAGGATGGCCAGCCACACTGGAACTGAGACACGGTCCAG	Bacteria	Proteobacteria	Gammaproteobacteria	Legionellales	Legionellaceae	Legionella	NA
ASV708	AACGAACGCTGGCGGCACGCTTAACACATGCAAGTCGAACGGTATGGTAACTTGTTACCAGAGAGTGGCGGACGGGTGAGTAACGCGTGGGAACCTACCCTTTAGATTGGGATAACGTTGGGAAACTAATGCTAATACCAAATGTGCTCGAGAGAGGAAAGATTTATCGCTAAAGGATGGGCCCGCGTAGGATTAGGTAGTTGGTAGGGTAAAGGCCTACCAAGCCTGTGATCTTTAGCTGGTCTGAGAGGATGGCCAGCCACACTGGGACTGAGACACGGCCCAG	Bacteria	Proteobacteria	Alphaproteobacteria	Rickettsiales	NA	NA	NA
ASV709	GGTGAATGCTGGCGGCGTGGATAAGTCATGCAAGTCAAGGGGGCCCGCAAGGGCAACCGGCAGACGAGGTAGTAACACGTAGGTAGATCCCCCGAAGTCGGGCATAGCCATCCGAAAGGATGGGTAATTCCCGATAGTCCCGAAAGGGTAAAGGTTTTTCGCTTCGGGAGTTGCCTGCGTAGTATCAGCTAGTTGGTAGGGTAACGGCCTACCAAGGCTACGACGCTTAGGGGAGCTGAGAGGCTGACCCCCACCGATGGAACTGCGACACGGTCCAT	Bacteria	Patescibacteria	Parcubacteria	Candidatus_Kaiserbacteria	NA	NA	NA
ASV710	AACGAACGCTGGCGGCATGCCTAACACATGCAAGTCGAACGATGGCCTTTGGGTCATAGTGGCGCACGGGTGCGTAACGCGTGGGAATCTGCCTTTCGGTACGGAATAACTCGGGGAAACTCGTGCTAATACCGTATGATGACTTCGGTCCAAAGATTTATCGCCGAGAGATGAGCCCGCGTCCGATTAGCTAGTTGGTGGGGTAAAGGCCTACCAAGGCGACGATCGGTAGCTGGTCTGAGAGGATGATCAGCCACACTGGGACTGAGACACGGCCCAG	Bacteria	Proteobacteria	Alphaproteobacteria	Sphingomonadales	Sphingomonadaceae	Ellin6055	NA
ASV711	GACGAACGCTGGCGGCGTGCTTAACACATGCAAGTCGAACGGTGACTCAAAGCTTGCTTTGATGATCAGTGGCGAACGGGTGAGTAACACGTGAGCAACCTACCCTTGACTCCGGGATAACAGTTGGAAACAGCTGCTAATACCGGATACGACCTCGACCGACATCAGTTGAGGTGGAAAGTTCTGGCGGTCAAGGATGGGCTCGCGGCCTATCAGCTAGTTGGTGAGGTAACGGCTCACCAAGGCTTCGACGGGTAGCCGGCCTGAGAGGGCGACCGGCCACACTGGGACTGAGATACGGCCCAG	Bacteria	Actinobacteria	Actinobacteria	Propionibacteriales	Propionibacteriaceae	Microlunatus	NA
ASV712	AATGAACGCTGGCGGCATGCCTAACACATGCAAGTCGAACGAAGCCTTCGGGTTTAGTGGCGCACGGGTGCGTAACGCGTGGGAATCTGCCCCTTGGTTCGGAATAACAGTTGGAAACGACTGCTAATACCGGATGATGACGTAAGTCCAAAGATTTATCGCCGAGGGATGAGCCCGCGTAGGATTAGGTAGTTGGTGTGGTAAAGGCGCACCAAGCCGACGATCCTTAGCTGGTCTGAGAGGATGATCAGCCACACTGGGACTGAGACACGGCCCAG	Bacteria	Proteobacteria	Alphaproteobacteria	Sphingomonadales	Sphingomonadaceae	Sphingomonas	aerolata
ASV713	AGTGAACGCTGGCGGTGCGCCTAAAACATGCAAGTCGAGTGGGTTCAGACCCACGGCAGACGGCTGCGTAACACATGGGTACCTACCCCGAACTCAGGAATATCCCACCGAAAGGTGGAGTAATGCCGGATAGTCCCGCAAGGGTAAAGCTTTCGCGGTTCGGGAGGGGCCTGTGCCCTATCAGTTAGTTGGTGAGGTAACGGCTCACCAAGACAATGACGGGTAGCTGGATTGAGAGATCGACCAGCCAGAATGGAACTGAGACACGGTCCAT	Bacteria	Patescibacteria	Gracilibacteria	Candidatus_Peribacteria	NA	NA	NA
ASV714	GATGAATGCTGGCGACGTGGATAAGGCATGCAAGTCAAGGGGGCCGCAAGGCAACCGGCAGACGAGGTAGTAACACGTACGAACGCACCCCGAAGTCTGGAATAGCTCGTCGAAAGACGGGGTAATACCGGATGGTACCGCAAGGTTAAAGATTTATCGCTTCGGGAGCGGCGTGCGCAATATCAGCTAGTTGGTAGGGTAATGGCCTACCAAGGCTACGACGTTTAGGGGAGCTGAGAGGCTGACCCCCACCGATGGGACTGAGACACGGCCCAT	Bacteria	Patescibacteria	Parcubacteria	Candidatus_Kaiserbacteria	NA	NA	NA
ASV715	GATGAACGCTAGCGGCAGGCTTAACACATGCAAGTCGAGGGGTATACTTCTTCGGGAGTAGAGACCGGCGCACGGGTGCGTAACGCGTATGCAATCTACCTTTTACAGCGGGATAGCCCAGAGAAATTTGGATTAATACCTCATAGTATATAGAGTTGGCATCAACACTATATTAAAGTCACAACGGTAAAAGATGAGCATGCGTCCCATTAGCTAGTTGGTAAGGTAACGGCTTACCAAGGCTACGATGGGTAGGGGTCCTGAGAGGGAGATCCCCCACACTGGTACTGAGACACGGACCAG	Bacteria	Bacteroidetes	Bacteroidia	Flavobacteriales	Flavobacteriaceae	Flavobacterium	NA
ASV716	GATAAACGCTGGCGGCGTGCTTAACACATGCAAGTCGAACGAAGTTTTTCCTTCGGGAGAAACTTAGTGGCGGACGGGTGAGTAACGCGTGGGTAACCTGCCCTGTACAGGGGGACAACAGCTGGAAACGGCTGCTAATACCGCATAAGCCCTTAGCACTGCATGGTGCATAGGGAAAAGGAACAATCCGGTACAGGATGGACCCGCGTCTGATTAGCCAGTTGGCAGGGTAACGGCCTACCAAAGCGACGATCAGTAGCCGATCTGAGAGGATGTACGGCCACATTGGGACTGAGACACGGCCCAG	Bacteria	Firmicutes	Clostridia	Clostridiales	Lachnospiraceae	Lachnospiraceae_ND3007_group	NA
ASV717	ATTGAACGCTGGCGGCAGGCTTAACACATGCAAGTCGAACGATGACTCTCTAGCTTGCTAGAGATGATTAGTGGCGGACGGGTGAGTAACATTTAGGAATCTACCTAGTAGTGGGGGATAGCTCGGGGAAACTCGAATTAATACCGCATACGACCTACGGGTGAAAAGGGGCGCAAGCTCTTGCTATTAGATGAGCCTAAATCAGATTAGCTAGTTGGTGGGGTAAAGGCCCACCAAGGCGACGATCTGTAACTGGTCTGAGAGGATGATCAGTCACACCGGAACTGAGACACGGTCCGG	Bacteria	Proteobacteria	Gammaproteobacteria	Pseudomonadales	Moraxellaceae	Enhydrobacter	NA
ASV718	AACGAACGCTGGCGGCAGGCCTAACACATGCAAGTCGAGCGAGGACTTCGGTTCTAGCGGCGGACGGGTGAGTAACGCGTGGGAATGTGCCCTTCTCTACGGAATAGCCCTGGGAAACTGGGAGTAATACCGTATACGCCCTATCGGGGAAAGATTTATCGGAGAAGGATCAGCCCGCGTTGGATTAGGTAGTTGGTGGGGTAATGGCCTACCAAGCCGACGATCCATAGCTGGTTTGAGAGGATGATCAGCCACACTGGGACTGAGACACGGCCCAG	Bacteria	Proteobacteria	Alphaproteobacteria	Rhodobacterales	Rhodobacteraceae	Paracoccus	NA
ASV719	GATGAATGCTGGCGGCGTGGATGAGGCATGCAAGTCGAATGGGTTTAGGCCCATGGCAGACGAGGTAGGAACACGTAGGTACGTACCCCAAAGTCAGGAATACTCCGGCGAAAGTCGGCATAATACTTGATGGTCCCGAAAGGGTAAAGATTTATCGCTTTGGGAACGGCCTGCGGGCTATCAGCTTGTTGGTAAGGTAACGGCTTACCAAGGCTACGACGGCTAGGGGAGGTGAGAGCCTGACCCCCACCGATGGAACTGCGACACGGTCCAT	Bacteria	Patescibacteria	Parcubacteria	Candidatus_Kaiserbacteria	NA	NA	NA
ASV720	ATTGAACGCTGGCGGCAGGCCTAACACATGCAAGTCGAGCGGGGTTTTCGGGCCTAGCGGCGGACGGGTGAGTAATGCGTAGGAAGCTACCCGATAGAGGGGGATACCAGTTGGAAACGACTGTTAATACCGCATAATGTCTACGGACCAAAGTGTGGGACCTTCGGGCCACATGCTATCGGATGCGCCTACGTGGGATTAGCTAGTTGGTGAGGTAATGGCTCACCAAGGCGACGATCTCTAGCTGGTTTGAGAGGATGATCAGCCACACTGGAACTGAGACACGGTCCAG	Bacteria	Proteobacteria	Gammaproteobacteria	Alteromonadales	Alteromonadaceae	Rheinheimera	NA
ASV721	GATGAACGCTGGCGGTATGCTTAACACATGCAAGTCGAACGGGAGACTTCGGTCTCTAGTGGCGGACGGGTGAGTAACGCGTGAGAATCTGCCTTTAGGACGGGGACAACAGTTGGAAACGGCTGCTAAAACCCGATGTGCCCCTTGGGGTGAAATATTTATAGCCTGAAGATGAGCTCGCGTCTGATTAGCTAGTAGGTGGGGTAAAGGCTCACCTAGGCGACGATCAGTAACTGGTCTGAGAGGATGACCAGTCACACTGGGACTGAGACACGGCCCAG	Bacteria	Cyanobacteria	Oxyphotobacteria	Leptolyngbyales	Leptolyngbyaceae	Phormidesmis_ANT.L52.6	NA
ASV722	GATGAACGCTAGCGGCAGGCCTAACACATGCAAGTCGAGGGAGAAGCCCTTCGGGGCAGAAACCGGCGCACGGGTGCGTAACGCGTATGCAACCTACCTTTCACAGGGGGATAGCCCGAAGAAATTTAGATTAATACCCCATAATATTATTGGATGGCATCATTTGATAATTAAAATTACGATGGTGAAAGATGGGCATGCGTCCTATTAGCTAGTTGGAGTGGTAACGGCACCCCAAGGCTACGATAGGTAGGGGTCCTGAGAGGGAGATCCCCCACACTGGTACTGAGACAGGGACCAG	Bacteria	Bacteroidetes	Bacteroidia	Flavobacteriales	Flavobacteriaceae	Capnocytophaga	NA
ASV723	GACGAACGCTGGCGGCGTGCCTAACACATGCAAGTCGAACGAGGTCCAAGGGAGCTTGCTCCCGGACGACCTAGTGGCGAACGGGTGAGTAACACGTGAGAAACCTGCCTCGGAGTGGGGAATAACTCGGGGAAACTCGAGCTAATACCGCATACCTTCACATGATCGCATGGTCGAGTGAAGAAAGAATTTCGCTCTGAGAGGGTCTCGCGGCCTATCAGCTTGTTGGTGGGGTAACGGCCTACCAAGGCAACGACGGGTAGCTGGTTTGAGAGAACGATCAGCCACACTGGGACTGAGACACGGCCCAG	Bacteria	Actinobacteria	Acidimicrobiia	Microtrichales	Microtrichaceae	IMCC26207	NA
ASV724	GTTGAACGCTGGCGTCATGCTTAACACATGCAAGTCGAACGAGAATTTATAAGAATTTAAGCTTCGGCTTTTAGTTTTATTTATTTTAGTGGCGGACGGGTGAGTAACGCGTAAGAACCTACCTTATGGTGAGGGATACCAACTGGAAACGGTTGCTAATACCTCATATGCTGAGAAGTAAAAGGTTTACATCGCCATAAGAGGGGCTTGCGTCTGATTAGTTAGTTGGTGGGGTAAATGCTTACCAAGACTATGATCAGTAGTTGGTCTGAGAGGACGATCAGCCACACTGGGACTGAGACACGGCCCAG	Bacteria	Cyanobacteria	Oxyphotobacteria	Chloroplast	NA	NA	NA
ASV725	GATGAACGCTGGCGGCGTGCCTAATACATGCAAGTCGAGCGAACAGACGGGGAGCTTGCTCCTCTGACGTTAGCGGCGGACGGGTGAGTAACACGTGGATAACCTACCTATAAGACTGGGATAACTTCGGGAAACCGGAGCTAATACCGGATAATATATTGAACCGCATGGTTCAATAGTGAAAGACGGTTTTGCTGTCACTTATAGATGGATCCGCGCCGCATTAGCTAGTTGGTAAGGTAACGGCTTACCAAGGCAACGATGCGTAGCCGACCTGAGAGGGTGATCGGCCACACTGGAACTGAGACACGGTCCAG	Bacteria	Firmicutes	Bacilli	Bacillales	Staphylococcaceae	Staphylococcus	NA
ASV726	GACGAACGCTGGCGGCGTGCCTAACACATGCAAGTCGAGCGAGTGGAGTTCTTCGGAACAAAGCTAGCGGCGGACGGGTGAGTAACACGTGGGCAACCTGCCTCATAGAGGGGAATAGCCTCCCGAAAGGGAGATTAATACCGCATAAGATTGTAGCTTCGCATGAAGCAGCAATTAAAGGAGCAATCCGCTATGAGATGGGCCCGCGGCGCATTAGCTAGTTGGTGAGGTAACGGCTCACCAAGGCGACGATGCGTAGCCGACCTGAGAGGGTGATCGGCCACATTGGGACTGAGACACGGCCCAG	Bacteria	Firmicutes	Clostridia	Clostridiales	Clostridiaceae_1	Clostridium_sensu_stricto_1	NA
ASV727	GACGAACGCTGGCGGCGTGCTTAACACATGCAAGTCGAGCGATGAAGTTCCTTCGGGAATGGATTAGCGGCGGACGGGTGAGTAACACGTGGGTAACCTGCCTCATAGAGGGGAATAGCCTTTCGAAAGGAAGATTAATACCGCATAAGATTGTAGTATCGCATGATACAGCAATTAAAGGAGTAATCCGCTATGAGATGGACCCGCGTCGCATTAGCTAGTTGGTGAGGTAACGGCTCACCAAGGCGACGATGCGTAGCCGACCTGAGAGGGTGATCGGCCACATTGGGACTGAGACACGGCCCAG	Bacteria	Firmicutes	Clostridia	Clostridiales	Clostridiaceae_1	Clostridium_sensu_stricto_1	NA
ASV728	GACGAACGCTGGCGGCGTGCTTAACACATGCAAGTCGAACGATGAAGCCTAGCTTGCTGGGTGGATTAGTGGCGAACGGGTGAGTAACACGTGAGTAACCTGCCCTTGACTCTGGGATAAGCACTGGAAACGGTGTCTAATACCGGATATTTCAGCTGGCCGCATGGTCTGGTTGTGGAAAGAATTTTGGTCAAGGATGGACTCGCGGCCTATCAGGTTGTTGGTGAGGTAATGGCTCACCAAGCCTACGACGGGTAGCCGGCCTGAGAGGGTGACCGGCCACACTGGGACTGAGACACGGCCCAG	Bacteria	Actinobacteria	Actinobacteria	Micrococcales	Microbacteriaceae	Agreia	bicolorata
ASV729	GACGAACGCTTGCGGCGTGCCTAAGAAATGCAAGTCGAACGGGGGCTTCGGCCCCAGTGGCGAACGGTCGCGTAACACGTAAGCAACCTGCCCTGAAGTGGGGGACAACATCCCGAAAGGGGTGCTAATACCGCATGTGGTCACGAGTCGGCATCGACTTGTGTCTAAAGATTTATCGCTTCAGGATGGGCTTGCGGCCTATCAGGTAGTTGGTGGGGTAATGGCCTACCAAGCCGACGACGGGTAGCTGGTCTGAGAGGACGATCAGCCGGATTGGGACTGAGATACGGCCCAG	Bacteria	Armatimonadetes	Armatimonadia	Armatimonadales	Armatimonadaceae	Armatimonas	NA
ASV730	ATTGAACGCTGGCGGCATGCCTAACACATGCAAGTCGAACGGCAGCACAGTAAAGATTTCGGTCTTTATGGGTGGCGAGTGGCGGACGGGTGAGTAATACGTAGGAATCTGTCCTGGAGAGGGGGATAACCCGAGGAAACTCGGGCTAATACCGCATGATATTGAGAAATCAAAAGCAGGGGACCTGAAAGGGCCTTGCGCTCTGGGTTGAGCCTACGTCGGATTAGCTAGTTGGTGGGGTAAAGGCCTACCAAGGCAACGATTCGTAGTTGGTCTGAGAGGATGACCAGCCACACTGGGACTGAGACACGGCCCAG	Bacteria	Proteobacteria	Gammaproteobacteria	Diplorickettsiales	Diplorickettsiaceae	Rickettsiella	NA
ASV731	GATGAACGCTGGCGGTATGCTTTACACATGCAAGTCGAACGGGGGTTTTTAACTCTAGTGGCGGACGGGTGAGTAACACGTAAGAATTTGCCTTTAGGAGGGGGACAACAGCTGGAAACGGCTGCTAATACCCCATATGCTCTCGAGTGAAATGGATTTATTTCCGCCTGAAGAGAAGCTTGCGGCTGATTAGCTTGTTGGTGAGGTAATGGCTCACCAAGGCGACGATCAGTATCTGGTTTGAGAGGACGATCAGACACACTGGAACTGAGACACGGTCCAG	Bacteria	Cyanobacteria	Oxyphotobacteria	Chloroplast	NA	NA	NA
ASV732	ATTGAACGCTGGCGGTATGCCTAACACATGCAAGTCGAACGGCAGCACAGTAAAGATTTCGGTCTTTATGGGTGGCGAGTGGCGGACGGGTGAGTAAAGCGTAGGAATCTGTCCTGGAGCTTGGGATAACCCGAGGAAACTCGGGCTAATACCACATGATATCGAGAGATCAAAAGCAGGGGACCGAAAGGCCTTGCGCTCTGGGGTGAGCCTACGTCGGATTAGCTAGTTGGTGGGGTAAAGGCCTACCAAGGCGACGATCCGTAGCTGGTCTGAGAGGATGACCAGCCACACTGGGACTGAGACACGGCCCAG	Bacteria	Proteobacteria	Gammaproteobacteria	Diplorickettsiales	Diplorickettsiaceae	Rickettsiella	NA
ASV733	AACGAACGCTGGCGGCAGGCTTAACACATGCAAGTCGAGCGAACCCTTCGGGGTTAGCGGCGGACGGGTGAGTAACGCGTGGGAACGTGCCCTTTTCTACGGAATAGCCTCGGGAAACTGAGAGTAATACCGTATACGCCCTTTTGGGGAAAGATTTATCGGAGAAGGATCGGCCCGCGTTGGATTAGGTAGTTGGTGGGGTAATGGCCTACCAAGCCGACGATCCATAGCTGGTTTGAGAGGATGATCAGCCACACTGGGACTGAGACACGGCCCAG	Bacteria	Proteobacteria	Alphaproteobacteria	Rhodobacterales	Rhodobacteraceae	Paracoccus	NA
ASV734	GACGAACGCTGGCGGCGTGCTTAACACATGCAAGTCGAACGGTGACGGAGAGCTTGCTCTCCTGATCAGTGGCGAACGGGTGAGTAACACGTGGGCAACCTGCCCCAGACTTCGGGATAACGCTTCGAAAGAGGTGCTAATACCGAATACGAACTCCGTAGGCATCTACGGGGTTGGAAAGTTTTTCGGTCTGGGATGGGCCCGCGGCCTATCAGCTTGTTGGTGAGGTAATGGCTCACCAAGGCGACGACGGGTAGCCGGCCTGAGAGGGCGACCGGCCACACTGGGACTGAGACACGGCCCAG	Bacteria	Actinobacteria	Actinobacteria	PeM15	NA	NA	NA
ASV735	GATGAACGCTAGCGGCAGGCTTAATACATGCAAGTCGAGGGGCAGCGGGGGTAGCAATACCTGCCGGCGACCGGCAAACGGGTGCGGAACACGTACGCAACCTTCCTTTAAGTGGGGAATAGCCCAGGGAAACTTGGATTAATACCCCTTAATATTATGAGATGGCATCATTTTATAATTAAAGCTCCGGCGCTTAAAGATGGGCGTGCGCCTGATTAGGTAGTTGGCGGGGTAACAGCCCACCAAGCCTACGATCAGTAACTGGTGTGAGAGCACGACCAGTCACACGGGCACTGAGACACGGGCCCG	Bacteria	Bacteroidetes	Bacteroidia	Chitinophagales	Chitinophagaceae	Flavitalea	NA
ASV736	AACGAACGCTGGCGGCAGGCCTAACACATGCAAGTCGAGCGCGCCTTCGGGTGAGCGGCGGACGGGTGAGTAACACGTGGGAATATGCCTTTCGGTGCGGAATAGTCTTGGGAAACTGAGGGTAATACCGCATACGCCCTATTGGGGAAAGATTTATCGCCGAAAGATTAGCCCGCGTTGGATTAGGTAGTTGGTGGGGTAATGGCCTACCAAGCCGACGATCCATAGCTGGTTTGAGAGGATGATCAGCCACACTGGGACTGAGACACGGCCCAG	Bacteria	Proteobacteria	Alphaproteobacteria	Rhodobacterales	Rhodobacteraceae	Paracoccus	NA
ASV737	AACGAACGCTGGCGGCAGGCCTAACACATGCAAGTCGAGCGCACCTTCGGGTGAGCGGCGGACGGGTGAGTAACGCGTGGGAATATGCCCTTCTCTGCGGAATAGCCACTGGAAACGGTGAGTAATACCGCATACGCCCTTCGGGGGAAAGATTTATCGGAGAAGGATTAGCCCGCGTTAGATTAGGTAGTTGGTGGGGTAATGGCCTACCAAGCCTACGATCTATAGCTGGTTTTAGAGGATGATCAGCCACACTGGGACTGAGACACGGCCCAG	Bacteria	Proteobacteria	Alphaproteobacteria	Rhodobacterales	Rhodobacteraceae	Ponticoccus	NA
ASV738	AGCGAACGTTAGCGGCGGGCCTAACACATGCAAGTCGAGCGAGAAAGAGGGGCAACCCTCGAGTACAGCGGCGGACGGGTGAGGAACACGTAGGTAATCTGCCCCACGGTGGAGGACAACGGTCCGAAAGGACCGCTAATACTGCATACGTTCTCCGGGTTTTCGGACCTGGGGAGGAAAGCCTCGCAAGGGGCGCCGAGGGAGGAGCCTGCGTCGCATCAGCTAGTTGGTGGGGTAACGGCCTACCAAGGCGAAGACGCGTAGCTGGTCTGAGAGGATGATCAGCCACACTGGGACTGAGACACGGCCCAG	Bacteria	Proteobacteria	Deltaproteobacteria	Myxococcales	Haliangiaceae	Haliangium	NA
ASV739	GGTGAATGCTGGCGGCGTGGATAAGTCATGCAAGTCAAGGGGGCCCGCAAGGGCAACCGGCAAACGAGGTAGTAACACGTAGGTACACCCCCCGAAGTCGGGCATAGCCAGTCGAAAGACTGGGTAATTCCCGATAGTCCCGCAAGGGTAAAGGTTTTTCGCTTCGGGAGTGGCCTGCGTAGTATCAGCTTGTTGGTAGGGTAACGGCCTACCAAGGCTACGACGCTTAGGGGAGCTGAGAGGCTGACCCCCACCGATGGAACTGCGACACGGTCCAT	Bacteria	Patescibacteria	Parcubacteria	Candidatus_Kaiserbacteria	NA	NA	NA
ASV740	AACGAACGCTGGCGGCATGCCTAACACATGCAAGTCGAACGAGACCTTCGGGTCTAGTGGCGCACGGGTGCGTAACGCGTGGGGATCTGCCCTTTGCTTCGGAATAACAGTTAGAAATGACTGCTAATACCGGATGATGTCGTAAGACCAAAGATTTATCGGCAAAGGATGAACCCGCGTAGGATTAGCTTGTTGGTGGGGTAAAGGCCTACCAAGGCGACGATCCTTAGCTGGTCTGAGAGGATGATCAGCCACACTGGGACTGAGACACGGCCCAG	Bacteria	Proteobacteria	Alphaproteobacteria	Sphingomonadales	Sphingomonadaceae	Novosphingobium	NA
ASV741	GACGAACGCTGGCGGCGTGCTTAACACATGCAAGTCGAACGGTGATGCTCCAGCTTGCTGGAGTGGATCAGTGGCGAACGGGTGAGTAACACGTGAGCAACCTGCCCCAGACTCTGGAATAAGCGCTGGAAACGGCGTCTAATACTGGATACGAAACTGGCCCGCATGGGCATGGTTTGGAAAGTTTTTCGGTTTGGGATGGGCTCGCGGCCTATCAGCTTGTTGGTGAGGTAATGGCTCACCAAGGCGACGACGGGTAGCCGGCCTGAGAGGGCGACCGGCCACACTGGGACTGAGACACGGCCCAG	Bacteria	Actinobacteria	Actinobacteria	Micrococcales	Intrasporangiaceae	Janibacter	hoylei
ASV742	AGCGAACGCTGGCGGCAGGCTTAACACATGCAAGTCGAGCGCCCCGCAAGGGGAGCGGCAGACGGGAGAGTAACACGTGGGAACGTACCTTTCAGTTCGGGACAACCAAGGGAAACTTTGGCTAATACCGGATACGCCCGTAAGGGGAAAGATTCATCGCTGAAAGATCGGCCCGCGTCTGATTAGCTAGTTGGTGGGGTAATGGCCCACCAAGGCGACGATCAGTAGCTGGTCTGAGAGGATGATCAGCCTCACTGGGACTGAGACACGGCCCAG	Bacteria	Proteobacteria	Alphaproteobacteria	Rhizobiales	Xanthobacteraceae	Pseudorhodoplanes	NA
ASV743	GATGAACGCTAGCGGCAGGCTTAACACATGCAAGTCGAGGGGTAAGGTAGCAATACCTGAGACCGGCGCACGGGTGCGTAACGCGTATGCAATCTACCTTTTACAGAGGGATAGCCCAGAGAAATTTGGATTAATACCTCATAGCATAGCAGCTTCGCATGAAGTCACTATTAAAGTTCCAACGGTAAAAGATGAGCATGCGTCCTATTAGCTAGATGGTAAGGTAACGGCTTACCATGGCTACGATAGGTAGGGGTCCTGAGAGGGAGATCCCCCACACTGGTACTGAGACACGGACCAG	Bacteria	Bacteroidetes	Bacteroidia	Flavobacteriales	Flavobacteriaceae	Flavobacterium	NA
ASV744	AATCAACGCTGGCGGCGTGCCTAACACATGCAAGTCGCACGAGAAAGGGACTTCGGTCCTGAGTACAGTGGCGCACGGGTGAGTAACACGTGACTAACCTACCTCCGAGTGGGGAATAACCTAGAGAAATCTGGGCTAATACCGCATAACACTTATGAGTCAAAGCAGCAATGCGCTTGGAGAGGGGGTCGCGGCAGATTAGTTAGTTGGCGGGGTAATGGCCCACCAAGACGATGATCTGTATCCGGCCTGAGAGGGCGCACGGACACACTGGAACTGAAACACGGTCCAG	Bacteria	Acidobacteria	Acidobacteriia	Acidobacteriales	Acidobacteriaceae_(Subgroup_1)	Granulicella	NA
ASV745	AACGAACGCTGGCGGCAGGCCTAACACATGCAAGTCGAGCGCGCCCTTCGGGGTGAGCGGCGGACGGGTGAGTAACGCGTGGGAACGTGCCCTTTTCTACGGAATAGCCTCGGGAAACTGAGAGTAATACCGTATACGCCCTTTGGGGGAAAGATTTATCGGAAAAGGATCGGCCCGCGTTGGATTAGGTAGTTGGTGGGGTAATGGCCTACCAAGCCGACGATCCATAGCTGGTTTGAGAGGATGATCAGCCACACTGGGACTGAGACACGGCCCAG	Bacteria	Proteobacteria	Alphaproteobacteria	Rhodobacterales	Rhodobacteraceae	Paracoccus	NA
ASV746	AGCGAACGCTGGCGGCAGGCCTAACACATGCAAGTCGAACGAACTCTTCGGAGTTAGTGGCGGACGGGTGAGTAACACGTGGGAACGTGCCTTTAGGTTCGGAATAACTCAGGGAAACTTGTGCTAATACCGAATGTGCCCTTCGGGGGAAAGATTTATCGCCTTTAGAGCGGCCCGCGTCTGATTAGCTAGTTGGTGAGGTAATGGCTCACCAAGGCGACGATCAGTAGCTGGTCTGAGAGGATGATCAGCCACATTGGGACTGAGACACGGCCCAA	Bacteria	Proteobacteria	Alphaproteobacteria	Caulobacterales	Caulobacteraceae	Brevundimonas	nasdae
ASV747	ATTGAACGCTGGCGGCATGCCTTACACATGCAAGTCGAACGGTAACGGGTTAAGCCGACGAGTGGCGAACGGGTGAGTAATATATCGGAACGTGCCCAGTCGTGGGGGATAACGTAGAGAAATTTACGCTAATACCGCATACGATCTAAGGATGAAAGCGGGGGACCTTCAGGCCTCGCGCGATTGGAGCGGCTGATATCAGATTAGGTTGTTGGTGAGGTAAAAGCTCACCAAGCCGACGATCTGTAGCTGGTTTGAGAGAACGACCAGCCACACTGGGACTGAGACACGGCCCAG	Bacteria	Proteobacteria	Gammaproteobacteria	Betaproteobacteriales	Burkholderiaceae	Polaromonas	NA
ASV748	GACGAACGCTGGCGGCGTGCCTAATACATGCAAGTAGAACGCTGAAGGAGGAGCTTGCTTCTCTGGATGAGTTGCGAACGGGTGAGTAACGCGTAGGTAACCTGCCTGGTAGCGGGGGATAACTATTGGAAACGATAGCTAATACCGCATAACAGTAGATGTTGCATGACATTTGCTTAAAAGGTGCAATTGCATCACTACCAGATGGACCTGCGTTGTATTAGCTAGTTGGTGGGGTAACGGCTCACCAAGGCGACGATACATAGCCGACCTGAGAGGGTGATCGGCCACACTGGGACTGAGACACGGCCCAG	Bacteria	Firmicutes	Bacilli	Lactobacillales	Streptococcaceae	Streptococcus	mitis
ASV749	AACGAACGCTGGCGGCATGCCTAACACATGCAAGTCGAACGAGGGCTTCGGCCCTAGTGGCGCACGGGTGAGTAACGCGTGGGAACCTGCCCTGTGGTACGGAATAACTCCGGGAAACTGGAGCTAATACCGTATGCGTCCTGCGGGACAAAGATTTATCGCCATGGGATGGGCCCGCGTAGGATTAGCTTGTTGGTGGGGTAACGGCCTACCAAGGCAACGATCCTTAGCTGGTCTGAGAGGATGATCAGCCACACTGGGACTGAGACACGGCCCAG	Bacteria	Proteobacteria	Alphaproteobacteria	Azospirillales	Azospirillaceae	Skermanella	NA
ASV750	GACGAACGCTGGCGGCGTGCTTAATACATGCAAGTCGAGCGAGTGTAGCAATACACGAGCGGCGGACGGGTGAGTAACGCGTGGGCAATCTGCCCTCTAGCCCGGGATAACAGTTCGAAAGGACTGCTAACACCGGATATGCTCCCGGCCTGGCATCAGGCAGGGAGGAAAGGATACACTAGAGGATGAGCCCGCGTCCCATTAGCTAGTTGGTGAGGTAACGGCCCACCAAGGCGACGATGGGTAGCCGGCCTGAGAGGGCGAACGGCCACACTGGGACTGAGACACGGCCCAG	Bacteria	Firmicutes	Clostridia	Clostridiales	Heliobacteriaceae	Hydrogenispora	NA
ASV751	ATTGAACGCTGGCGGCAGGCCTAACACATGCAAGTCGAGCGGTAGAGAGGTGCTTGCACCTCTTGAGAGCGGCGGACGGGTGAGTAATACCTAGGAATCTGCCTGGTAGTGGGGGATAACGTTCGGAAACGGACGCTAATACCGCATACGTCCTACGGGAGAAAGCAGGGGACCTTCGGGCCTTGCGCTATCAGATGAGCCTAGGTCGGATTAGCTAGTTGGTGAGGTAATGGCTCACCAAGGCTACGATCCGTAACTGGTCTGAGAGGATGATCAGTCACACTGGAACTGAGACACGGTCCAG	Bacteria	Proteobacteria	Gammaproteobacteria	Pseudomonadales	Pseudomonadaceae	Pseudomonas	NA
ASV752	ACCTCCCTCTTTCTTCCTTCTTCCCCCCTGCAAGTCGAGCGCCCTGCTTGCAGGGAGCGGCAGACGGGTGAGTAATGCATGGGAATCTACCCAGCTCTACGGAATAACTCAGGGAAACTTGAACTAATACCGTATGCGCCCTTCGGGGGAAAGATTTATCGGAGTTGGATGAGCCCATGTCTGATTAGCTAGTTGGTGGGGTAAAGGCCTACCAAGGCGACGATCAGTAGCTGGTCTGAGAGGATGATCAGCCACACTGGGACTGAGACACGGCCCAG	Bacteria	Proteobacteria	Alphaproteobacteria	Rhizobiales	Rhizobiaceae	Nitratireductor	NA
ASV753	AATCAACGCTGGCGGCGTGCCTCAGACATGCAAGTCGAACGATTAAACTTTCCTTCGGGAAAGATATAAAGTGGCGCACGGGTGAGTAACACGTAGGTAATGTACCTTTGGGTGGGGAATAACTTAGGGAAACTTAAGCTAATACCGCATAATGCAGCGGCTCCTTCGGGAGACAGTTGTTAAAGATTTATCGCCTAAAGAGCAGCCTGCGGCAGATTAGCTAGTTGGTAAGGTAACGGCTTACCAAGGCTACGATCTGTATCCGACCTGAGAGGGTGGTCGGACACACTGACACTGAATAACGGGTCAG	Bacteria	Acidobacteria	Blastocatellia_(Subgroup_4)	Blastocatellales	Blastocatellaceae	Blastocatella	NA
ASV754	ATTGAACGCTGGCGGCATGCCTTACACATGCAAGTCGAACGGTAACAGGTTAAGCTGACGAGTGGCGAACGGGTGAGTAATGTATCGGAACGTGCCCAGTCGTGGGGGATAACTGCTCGAAAGAGCAGCTAATACCGCATACGACCTGAGGGTGAAAGCGGGGGATCGCAAGACCTCGCGCGATTGGAGCGGCCGATATCAGATTAGCTAGTTGGTGGGGTAAAAGCCCACCAAGGCGACGATCTGTAGCTGGTCTGAGAGGACGACCAGCCACACTGGGACTGAGACACGGCCCAG	Bacteria	Proteobacteria	Gammaproteobacteria	Betaproteobacteriales	Burkholderiaceae	Pelomonas	NA
ASV755	GATGAACGCTAGCGGCAGGCTTAACACATGCAAGTCGAGGGGTATAGTTCTTCGGAACTAGAGACCGGCGCACGGGTGCGTAACGCGTATGCAATCTACCTTTTACAGAGGGATAGCCCAGAGAAATTTGGATTAATACCTCATAGTATGTGAGAATCGCATGGTTTTCACATTAAAGTTCCAACGGTAAAAGATGAGCATGCGTCCCATTAGCTAGATGGTAAGGTAACGGCTTACCATGGCGACGATGGGTAGGGGTCCTGAGAGGGAGATCCCCCACACTGGTACTGAGAAACGGACCAG	Bacteria	Bacteroidetes	Bacteroidia	Flavobacteriales	Flavobacteriaceae	Flavobacterium	NA
ASV756	AACGAACGCTAGCGGCGAGCTTAACACATGCAAGTCGAGCGGGGGGCAACCCCAGCGGCGGACGGGTGAGTAACACGTAGGTACGTGCCTTCAGGTGGGGAATAACCGTGGGAAACCATGGCTAATACCGCATATGTCGTAAGATGAAAGCCTTCGGGCGCCTGTAGAGCGGCCTGCGGCCCATTAGCTAGTTGGTGAGGTAATGGCTCACCAAGGCGATGATGGGTAGCTGGTCTGAGAGGATGATCAGCCACACTGGAACTGAGACACGGTCCAG	Bacteria	Proteobacteria	Deltaproteobacteria	Bdellovibrionales	Bdellovibrionaceae	OM27_clade	NA
ASV757	AACGAACGCTGGCGGCAGGCTTAACACATGCAAGTCGAACGCATGCCTTCGGGCATGAGTGGCAGACGGGTGAGTAACGCGTGGGAACCTACCCCTTGGTACGGGATAGCTCCGGGAAACTGGAGATAATACCGTATGTGTCCTGAGGGACAAAGATTCATCGCCAAGGGATGGGCCCGCGTCGGATTAGCTAGTTGGTGGGGTAACGGCCTACCAAGGCGACGATCCGTAGCTGGTCTAAGAGGATGATCAGCCACATTGGGACTGAGACACGGCCCAA	Bacteria	Proteobacteria	Alphaproteobacteria	Rhizobiales	Rhizobiaceae	Aureimonas	NA
ASV758	GATGAACGCTGGCGGCGTGCTTAACACATGCAAGTCGAACGAGGTCCATGGAGCTTGCTCCAGAAGACCTAGTGGCGAACGGGTGCGTAACACGTGAGAAACCTGCCCCGATCTCTGGGATAACAGTTGGAAACGACTGCTAATACCGGATGCCGTCACACCGCTTCATGGCGAAGTGACGAAAGATTTATCGGATTGGGAGGGTCTCGCGGCCTATCAGCTAGTTGGAGAGGTAACGGCTCACCAAGGCATCGACGGGTAGCTGGTCTGAGAGGATGATCAGCCACACTGGGACTGAGACACGGCCCAG	Bacteria	Actinobacteria	Acidimicrobiia	Microtrichales	Ilumatobacteraceae	Ilumatobacter	NA
ASV759	GATGAACGCTGGCGGCGTGCCTAATACATGCAAGTCGAACGAAGCATCTTCGGATGCTTAGTGGCGAACGGGTGAGTAACACGTAGATAACCTACCTTTAACTCGAGGATAACTCCGGGAAACTGGAGCTAATACTGGATAGGATGTGTGCATGAAAAAAACACATTTAAAGATTTATCGGTTTAAGAGGGGTCTGCGGCGCATTAGTTAGTTGGTGGGGTAAGAGCCTACCAAGACGATGATGCGTAGCCGGACTGAGAGGTCTACCGGCCACATTGGGACTGAGAACGGCCCAA	Bacteria	Tenericutes	Mollicutes	Acholeplasmatales	Acholeplasmataceae	Acholeplasma	laidlawii
ASV760	GACGAACGCTGGCGGCGTGCTTAACACATGCAAGTCGAACGATGAAGCTGGAGCTTGCTCCGGTGGATTAGTGGCGAACGGGTGAGTAAAACGTGAGCAATCTGCCCTTGACTCTGGGATAACTGCGGGAAACTGTAGCTAATACCGGATACGACCCTTGGAGGCATCTCTGGGGGTGGAAAGAACTTCGGTCAAGGATGAGCTCGCGGCCTATCAGCTAGTTGGTGAGGTAATGGCTCACCAAGGCGACGACGGGTAGCCGGCCTGAGAGGGTGACCGGCCACACTGGAACTGAGACACGGTCCAG	Bacteria	Actinobacteria	Actinobacteria	Micrococcales	Microbacteriaceae	Rhodoluna	NA
ASV761	GATGAACGCTGGCGGCGTGCCTAACACATGCAAGTCGAGCGATTCTCTTCGGAGAAGAGCGGCGGACGGGTGAGTAACGCGTGGGTAACCTGCCCTGTACACACGGATAACATACCGAAAGGTATGCTAATACGGGATAACATAAGAAATTCGCATGTTTTTCTTATCAAAGCTCCGGCGGTACAGGATGGACCCGCGTCTGATTAGCTAGTTGGTGAGGTAATGGCTCACCAAGGCGACGATCAGTAGCCGACCTGAGAGGGTGATCGGCCACATTGGAACTGAGACACGGTCCAA	Bacteria	Firmicutes	Clostridia	Clostridiales	Peptostreptococcaceae	Intestinibacter	NA
ASV762	AGTGAACGCTGGCGGCGTGCCTAATACATGCAAGTCGAACGGTAACAGGAAGGAGCTTGCTTCTTTGCTGACGAGTGGCGCACGGGTGAGTAATAGATAGGTCATCTGCCCCTTAGTCTAGGATAGCCATTGGAAACGATGATTAATACTGGATACTCCTTACGAGGGAAAGTTTTTCGATAAGGGATGAGCCTATCTCCTATCAGCTTGTTGGTAAGGTAAAAGCTTACCAAGGATATGACGGGTATCCGGCCTGAGAGGGTGATCGGACACACTGGAACTGAGACACGGTCCAG	Bacteria	Epsilonbacteraeota	Campylobacteria	Campylobacterales	Helicobacteraceae	Wolinella	NA
ASV763	GATGAGCGCTGGCGGCGTGCCTAATACATGCAAGTCGAGCGGTAAGGTCCCTTCGGGGATACACGAGCGGCGGACGGCTGAGTAACGCGTAGGAACGTACCCCAAAGTGAGGGATAACTGCTCGAAAGAGTAGCTAATACCGCATGTGATCTCCGGATTAAAGCTTTATGCGCTTTGGGAACGGCCTGCGTCCGATTAGCTAGTTGGTAGAGTAAAAGCCTACCAAGGCGACGATCGGTAGCTGGTCTGAGAGGATGATCAGCCAGACTGGGACTGAGACACGGCCCAG	Bacteria	Patescibacteria	Saccharimonadia	Saccharimonadales	NA	NA	NA
ASV764	ATTGAACGCTGGCGGTATGCCTTACACATGCAAGTCGAACGGTAGAGGAGCAATCCTCGAGAGTGGCGAACGGGTGAGTAATACATCGGAACGTGCCCAGTCGTGGGGGATAACGTAGCGAAAGCTACGCTAATACCGCATACGACCCGAGGGTGAAAGCGGGGGACTCGCAAGAGCCTCGCGCGATTGGAGCGGCCGATATCAGATTAGCTAGTTGGTGGGGTAAAGGCCCACCAAGGCGACGATCTGTAGCTGGTCTGAGAGGACGACCAGCCACACTGGAACTGAGACACGGTCCAG	Bacteria	Proteobacteria	Gammaproteobacteria	Betaproteobacteriales	Burkholderiaceae	Sphaerotilus	NA
ASV765	ATTGAACGCTGGCTGCATGCCTTACACATGCAAGTCGAACGGTAACAGGTTAAGCTGACGAGTGGCGAACGGGTGAGTAATGTATCGGAACGTGCCCAGTCGTGGGGGATAACTGCTCGAAAGAGCAGCTAATACCGCATACGACCTGAGGGTGAAAGCGGGGGATCGCAAGACCTCGCGCGATTGGAGCGGCCGATATCAGATTAGGTAGTTGGTGAGGTAAAGGCTCACCAAGCCGACGATCTGTAGCTGGTCTGAGAGGACGACCAGCCACACTGGGACTGAGACACGGCCCAG	Bacteria	Proteobacteria	Gammaproteobacteria	Betaproteobacteriales	Burkholderiaceae	Pelomonas	NA
ASV766	ATTGAACGCTGGCGGCATGCCTTACACATGCAAGTCGAACGGCAGCACGGGAGCAATCCTGGTGGCGAGTGGCGAACGGGTGAGTAAAGTATCGGAACGTGCCCAGTCGTGGGGGATAACGTAGCGAAAGTTACGCTAATACCGCATACGATCTATGGATGAAAGCGGGGGATCGCAAGACCTCGCGCGATTGGAGCGGCCGATATCAGATTAGGTAGTTGGTGGGGTAAAGGCTCACCAAGCCGACGATCTGTAGCTGGTCTGAGAGGACGACCAGCCACACTGGGACTGAGACACGGCCCAG	Bacteria	Proteobacteria	Gammaproteobacteria	Betaproteobacteriales	Burkholderiaceae	Curvibacter	NA
ASV767	GACGAACGCTGGCGGCGTGCTTAACACATGCAAGTCGAACGCTGAAGCTTGGTGCTTGCACTGGGTGGATGAGTGGCGAACGGGTGAGTAATACGTGAGTAACCTGCCCTTGACTCTGGGATAAGCCTGGGAAACTGGGTCTAATACTGGATATGACATGTCACCGCATGGTGGTGTGTGGAAAGGGTTTTACTGGTTTTGGATGGGCTCACGGCCTATCAGCTTGTTGGTGGGGTAATGGCTCACCAAGGCGACGACGGGTAGCCGGCCTGAGAGGGTGACCGGCCACACTGGGACTGAGACACGGCCCAG	Bacteria	Actinobacteria	Actinobacteria	Micrococcales	Micrococcaceae	Kocuria	rhizophila
ASV768	GATGAACGCTAGCGGCAGGCTTAACACATGCAAGTCGAGGTGTAGAAGCAGCTTGCTGCTTTGAGACCGGCGCACGGGTGCGTAACGCGTATACAATCTACCTTTTACAGAGGGATAGCCCAGAGAAATTTGGATTAATACCTCATAGTATTTTCGAATCGCATGGTTTGATTATTAAAGTTCCAACGGTAAAAGATGAGTATGCGTCCCATTAGCTAGATGGTAAGGTAACGGCTTACCATGGCAACGATGGGTAGGGGTCCTGAGAGGGAGATCCCCCACACTGGTACTGAGACACGGACCAG	Bacteria	Bacteroidetes	Bacteroidia	Flavobacteriales	Flavobacteriaceae	Flavobacterium	NA
ASV769	GACGAACGCTGGCGGCGTGCCTAATACATGCAAGTCGAACGAACGGAGGAAGAGCTTGCTCTTCCAAAGTTAGTGGCGGACGGGTGAGTAACACGTGGGTAACCTACCCATCAGAGGGGGATAACACTTGGAAACAGGTGCTAATACCGCATAACAGTTTATGCCGCATGGCATAAGAGTGAAAGGCGCTTTCGGGTGTCGCTGATGGATGGACCCGCGGTGCATTAGCTAGTTGGTGAGGTAACGGCTCACCAAGGCCACGATGCATAGCCGACCTGAGAGGGTGATCGGCCACACTGGGACTGAGACACGGCCCAG	Bacteria	Firmicutes	Bacilli	Lactobacillales	Enterococcaceae	Enterococcus	NA
ASV770	GATGAACGCTAGCGGCAGGCCTAACACATGCAAGTCGAGGGGTAGTTACTTTCGGGTAATGAGACCGGCGCACGGGTGCGTAACGCGTATGCAATCTACCTTTTACAGGGGAATAGCCCAGAGAAATTTGGATTAATGCCCCATAGCATGTATGAATCGCATGGTTTATACATTAAAGTTCCAACGGTAAAAGATGAGCATGCGTCCCATTAGTTAGTTGGTAAGGTAACGGCTTACCAAGACGATGATGGGTAGGGGTCCTGAGAGGGAGATCCCCCACACTGGTACTGAGACACGGACCAG	Bacteria	Bacteroidetes	Bacteroidia	Flavobacteriales	Flavobacteriaceae	Flavobacterium	NA
ASV771	GACGAACGCTGGCGGCGTGCCTAACACATGCAAGTCGAGCGAGGGGAGTTCTTCGGAACAAACCTAGCGGCGGACGGGTGAGTAACACGTGGGCAACCTGCCTTGTAGAGGGGAATAGCCTTCCGAAAGGAAGATTAATACCGCATAACATTGTAGCTTCGCATGAAGCAACAATTAAAGGAGCAATCCGCTACAAGATGGGCCCGCGGCGCATTAGCTAGTTGGTGAGGTAACGGCTCACCAAGGCGACGATGCGTAGCCGACCTGAGAGGGTGATCGGCCACATTGGGACTGAGACACGGCCCAG	Bacteria	Firmicutes	Clostridia	Clostridiales	Clostridiaceae_1	Clostridium_sensu_stricto_1	NA
ASV772	GACGAACGCTGGCGGCGTGCTTAACACATGCAAGTCGAACGGGGCCCATCGAGCAGCAATGCTCGGGAAGGCCGAGTGGCGAACGGGTGAGTAACACGTGAGGAACCTGTCCTGGTCTCTGGAATAACAGCTGGAAACAGCTGCTAATACCGGATGCCGTCGGAGCGTCGCATGGCGCGCTGACGAAAGGGTTACCGGATCAGGAGGGTCTCGCGGCCTATCAGCTAGTTGGTGGGGTAACGGCCTACCAAGGCATCGACGGGTAGCTGGTCTGAGAGGATGATCAGCCACACTGGGACTGAGACACGGCCCAG	Bacteria	Actinobacteria	Acidimicrobiia	Microtrichales	Ilumatobacteraceae	CL500-29_marine_group	NA
ASV773	ATTGAACGCTGGCGGCATGCCTTACACATGCAAGTCGAACGGCAGCACGGGTGCTTGCACCTGGTGGCGAGTGGCGAACGGGTGAGTAATACATCGGAACGTACCTTATCGTGGGGGATAACGCAGCGAAAGCTGTGCTAATACCGCATACGCCCTGAGGGGGAAAGCGGGGGATCGAAAGACCTCGCGCGATTAGAGCGGCCGATGCCTGATTAGCTAGTTGGTGGGGTAAAAGCCCACCAAGGCGACGATCAGTAGCTGGTCTGAGAGGACGATCAGCCACACTGGGACTGAGACACGGCCCAG	Bacteria	Proteobacteria	Gammaproteobacteria	Betaproteobacteriales	Burkholderiaceae	Polynucleobacter	NA
ASV774	ATTGAACGCTGGCGGCAGGCTTAACACATGCAAGTCGAGCGGTAACAGGAGAAGCTTGCTTCTTGCTGACGAGCGGCGGACGGGTGAGTAATACTTAGGAATCTGCCCAGTAGTGGGGGATAGCACGGGGAAACTCGTATTAATACCGCATACACCCTACGGGGAAAAGGGGGCGCTTGCGCTCTCGCTATTGGATGAGCCTAAGTCGGATTAGCTAGTTGGTGGGGTAAAGGCCTACCAAGGCGACGATCTGTAGCTGGTCTGAGAGGATGATCAGCCACACCGGGACTGAGACACGGCCCGG	Bacteria	Proteobacteria	Gammaproteobacteria	Pseudomonadales	Moraxellaceae	Psychrobacter	NA
ASV775	GACGAACGCTGGCGGCGTGCTTAACACATGCAAGTCGAACGGTGAAGCCCTTCGGGGTGGATCAGTGGCGAACGGGTGAGTAACACGTGAGTAATCTGCCTCTGACTCTGGGATAACCACGGGAAACGGTGGCTAATACCGGATATGACACATGGTCGCATGGTCTGTGTGTGGAAAGTTTTTCGGTCAGAGATGAGCTCGCGGCCTATCAGCTTGTTGGTGGGGTAATGGCCTACCAAGGCGACGACGGGTAGCCGGCCTGAGAGGGCGACCGGCCACACTGGGACTGAGACACGGCCCAG	Bacteria	Actinobacteria	Actinobacteria	Kineosporiales	Kineosporiaceae	Kineosporia	NA
ASV776	ATTGAACGCTGGCGGCAGGCCTAACACATGCAAGTCGAGCGGGGTTTTCGGACCTAGCGGCGGACGGGTGAGTAATGCGTAGGAAGCTACCCGACAGAGGGGGATACCAGTTGGAAACGACTGTTAATACCGCATAATGTCTACGGACCAAAGTGTGGGACCTTCGGGCCACATGCTGTCGGATGCGCCTACGTGGGATTAGCTAGTTGGTGAGGTAATGGCTCACCAAGGCGACGATCCCTAGCTGGTTTGAGAGGATGATCAGCCACACTGGAACTGAGACACGGTCCAG	Bacteria	Proteobacteria	Gammaproteobacteria	Alteromonadales	Alteromonadaceae	Rheinheimera	chironomi
ASV777	AGTGAACGCTAGCGGTGCGCCTAACACATGAAAGTCGAGCGAGGCTTCGAGCCGAGCGGCGAACGGCTGCGTAACACGTTGGTACCTACCCCATACTCAGGGATAATCCGCCGAAAGGCGGACTAATACCGGATGGTCCTGCAAAGGTAAAGCTTTAGCGGTATGGGAAGGGCCTGCGGCCTATCAGCTAGTTGGTGAGGTAATGGCTCACCAAGGCTATGACGGGTAGCTGATCTGAGAGGATGATCAGCCAGAATGGGACTGAGACACGGCCCAT	Bacteria	Patescibacteria	Gracilibacteria	Candidatus_Peribacteria	NA	NA	NA
ASV778	GATGAACGCTAGCGGCAGGCCTAATACATGCAAGTCGAACGGCAAGGAGTGTAGCAATACATTCCCTAGAGTGGCGCACGGGTGCGTAACGCGTATGCAACCTACCTTCAACTGAGGGATAGCCCCGGGAAACTGGGATTAATACTTCATGGAATCATTAGCTCGCATGGGTTTGGTGATTAAAGTTTTAATGGTTGGAGATGGGCATGCGTGACATTAGCTAGTTGGTAAGGTAACGGCTTACCAAGGCTACGATGTCTAGGGGTTCTGAGAGGATGATCCCCCACACTGGTACTGAGATACGGACCAG	Bacteria	Bacteroidetes	Bacteroidia	Sphingobacteriales	NS11-12_marine_group	NA	NA
ASV779	GATGAACGCTGGCGGCGTGCCTAACACATGCAAGTCGAGCGATTTACTTCGGTAAAGAGCGGCGGACGGGTGAGTAACGCGTGGGTAACCTGCCCTGTACACACGGATAACATACCGAAAGGTATGCTAATACGAGATAATATACTTTTATCGCATGGTAGAAGTATCAAAGCTCCGGCGGTACAGGATGGACCCGCGTCTGATTAGCTAGTTGGTAAGGTAACGGCTTACCAAGGCGACGATCAGTAGCCGACCTGAGAGGGTGATCGGCCACATTGGAACTGAGACACGGTCCAA	Bacteria	Firmicutes	Clostridia	Clostridiales	Peptostreptococcaceae	Romboutsia	NA
ASV780	AGCGAACGCTGGCGGCAGGCCTAACACATGCAAGTCGAACGGATCCTTCGGGATTAGTGGCGGACGGGTGAGTAACACGTGGGAACGTGCCTTTTGGTTCGGAACAACTCAGGGAAACTTGAGCTAATACCGAATGTGCCCTTCGGGGGAAAGATTTATCGCCATTAGAGCGGCCCGCGTCTGATTAGCTTGTTGGTGAGGTAAAGGCTCACCAAGGCTACGATCAGTAGCTGGTCTGAGAGGATGATCAGCCACATTGGGACTGAGACACGGCCCAA	Bacteria	Proteobacteria	Alphaproteobacteria	Caulobacterales	Caulobacteraceae	Caulobacter	NA
ASV781	AACGAACGCTGGCGGCAGGCTTAACACATGCAAGTCGAGCGGGCCCTTTCGGGGGTCAGCGGCGGACGGGTTAGTAACGCGTGGGAACGTGCCCTTTGCTCCGGAATAGCCCTGGGAAACTGGGGGTAATACCGGATGTGCCCTGAGGGGGAAAGGTTTTACCGGCAAGGGATCGGCCCGCGTCCGATTAGGTAGTTGGTGTGGTAACGGCGCACCAAGCCGACGATCGGTAGCTGGTTTGAGAGGATGATCAGCAACACTGGGACTGAGACACGGCCCAG	Bacteria	Proteobacteria	Alphaproteobacteria	Rhodobacterales	Rhodobacteraceae	Rubellimicrobium	NA
ASV782	GACGAACGCTGGCGGCGTGCTTAACACATGCAAGTCGAACGATGAAGCCGGAGCTTGCTCTGGTGGATTAGTGGCGAACGGGTGAGTAACACGTGAGCAACGTGCCCAGGACTCTGGAATAACTTCGGGAAACCGAAGCTAATACCGGATACGAGGCGAGGGGGCATCCCCATCGCCTGGAAAGAATTTCGGTTCTGGATCGGCTCACGGCCTATCAGCTTGTTGGTGAGGTAACGGCTCACCAAGGCGACGACGGGTAGCCGGCCTGAGAGGGTGACCGGCCACACTGGGACTGAGACACGGCCCAG	Bacteria	Actinobacteria	Actinobacteria	Micrococcales	Microbacteriaceae	Pseudoclavibacter	NA
ASV783	GATGAACGCTGGCGGCGTGCTTAACACATGCAAGTCGAACGGTGAAGCCCAGCTTGCTGGGTGGATCAGTGGCGAACGGGTGAGTAACACGTGAGCAACCTGCCCCTGACTCTGGGATAAGCGCTGGAAACGGCGTCTAATACTGGATATGTGACGTGACCGCATGGTCTGCGTCTGGAAAGAATTTCGGTTGGGGATGGGCTCGCGGCCTATCAGCTTGTTGGTGAGGTAATGGCTCACCAAGGCGTCGACGGGTAGCCGGCCTGAGAGGGTGACCGGCCACACTGGGACTGAGACACGGCCCAG	Bacteria	Actinobacteria	Actinobacteria	Micrococcales	Microbacteriaceae	Microbacterium	NA
ASV784	AACGAACGCTGGCGGCATGCCTAACACATGCAAGTCGAACGAACTCTTCGGAGTTAGTGGCGCACGGGTGCGTAACGCGTGGGAATCTGCCCTTGGGTACGGAATAACTCAGAGAAATTTGTGCTAATACCGTATAATGACTTCGGTCCAAAGATTTATCGCCCAAGGATGAGCCCGCGTAAGATTAGCTAGTTGGTGGGGTAAAGGCCTACCAAGGCTACGATCTTTAGCTGGTCTGAGAGGATGATCAGCCACACTGGGACTGAGACACGGCCCAG	Bacteria	Proteobacteria	Alphaproteobacteria	Sphingomonadales	Sphingomonadaceae	Sphingopyxis	NA
ASV785	GATGAACGCTAGCGATAGGCCTAACACATGCTAGTCGTACGAAAAAATTAGTTTTTTAGTGGCAAACGGGTGAGTAATTGCGTAAGAATTTACCTTTAGAAAGAGGATAACAATTAGAAATGATTACTAATACTCTATATACCAATTTATTATATTTTGGTAAAAAAATTTTGTCTAAAGAGAAGCTTACGTCTGATTAGCTAGTTGGTAGGGTAAATGCCTACCAAGGCGATGATCAGTAGCTGATTTGAGAGGATGATCAGTCACACTGGAACTGAGACACGGTCCAG	Bacteria	Cyanobacteria	Oxyphotobacteria	Chloroplast	NA	NA	NA
ASV786	ATTGAACGCTGGCGGCATGCCTTACACATGCAAGTCGAACGGCAGCACGGTCTAGTTTACTAGATGGGTGGCGAGTGGCGAACGGGTGAGTAATGCGTAGGAATATACCTTAAAGAGGGGGACAACCTGGGGAAACTCAGGCTAATACCGCGTAATCTCTGAGGAGAAAAGCTGGGGACCGCAAGGCCTGGCGCTTTAAGAATAGCCTGCGTCTGATTAGCTAGTTGGTGGGGTAAAGGCCCACCAAGGCGACGATCGGTAGCTGGTCTGAGAGGACGAACAGCCACACTGGGACTGAGACACGGCCCAG	Bacteria	Proteobacteria	Gammaproteobacteria	Legionellales	Legionellaceae	Legionella	NA
ASV787	GATGAACGCTGGCGGCGTGCCTAACACATGCAAGTCGAGCGAACCCTTCGGGGTGAGCGGCGGACGGGTGAGTAACGCGTGGGTAACCTGCCCTATACACACGGATAACGTACCGAAAGGTACGCTAATACGAGATAACATATTTTTATCGCATGGTAAAAATATCAAAGCTCCAGCGGTATAGGATGGACCCGCGTCTGATTAGCTAGTTGGTAAGGTAATAGCTTACCAAGGCGACGATCAGTAGCCGACCTGAGAGGGTGATCGGCCACATTGGAACTGAGACACGGTCCAA	Bacteria	Firmicutes	Clostridia	Clostridiales	Peptostreptococcaceae	Romboutsia	NA
ASV788	GATGAACGCTGGCGGCGTGCTTAACACATGCAAGTCGAACGGAAAGGCCCAAGCTTGCTTGGGTACTCGAGTGGCGAACGGGTGAGTAACACGTGGGTGATCTGCCCCGCACTTCGGGATAAGCCTGGGAAACTGGGTCTAATACCGGATAGGACCACTTCTTGGAGGTTGTGGTGGAAAGTTTTTTTCGGTGTGGGATGAGCTCGCGGCCTATCAGCTTGTTGGTGGGGTAATGGCCTACCAAGGCGTCGACGGGTAGCCGGCCTGAGAGGGTGTACGGCCACATTGGGACTGAGATACGGCCCAG	Bacteria	Actinobacteria	Actinobacteria	Corynebacteriales	Corynebacteriaceae	Corynebacterium_1	NA
ASV789	ATTGAACGCTGGCGGCAGGCCTAACACATGCAAGTCGAGCGGGAACTTCGGTTCTAGCGACGGACGGGTGAGTAATGCGTAGGAAGCTACCCGATAGAGGGGGATACCAGTTGGAAACGACTTTTAATACCGCATAATGTCTACGGACCAAAGTGTGGGACCTTCGGGCCACATGCTATCGGATGCGCCTACGTGGGATTAGCTAGTTGGTGAGGTAATGGCTCACCAAGGCGACGATCCCTAGCTGGTTTGAGAGGATGATCAGCCACACTGGAACTGAGACACGGTCCAG	Bacteria	Proteobacteria	Gammaproteobacteria	Alteromonadales	Alteromonadaceae	Rheinheimera	NA
ASV790	GATGAACGCTGGCGGCGTGCTTAACACATGCAAGTCGAACGGTGAAGGAGAGCTTGCTCTCCGGATCAGTGGCGAACGGGTGAGTAACACGTGAGCAATCTGCCCCTGACTCTGGGATAACAGTTGGAAACAGCTGCTAATACCGGATACGAGCTTCGAAGGCATCTTCAGAAGCTGGAAAGAACTTCGGTCAGGGATGAGCTCGCGGCCTATCAGCTAGTTGGTGAGGTAATGGCTCACCAAGGCGTCGACGGGTAGCCGGCCTGAGAGGGTGACCGGCCACACTGGGACTGAGACACGGCCCAG	Bacteria	Actinobacteria	Actinobacteria	Micrococcales	Microbacteriaceae	Microbacterium	NA
ASV791	ATTGAACGCTGGCGGCATGCCTTACACATGCAAGTCGAACGGCAGCGCGGGGCAACCTGGCGGCGAGTGGCGAACGGGTGAGTAATATATCGGAACGTACCCTGGAGTGGGGGATAACGTAGCGAAAGTTACGCTAATACCGCATACGATCTACGGATGAAAGTGGGGGATCGCAAGACCTCATGCTCGTGGAGCGGCCGATATCTGATTAGCTAGTTGGTAGGGTAAAAGCCTACCAAGGCATCGATCAGTAGCTGGTCTGAGAGGACGACCAGCCACACTGGAACTGAGACACGGTCCAG	Bacteria	Proteobacteria	Gammaproteobacteria	Betaproteobacteriales	Burkholderiaceae	Janthinobacterium	NA
ASV792	ATTGAACGCTGGCGGCAGGCCTAACACATGCAAGTCGAGCGCGAAAGTCTTCGGATGAGTAAAGCGGCGAACGGGTGAGTAACGCGTGGGAATCTGCCCAGTAGTGGGGGACAACAGCCGGAAACGGCTGCTAATACCGCATACGCCCTACGGGGGAAAGGGGGGGATCTTCGGACCTCTCGCTATTGGATGAGCCCGCGTCGGATTAGCTAGTTGGTAGGGTAAAGGCCTACCAAGGCTACGATCCGTAACTGGTCTGAGAGGATGATCAGTCACACTGGAACTGAGACACGGTCCAG	Bacteria	Proteobacteria	Gammaproteobacteria	Cellvibrionales	Cellvibrionaceae	Cellvibrio	NA
ASV793	GATGAACGCTAGCGGCAGGCTTAACACATGCAAGTCGAGGGGTATTAGTTTTCGGAATAAGAGACCGGCGCACGGGTGCGTAACGCGTATGCAATCTACCTTTTACAGAGGGATAGCCCAGAGAAATTTGGATTAATACTTCATAGTATAATGACTCGGCATCGAGCTATTATTAAAGTCACAACGGTAAAAGATGAGCATGCGTCCCATTAGCTAGTTGGTAAGGTAACGGCTTACCAAGGCGACGATGGGTAGGGGTCCTGAGAGGGAGATCCCCCACACTGGTACTGAGACACGGACCAG	Bacteria	Bacteroidetes	Bacteroidia	Flavobacteriales	Flavobacteriaceae	Flavobacterium	NA
ASV794	GGTGAACGCTGGCGGCGTGCTTAAGACATGCAAGTCGAACGGGCATCTTCGGATGCCAGTGGCGCACGGGTGAGTAGCGCGTGACTGACCTGCCCCAAAGTCCTCGGATAACTGGCTGAAAGGTCAGCTAATACGGGATGTGCAGCATCCTCGTGTGGATGTTGTAAAGGCTATGACCGCTTTGGGATGGGGTTGCGTTCCATCAGCTAGTTGGTGGGGTAAAGGCCCACCAAGGCGACGACGGATCACCGGCCTGAGAGGGTGGCCGGTCACAGGGGCACTGAGACACGGGTCCC	Bacteria	Deinococcus-Thermus	Deinococci	Deinococcales	Deinococcaceae	Deinococcus	NA
ASV795	GATGAACGCTAGCGGCAGGCCTAATACATGCAAGTCGAACGGGCGGTAGCAATACCGCTAGTGGCGCACGGGTGCGTAACGCGTAACCAACCTACCCTTGACTGGGGGATAGCCCGCCGAAAGGCGGATTAATACCGCATAAGACTATAGAGTGGCATCACTTCGTAGTTAAAGATTTATTGGTCAAGGATGGGGTTGCGTAGCATTAGCTAGTTGGCGGGGTAAGGGCCCACCAAGGCGACGATGCTTAGGGGACCTGAGAGGGTGATCCCCCACACTGGCACTGAGATACGGGCCAG	Bacteria	Bacteroidetes	Bacteroidia	Cytophagales	Hymenobacteraceae	Hymenobacter	NA
ASV796	GATGAACGCTGGCGGTATGCTTAACACATGCAAGTCGTACGAAGACCTTTGGTCTTAGTGGCGGACGGGTGAGTAACACGTGAGAATCTGCCCTTAGGAAGAGGATAACAGCTGGAAACGGTTGCTAATACTCTATACGCCGAGAGGTAAAAGGATTTATCCACCTTAGGAAGAGCTCGCGTCTGATTAGCTTGTTGGTAAGGTAATGGCTTACCAAGGCGACGATCAGTAGCTGGTTTGAGAGGACGACCAGCCACACTGGGACTGAGACACGGCCCAG	Bacteria	Cyanobacteria	Oxyphotobacteria	Chloroplast	NA	NA	NA
ASV797	ATTGAACGCTGGCGGCATGCCTAACACATGCAAGTCGAACGGCAGCATAGTCTAGTTTACTAGACTGATGGCGAGTGGCGCACGGGTGAGTAATACGTAGGAATATGCCTTGAAGCGGGGGATAACTTGGGGAAACTCAAGCTAATACCGCATAAGCTCTAAGGAGGAAAGCTGGGGACCGTAAGGCCTGGCGCTTCAAGATTAGCCTACGTCCGATTAGCTAGTTGGTAGGGTAAAGGCCTACCAAGGCGACGATCGGTAGCTGGTCTGAGAGGATGATCAGCCACACTGGGACTGAGACACGGCCCAG	Bacteria	Proteobacteria	Gammaproteobacteria	Legionellales	Legionellaceae	Legionella	NA
ASV798	ATTGAACGCTGGCGGCAGGCTTAACACATGCAAGTCGAGCGGAGTTGTGGTGCTTGCACCATAACTTAGCGGCGGACGGGTGAGTAATGCTTAGGAATCTGCCTATTAGTGGGGGACAACATTTCGAAAGGAATGCTAATACCGCATACGCCCTACGGGGGAAAGCAGGGGATCTTCGGACCTTGTGCTAATAGATGAGCCTAAGTCGGATTAGCTAGTTGGTGGGGTAAAGGCCTACCAAGGCGACGATCTGTAGCGGGTCTGAGAGGATGATCCGCCACACTGGGACTGAGACACGGCCCAG	Bacteria	Proteobacteria	Gammaproteobacteria	Pseudomonadales	Moraxellaceae	Acinetobacter	NA
ASV799	AGCGAACGCTGGCGGCAGGCCTAACACATGCAAGTCGAACGGACCCTTCGGGGTTAGTGGCGGACGGGTGAGTAACACGTGGGAACGTGCCTTTTGGTTCGGAATAGCTCCTGGAAACGGGTGGTAATGCCGAATGTGCCCTTCGGGGGAAAGATTTATCGCCATTAGAGCGGCCCGCGTCTGATTAGCTAGTTGGTGAGGTAAAGGCTCACCAAGGCTACGATCAGTAGCTGGTCTGAGAGGATGACCAGCCACATTGGGACTGAGACACGGCCCAA	Bacteria	Proteobacteria	Alphaproteobacteria	Caulobacterales	Caulobacteraceae	Brevundimonas	NA
ASV800	GATGAACGCTGGCGGCGTGCCTAAGACATGCAAGTCGAGTGGGTTTAGACCCACGGCGAACGGGTGAGTAATACCTAGGAACTTTCTTTAAGTGGAGCATAACCAGTCGAAAGATTGGATAATACTCCATGTGGCAGTAATGCTAAAGTCGCAAGACGCTTAAAGTGAGGCCTGGGCACCATCAGCTAGTTGGTAAGGTAATGGCTTACCAAGGCTATGACGGTTAGGGGTCCCGAGAGGGATAACCCCCACACTGGAACTGCGACACGGTCCAG	Bacteria	Patescibacteria	Parcubacteria	NA	NA	NA	NA
ASV801	GATGAACGCTAGCGGTATGCTTAACACATGCAAGTCGTACGGAAAAGAAATTTTTAGTGGCGAACGGGTGAGTAACGCGTGAGTATTTACCTTTAGGAAGAGGATAACAACTAGAAATAGATGCTAAAACTTTATATGCCGCAAGGTGAAAAAAGAAATTTGCCTAAAGAGAAGCTCGCGTCTGATTAGCTAGTTGGTGGGGTAAAGGCCTACCAAGGCGACGATCAGTAGCTGGTCTGAGAGGACGATCAGCCACACTGGAACTGAGACACGGTCCAG	Bacteria	Cyanobacteria	Oxyphotobacteria	Chloroplast	NA	NA	NA
ASV802	AACGAACGCTGGCGGCATGCTTAATACATGCAAGTCGAACGATGATGTCTAGCTTGCTAGATTGATTAGTGGCAAACGGGTGAGTAACGCGTGGGAACCTACCTTATAGTACGGAATAGCCGTTGGAAACGACGATTAATACCGTATGCGCTCTACGGAGGAAAGATTTATCGCTATAAGATGGGCCCGCGTTGGATTAGCTTGTTGGTGGGGTAATGGCCTACCAAGGCAACGATCCATAGCTGGTTTGAGAGGATGATCAGCCACACTGGGACTGAGATACGGCCCAG	Bacteria	Proteobacteria	Alphaproteobacteria	Rickettsiales	NA	NA	NA
ASV803	ATTGAACGCTGGCGGCATGCCTTACACATGCAAGTCGAACGGTAACAGGTCTTCGGATGCTGACGAGTGGCGAACGGGTGAGTAATACATCGGAACGTGCCCAGTAATGGGGGATAGCCCGGCGAAAGCCGGATTAATACCGCATACGCCCCGAGGGGGAAAGTGGGGGACCGCAAGGCCTCACGTTATTGGAGCGGCCGATGGCTGATTAGCTAGTTGGTGAGGTAAAGGCTCACCAAGGCGACGATCAGTAGCTGGTCTGAGAGGACGATCAGCCACACTGGGACTGAGACACGGCCCAG	Bacteria	Proteobacteria	Gammaproteobacteria	Betaproteobacteriales	Burkholderiaceae	Limnobacter	NA
ASV804	GATGAACGCTAGCGGCAGGCTTAATACATGCAAGTCGAGGGGCAGCGGGGTAGCAATACTGCCGGCGACCGGCAAACGGGTGCGGAACACGTACACAACCTTCCTTTCAGTTTGGGATAGCCCATAGAAATGTGGATTAATACCTTATAGACTAATTGAGTAGCATTACTTGGTTATTAAAGATTTATCGCTGGAAGATGGGTGTGCGTATGATTAGGTAGTTGGTTGAGGTAACGGCTCACCAAGCCTTCGATCATTAACTGGTGTGAGAGCACGACCAGTCACACGGGCACTGAGACACGGGCCCG	Bacteria	Bacteroidetes	Bacteroidia	Chitinophagales	Chitinophagaceae	NA	NA
ASV805	GATGAACGCTAGCGGCAGGCTTAACACATGCAAGTCGAGGGGCAGCACGGTAGCAATACTGGTGGCGACCGGCAAACGGGTGCGGAACACGTACAGAACCTACCTTTGTCTGGGGCATAGCCCGGAGAAATCCGTATTAACTCCCCATAAAATAGCAGGGCGGCATCGCCCAACTATTAAAAATTTATTGGACAGAGATGGCTGTGCGTCCCATTAGCTAGTTGGTAGGGTAACGGCCTACCAAGGCAACGATGGGTAGCTGGTGTGAGAGCACGACCAGCCACACGGGCACTGAGACACGGGCCCG	Bacteria	Bacteroidetes	Bacteroidia	Chitinophagales	Chitinophagaceae	NA	NA
ASV806	ATTGAACGCTGGCGGCATGCCTTACACATGCAAGTCGAACGGCAGCACGGGAGTAATCCTGGTGGCGAGTGGCGAACGGGTGAGTAATATATCGGAACGTGCCCAGTCGTGGGGGATAACGCAGCGAAAGCTGTGCTAATACCGCATACGATCTACGGATGAAAGCGGGGGATCGCAAGACCTCGCGCGATTGGAGCGGCCGATATCAGATTAGCTAGTTGGTGGGGTAAAAGCCCACCAAGGCGACGATCTGTAGCTGGTCTGAGAGGACGACCAGCCACACTGGAACTGAGACACGGTCCAG	Bacteria	Proteobacteria	Gammaproteobacteria	Betaproteobacteriales	Burkholderiaceae	Rhodoferax	NA
ASV807	ATTGAACGCTGGCGGCAGGCTTAACACATGCAAGTCGAGCGGTAACAGAAAGTAGCTTGCTACTTTGCTGACGAGCGGCGGACGGGTGAGTAATGCCTAGGAATCTGCCTAGTAGTGGGGGATAACTTGCCGAAAGGTAAGCTAATACCGCATACGTCCTACGGGAGAAAGCAGGGGACCTTCGGGCCTTGCGCTATTAGATGAGCCTAGGTCGGATTAGTTAGTTGGTGAGGTAATGGCTCACCAAGACCGCGATCCGTAACTGGTCTGAGAGGATGATCAGTCACACTGGAACTGAGACACGGTCCAG	Bacteria	Proteobacteria	Gammaproteobacteria	Pseudomonadales	Pseudomonadaceae	Pseudomonas	NA
ASV808	GACGAACGCTGGTGGCGTGCTTAACACATGCAAGTCGAACGGTGAAGCTCCTGCTTGCAGGGGTGGATCAGTGGCGAACGGGTGAGTAACACGTGAGCAACCTGCCCTCCACTTCGGGATAAGCCTTGGAAACGGGGTCTAATACCGGATATGAGCACTCACTGCATGGTGGGTGTTGGAAAGTTTTTCGGTGGGGGATGGGCTCGCGGCCTATCAGCTTGTTGGTGGGGTAATGGCCTACCAAGGCGTCGACGGGTAGCCGGCCTGAGAGGGCGACCGGCCACACTGGGACTGAGACACGGCCCAG	Bacteria	Actinobacteria	Actinobacteria	Micrococcales	Promicromonosporaceae	Promicromonospora	NA
ASV809	ATTGAACGCTGGCGGCATGCTTAACACATGCAAGTCGAACGGCAGCACGAATTAGTTTACTAATTTGGTGGCGAGTGGCGGACGGGTGAGTAACGCGTAGGAATATACCTTGAAGTGGGGGATAACTTGGGGAAACTCAAGCTAATACCGCATGAGCTCTGAGGAGGAAAGCTGGGGACCGTAAGGCCTGGCGCTTTAAGAATAGCCTGCGTCTGATTAGCTAGTTGGTAGGGTAAAGGCCTACCAAGGCGACGATCAGTAGCTGGTCTGAGAGGATGATCAGCCACACTGGGACTGAGACACGGCCCAG	Bacteria	Proteobacteria	Gammaproteobacteria	Legionellales	Legionellaceae	Legionella	NA
ASV810	GACGAACGCTGGCGGCGTGCTTAACACATGCAAGTCGAACGGTGACCCAGGGCTTGCCCTGGTGATCAGTGGCGAACGGGTGAGTAACACGTGGGCAACCTGCCCCTGACTTCGGGATAACTCCTCGAAAGAGGAGCTAATACCGGATACGACCACTTCGGACATCCGAAGGTGGTGGAAAGTTCTTCGGTCAGGGATGGGCCCGCGGCCTATCAGCTAGTTGGTGGGGTAATGGCCTACCAAGGCGACGACGGGTAGCCGGCCTGAGAGGGCGACCGGCCACACTGGGACTGAGACACGGCCCAG	Bacteria	Actinobacteria	Actinobacteria	PeM15	NA	NA	NA
ASV811	AACGAACGCTGGCGGCAGGCTTAACACATGCAAGTCGAGCGCCCCGCAAGGGGAGCGGCAGACGGGTGAGTAACGCGTGGGAATCTACCCATCACTACGGAACAACTCCGGGAAACTGGAGCTAATACCGTATACGTCCTTCGGGAGAAAGATTTATCGGTGATGGATGAGCCCGCGTTGGATTAGCTAGTTGGTGGGGTAATGGCCTACCAAGGCGACGATCCATAGCTGGTCTGAGAGGATGATCAGCCACACTGGGACTGAGACACGGCCCAG	Bacteria	Proteobacteria	Alphaproteobacteria	Rhizobiales	Rhizobiaceae	Mesorhizobium	NA
ASV812	CCTGAACGCTGGCGGCGTGGCTAAGACATGCAAGTCGTACGGTGTAGCAATACACAGTGGCGGACGGGTGAGTAATGAATCGCTAATGTACCCTGGACACTGGGATAGCCGTGGGAAACTGCGGGTAATACCAGATGACATCACGCGGAGGCATCTCTGCGTGCTCAAAGGGCAATCGGTCTGGGAGCAGGCGATTTCGTATCAGCTAGTTGGTGGGGTAACGGCCCACCAAGGCGACGACGCGTAGCTGGTCTGAGAGGACGGCCAGCCACATTGGGACTGAGACACTGCCCAG	Bacteria	Planctomycetes	Phycisphaerae	Tepidisphaerales	WD2101_soil_group	NA	NA
ASV813	GATGAACGCTGGCGGTAGGAGGTACACATGCAAGTCGAACGAGAGTTTTTAACTCAAGTGGCGGACGGGTGAGTAACACGTAAGAATTTGCCTTTAGGAGGGGGATAATAACTGGAAACAGTTGGTAATACCCCATATGCTTTCGAGTGAAAAAGAGTTTTCTGCCTAAAGAGAAGCTTGCGGCTGATTAGCTTGTTGGTAAGGTAATGGCTTACCAAGGCGACGATCAGTATCTGGTTTGAGAGGACGATCAGACACACTGGAACTGAGACACGGTCCAG	Bacteria	Cyanobacteria	Oxyphotobacteria	Chloroplast	NA	NA	NA
ASV814	GAGGAAAGAGGGAGGAAGGGAGAAGAGAGGCAAGTCGAGCGAGAAGTTTTGGTAGCTTGCTACCGAAATAGACAGCGGCGAACGAGCGAGTAACACGTTGGAACCTACCCCGAACTCAGGGATAAGCACTGGAAACGGTGTCTAATACCGGATAGTCTCGAAAGAGTAAAGATTTTTCGGTTCGGGAGGGTCCTGCGGCCTATCAGCTAGTTGGTGAGGTAAAGGCTCACCAAGGCTATGACGGGTAGCTGGTCTGAGAGGATGACCAGTCGCGATGGGACTGAGACACGGCCCAT	Bacteria	Patescibacteria	Gracilibacteria	Candidatus_Peregrinibacteria	NA	NA	NA
ASV815	AACGAACGCTGGCGGCAGGCCTAATACATGCAAGTCGAGCGGAAACGATGGGAGCTTGCTCCCAGGCGTCGAGCGGCGGACGGGTGAGTAACGCGTGGGAATATGCCCTTCTCTGCGGAATAGCCACTGGAAACGGTGAGTAATACCGCATACGCCCTTCGGGGGAAAGATTTATCGGAGAAGGATTAGCCCGCGTTAGATTAGGTAGTTGGTGGGGTAATGGCCTACCAAGCCTACGATCTATAGCTGGTTTTAGAGGATGATCAGCCACACTGGGACTGAGACACGGCCCAG	Bacteria	Proteobacteria	Alphaproteobacteria	Rhodobacterales	Rhodobacteraceae	Ponticoccus	NA
ASV816	ATTGAACGCTGGCGGCATGCCTTACACATGCAAGTCGAACGGTAACGCGGGGCAACCTGGCGACGAGTGGCGAACGGGTGAGTAATACATCGGAACGTGCCCAGTAGTGGGGGATAGCCCGGCGAAAGCCGGATTAATACCGCATACGACCTACGGGTGAAAGGGGGGGATCGCAAGACCTCTCGCTATTGGAGCGGCCGATGTCAGATTAGGTAGTTGGTGGGGTAAAGGCCTACCAAGCCTTCGATCTGTAGCTGGTCTGAGAGGACGACCAGCCACACTGGGACTGAGACACGGCCCAG	Bacteria	Proteobacteria	Gammaproteobacteria	Betaproteobacteriales	Burkholderiaceae	Ideonella	NA
ASV817	ATTGAACGCTGGCGGCATGCCTTACACATGCAAGTCGAACGGTAACAGGTTAAGCTGACGAGTGGCGAACGGGTGAGTAATGTATCGGAACGTGCCCAGTCGTGGGGGATAACTACTCGAAAGAGTGGCTAATACCGCATACGACCTGAGGGTGAAAGCGGGGGACCGTAAGGCCTCGCGCGATTGGAGCGGCCGATATCAGATTAGCTAGTTGGCGGGGTAAAAGCCAACCAAGGCGACGATCTGTAGCTGGTCTGAGAGGACGACCAGCCACACTGGGACTGAGACACGGCCCAG	Bacteria	Proteobacteria	Gammaproteobacteria	Betaproteobacteriales	Burkholderiaceae	Paucibacter	NA
ASV818	GATGAATGCTGGCGGCGTGGATGAGGCATGCAAGTCGAATGAATTCATATTCATGGCAGACGAGGTAGGAACACGTAGGTACGTACCCTAAAGTCAGGGATAATCCGTCGAAAGGCGGGATAATACTTGATGGTCCCTTCGGGGTAAAGATTTATCGCTTTAGGAACGGCCTGCGGGCTATCAGCTTGTTGGTAAGGTAACGGCTTACCAAGGCTACGACGGCTAGGGGAGGTGAGAGCCTGACCCCCACCGATGGAACTGCGACACGGTCCAT	Bacteria	Patescibacteria	Parcubacteria	Candidatus_Kaiserbacteria	NA	NA	NA
ASV819	GACGAACGCTGGCGGCGTGCTTAACACATGCAAGTCGAGCGGAAAGGCCACTTCGGTGGTACTCGAGCGGCGAACGGGTGAGTAACACGTGAGTAATCTGCCCCTGGCTTTGGGATAGCCACCGGAAACGGTGATTAATACCGGATATGACATTGACTCGCATGGGTTGGTGTGGAAAGTTTTTCGGCCAGGGATGTGCTCGCGGCCTATCAGCTTGATGGTGAGGTAATGGCTCACCATGGCTTCGACGGGTAGCCGGCCTGAGAGGGTGACCGGTCACACTGGGACTGAGACACGGCCCAG	Bacteria	Actinobacteria	Actinobacteria	Propionibacteriales	Nocardioidaceae	Nocardioides	NA
ASV820	AGCGAACGCTGGCGGCAGGCTTAACACATGCAAGTCGAACGGGCACTTCGGTGCTAGTGGCAGACGGATGAGTAACACGTGGGAACGTACCCTTTGGTTCGGGACAACTCTGGGAAACTGGAGCTAATACCGGATACGCCCTTTTGGGGAAAGGTTTACTGCCGAAGGATCGGCCCGCGTCTGATTAGCTAGTTGGTGGGGTAACGGCCTACCAAGGCGACGATCAGTAGCTGGTCTGAGAGGATGATCAGCCACACTGGGACTGAGACACGGCCCAG	Bacteria	Proteobacteria	Alphaproteobacteria	Rhizobiales	Beijerinckiaceae	Methylobacterium	NA
ASV821	GATGAACGCTAGCTACAGGCTTAACACATGCAAGTCGAGGGGCAGCATCATCAAAGCTTGCTTTGATGGATGGCGACCGGCGCACGGGTGAGTAACACGTATCCAACCTGCCGACAACACTGGGATAGCCTTTCGAAAGAAAGATTAATACCGGATGGCATAGTTTTCCCGCATGGGATAATTATTAAAGAATTTCGGTTGTCGATGGGGATGCGTTCCATTAGGCAGTTGGCGGGGTAACGGCCCACCAAACCAACGATGGATAGGGGTTCTGAGAGGAAGGTCCCCCACATTGGAACTGAGACACGGTCCAA	Bacteria	Bacteroidetes	Bacteroidia	Bacteroidales	Bacteroidaceae	Bacteroides	stercoris
ASV822	ATTGAACGCTGGCGGCATGCTTTACACATGCAAGTCGAACGGTAACAGGGAGCTTGCTCCGCTGACGAGTGGCGAACGGGTGAGTAATGCATCGGAACGTGCCTATTTGTGGGGGATAACGTAGCGAAAGTTACGCTAATACCGCATACGCCCTGAGGGGGAAAGCGGGGGATTCGTAAGAACCTCGCGCAATTAGAGCGGCCGATGTCGGATTAGCTAGTTGGTGGGGTAAAGGCTCACCAAGGCGACGATCCGTAGCGGGTCTGAGAGGATGATCCGCCACACTGGGACTGAGACACGGCCCAG	Bacteria	Proteobacteria	Gammaproteobacteria	Betaproteobacteriales	Rhodocyclaceae	Zoogloea	oleivorans
ASV823	ATTGAACGCTGGCGGCATGCCTTACACATGCAAGTCGAACGGTAGAGGGGCAACCCTTGAGAGTGGCGAACGGGTGAGTAATATATCGGAACGTGCCCAGTCGTGGGGGATAACGTAGAGAAATTTACGCTAATACCGCATACGATCTAAGGATGAAAGCGGGGGACTCGCAAGAGCCTCGCGCGACTGGAGCGGCTGATATCAGATTAGCTTGTTGGTGAGGTAAAAGCTCACCAAGGCGACGATCTGTAGCTGGTTTGAGAGAACGACCAGCCACACTGGGACTGAGACACGGCCCAG	Bacteria	Proteobacteria	Gammaproteobacteria	Betaproteobacteriales	Burkholderiaceae	Polaromonas	NA
ASV824	GACGAACGCTGGCGGTGTGCTTAACACATGCAAGTCGAGCGTGAAGCCAGGGGCTTGCCCTTGGTGGAAAGCGGCGAACGGGTGAGGAACACGTGGGCAACCTGCCCCAGACACCGGGATAACCTCGGGAAACTGAAGCTAATACCGGATATTCTCGCGGGATCGCATGATCCTGCGAGGAAAGCTCCGACGGTCTGGGATGGGCCCGCGGCCTATCAGCTTGTTGGTGGGGTAACGGCCTACCAAGGCGACGACGGGTAGCTGGTCTGAGAGGACGATCAGCCACACTGGGACTGAGACACGGCCCAG	Bacteria	Actinobacteria	MB-A2-108	NA	NA	NA	NA
ASV825	ATTGAACGCTGGCGGCATGCTTTACACATGCAAGTCGAACGGTAACAGGTTAAGCTGACGAGTGGCGAACGGGTGAGTAATGCATCGGAACGTGCCCGGTCGTGGGGGATAACGCAGCGAAAGCTGCGCTAATACCGCATACGATCTGAGGATGAAAGCGGGGGACCGTAAGGCCTCGCGCGATCGGAGCGGCCGATATCTGATTAGCTAGTTGGTGGGGTAATGGCCTACCAAGGCGACGATCAGTAGCTGGTCTGAGAGGACGACCAGCCACACTGGAACTGAGACACGGTCCAG	Bacteria	Proteobacteria	Gammaproteobacteria	Betaproteobacteriales	Burkholderiaceae	Hydrogenophaga	NA
ASV826	ATTGAACGCTGGCGGCATGCCTTACACATGCAAGTCGAACGGCAGCACGGGTGCTTGCACCTGGTGGCGAGTGGCGAACGGGTGAGTAATGTATCGGAACATACCCTAGAGTGGGGGATAACGTAGCGAAAGTTACGCTAATACCGCATACGATCTACGGATGAAAGTGGGGGATCGCAAGACCTCATGCTCATGGAGTGGCCGATATCTGATTAGCTAGTTGGTGAGGTAAAGGCTCACCAAGGCGACGATCAGTAGCTGGTCTGAGAGGACGACCAGCCACACTGGAACTGAGACACGGTCCAG	Bacteria	Proteobacteria	Gammaproteobacteria	Betaproteobacteriales	Burkholderiaceae	Undibacterium	NA
ASV827	GACGAACGCTGGCGGCGTGCTTAACACATGCAAGTCGAACGCTGAAGCTCAGCTTTTGTTGGGTGGATGAGTGGCGAACGGGTGAGTAACACGTGAGTAACCTGCCCCCTTCTTTGGGATAACGCCCGGAAACGGGTGCTAATACTGGATATTCACTGGTCTTCGCATGGGGGTTGGTGGAAAGGGTTTTTCTGGTGGGGGATGGGCTCGCGGCCTATCAGCTTGTTGGTGGGGTGATGGCCTACCAAGGCTTTGACGGGTAGCCGGCCTGAGAGGGTGACCGGTCACATTGGGACTGAGATACGGCCCAG	Bacteria	Actinobacteria	Actinobacteria	Actinomycetales	Actinomycetaceae	Actinomyces	NA
ASV828	AACGAACGCTGGCGGCATGCCTAACACATGCAAGTCGAACGAGTTTTCCGCTTCGGTGGATTGCTAGTGGCGCACGGGTGAGTAACGCGTGGGAACCTGCCCTGTGGTACGGAATAACTCCGGGAAACTGGAGCTAATACCGTATGTGTCCTGCGGGACAAAGATTTATCGCCATGGGATGGGCCCGCGTAGGATTAGCTTGTTGGTGGGGTAACGGCCTACCAAGGCAACGATCCTTAGCTGGTCTGAGAGGATGATCAGCCACACTGGGACTGAGACACGGCCCAG	Bacteria	Proteobacteria	Alphaproteobacteria	Azospirillales	Azospirillaceae	Skermanella	NA
ASV829	GACGAACGCTGGCGGCGTGCTTAACACATGCAAGTCGAACGATGAAGCCTAGCTTGCTAGGTGGATTAGTGGCGAACGGGTGAGTAATACGTGAGTAACCTACCTTTAACTCTGGGATAAGCCCGGGAAACTGGGTCTAATACCGGATACGACCAATCTCCGCATGGGGTGTTGGTGGAAAGCGTTATGTAGTGGTTATAGATGGGCTCACGGCCTATCAGCTTGTTGGTGAGGTAACGGCTCACCAAGGCGACGACGGGTAGCCGGCCTGAGAGGGTGACCGGCCACACTGGGACTGAGACACGGCCCAG	Bacteria	Actinobacteria	Actinobacteria	Micrococcales	Micrococcaceae	Rothia	mucilaginosa
ASV830	ATTGAACGCTGGCGGCATGCCTTACACATGCAAGTCGAACGGCAGCACGGGAGCAATCCTGGTGGCGAGTGGCGAACGGGTGAGTAATACATCGGAACGTGCCCAATCGTGGGGGATAACGTAGCGAAAGCTACGCTAATACCGCATACGATCTACGGATGAAAGCGGGGGATCGCAAGACCTCGCGCGAATGGAGCGGCCGATGGCAGATTAGGTAGTTGGTGGGGTAAAGGCTCACCAAGCCGACGATCTGTAGCTGGTCTGAGAGGACGACCAGCCACACTGGGACTGAGACACGGCCCAG	Bacteria	Proteobacteria	Gammaproteobacteria	Betaproteobacteriales	Burkholderiaceae	Caenimonas	NA
ASV831	GATGAACGCTGGCGGCGTGCCTAATACATGCAAGTCGAGCGAACAGATAAGGAGCTTGCTCCTTTGACGTTAGCGGCGGACGGGTGAGTAACACGTGGGTAACCTACCTATAAGACTGGGATAACTTCGGGAAACCGGAGCTAATACCGGATAATATTTCGAACCGCATGGTTCGATAGTGAAAGATGGTTTTGCTATCACTTATAGATGGACCCGCGCCGTATTAGTTAGTTGGTAAGGTAACGGCTTACCAAGGCAACGATACGTAGCCGACCTGAGAGGGTGATCGGCCACACTGGAACTGAGACACGGTCCAG	Bacteria	Firmicutes	Bacilli	Bacillales	Staphylococcaceae	Staphylococcus	NA
ASV832	ATTGAACGCTGGCGGCAGGCTTAACACATGCAAGTCGAGCGGGGGAAGGTAGCTTGCTACTGGACCTAGCGGCGGACGGGTGAGTAATGCTTAGGAATCTGCCTATTAGTGGGGGACAACATCTCGAAAGGGATGCTAATACCGCATACGTCCTACGGGAGAAAGCAGGGGATCTTCGGACCTTGCGCTAATAGATGAGCCTAAGTCGGATTAGCTAGTTGGTGGGGTAAAGGCCTACCAAGGCGACGATCTGTAGCGGGTCTGAGAGGATGATCCGCCACACTGGGACTGAGACACGGCCCAG	Bacteria	Proteobacteria	Gammaproteobacteria	Pseudomonadales	Moraxellaceae	Acinetobacter	NA
ASV833	ATTGAACGCTGGCGGCATGCCTTACACATGCAAGTCGAACGGCAGCACGGGAGCAATCCTGGTGGCGAGTGGCGAACGGGTGAGTAATATATCGGAACGTGCCCAGTAATGGGGGATAGCCCGGCGAAAGCCGGATTAATACAGCATACGACCTAAGGGTGAAAGCGGGGGATCGCAAGACCTCGCGTTATTGGAGCGGCCGATATCAGATTAGCTAGTTGGCGGGGTAAGAGCCCACCAAGGCGACGATCTGTAGCTGGTCTGAGAGGACGACCAGACACACTGGGACTGAGACACGGCCCAG	Bacteria	Proteobacteria	Gammaproteobacteria	Betaproteobacteriales	Burkholderiaceae	Rhizobacter	NA
ASV834	GATGAACGCTGGCGGTATGCCTAATACATGCAAGTCGTGCGGAAAGGCCCTTCGGGGTACTCGAGCGGCGGACGGCAGAGTAACGCGTAGGAACGTACCCCAAAGTGAGGAATAACTGCTCGAAAGAGTAGCTAATGCCGCATGTGGTCTTCGGACTAAAGCCTTCGGGCGCTTTGGGAACGGCCTGCGTTCGATTAGCTAGTTGGTGAGGTAAATGCTCACCAAGGCGACGATCGATAGCTGGTCTGAGAGGATGATCAGCCTGACTGGAACTGAGACACGGTCCAG	Bacteria	Patescibacteria	Saccharimonadia	Saccharimonadales	NA	NA	NA
ASV835	GACGAACGCTGGCGGCGTGCTTAACACATGCAAGTCGAACGGTGATGGAGGAGCTTGCTCCTCCTGATCAGTGGCGAACGGGTGAGTAACACGTGAGCAACCTGCCCCTGACTCTGGGATAACCCCGAGAAATCGGAGCTAATACCGGATATGAGACGCACGGGCATCTGTAGCGTCTGGAAAGATTTATCGGTCAGGGATGGGCTCGCGGCCTATCAGCTAGTTGGTGAGGTAACGGCTCACCAAGGCGACGACGGGTAGCCGGCCTGAGAGGGCGACCGGCCACACTGGGACTGAGACACGGCCCAG	Bacteria	Actinobacteria	Actinobacteria	Micrococcales	Cellulomonadaceae	Actinotalea	fermentans
ASV836	AGTGAACGCTGGCGGTGCGCCTAACACATGCAAGTCGAGTGGGTTTAGACCCACGGCGAACGGCTGCGTAACACGTTGGTACGTCCCCCGAACTCAGGGATATCCTTCCGAAAGGAAGAGTAATACCGGATGCACCCGCAAGGGTAAAGATTTATCGGTTTGGGAACGGCCTGCGGCCTATCAGGTAGTTGGTGAGGTAACGGCTCACCAAGCCTATGACGGGTAGCTGATTTGAGAGAATGATCAGCCAGAATGGAACTGAGACACGGTCCAT	Bacteria	Patescibacteria	Gracilibacteria	Candidatus_Peribacteria	NA	NA	NA
ASV837	ATTGAACGCTGGCGGCATGCCTTACACATGCAAGTCGAACGGTAACGCGGGGCAACCTGGCGACGAGTGGCGAACGGGTGAGTAATGCATCGGAACGTGCCCAGTAGTGGGGGATAGCTCGGCGAAAGCCGGATTAATACCGCATACGACCTAAGGGTGAAAGCGGGGGACCGTAAGGCCTCGCGCTATTGGAGAGGCCGATGTCAGATTAGGTTGTTGGTGGGGTAAAAGCCTACCAAGCCGACGATCTGTAGCTGGTCTGAGAGGACGACCAGCCACACTGGGACTGAGACACGGCCCAG	Bacteria	Proteobacteria	Gammaproteobacteria	Betaproteobacteriales	Burkholderiaceae	Rubrivivax	NA
ASV838	ATTGAACGCTGGCGGCATGCCTTACACATGCAAGTCGAACGGCAGCACGGGAGCAATCCTGGTGGCGAGTGGCGAACGGGTGAGTAATATATCGGAACGTGCCCAGTCGTGGGGGATAACGCAGCGAAAGCTGTGCTAATACCGCATACGATCTCTGGATGAAAGCGGGGGACTCAGCAATGAGCCTCGCGCGATTGGAGCGGCCGATATCAGATTAGCTAGTTGGTGGGGTAAAAGCCCACCAAGGCGACGATCTGTAGCTGGTCTGAGAGGACGACCAGCCACACTGGAACTGAGACACGGTCCAG	Bacteria	Proteobacteria	Gammaproteobacteria	Betaproteobacteriales	Burkholderiaceae	Rhodoferax	NA
ASV839	AGCGAACGTTAGCGGCGGGCCTAACACATGCAAGTCGAGCGAGAAAGGGACTTCGGTCCTGAGTACAGCGGCGGACGGGTGAGTAACACGTAGGTAACCTACCCTTTGGCGGAGGACAACGGTCCGAAAGGACCGCTAATACTGCGTACGTTCCCCGGGTCCTTGGACCTGGGGAGGAAAGCCGGGCAACCGGCACCAGAGGAGGGGCCTGCGTCGCATCAGCTAGTTGGTGGGGTAATGGCCTACCAAGGCTAAGACGCGTAGCTGGTCTGAGAGGATGATCAGCCACACTGGGACTGAGACACGGCCCAG	Bacteria	Proteobacteria	Deltaproteobacteria	Myxococcales	Haliangiaceae	Haliangium	NA
ASV840	GATTAACGTTGGCGGCGTGCCTAATACATGCAAGTCGAATGGGTTTAGACCCATGGCAAACGGGTGAGTAACACGTGGGTATCTGCTCCGAACTGGGAAATAACCAGCCGAAAGGTTGGCTAATGTCCCATAGTCCCGCAAGGGTAAAGATTTATCGGTTCGGAAGGAGCCTGCGTCCTATCAGCTTGTTGGTGAGGTAATGGCTTACCAAGGCTATGACGGGTAGCTGATCTGAGAGGATGATCAGCCACACTGGAACTGAGACACGGTCCAG	Bacteria	Patescibacteria	Berkelbacteria	NA	NA	NA	NA
ASV841	AACGAACGCTGGCGGCAGGCTTAACACATGCAAGTCGAGCGGACATCTTCGGATGTCAGCGGCGGACGGGTTAGTAACGCGTGGGAACGTGCCCTCTTCTACGGAATAGCCCAGGGAAACTTGGATTAATGCCGTATACGCCCGCAAGGGGAAAGATTTATCGGAGGAGGATCGGCCCGCGTTGGATTAGGTAGTTGGTGGGGTAATGGCCTACCAAGCCGACGATCCATAGCTGGTTTGAGAGGATGATCAGCAACACTGGGACTGAGACACGGCCCAG	Bacteria	Proteobacteria	Alphaproteobacteria	Rhodobacterales	Rhodobacteraceae	Amaricoccus	NA
ASV842	ATTGAACGCTGGCGGCATGCTTTACACATGCAAGTCGAACGGTAACAGGGAGCTTGCTCCGCTGACGAGTGGCGAACGGGTGAGTAATATATCGGAACGTACCCAAGAGTGGGGGATAACGTAGCGAAAGTTACGCTAATACCGCATACGATCTATGGATGAAAGTGGGGGATCTTCGGACCTCATGCTCCTGGAGCGGCCGATATCTGATTAGCTAGTTGGTGAGGTAAAGGCTCACCAAGGCGACGATCAGTAGCTGGTCTGAGAGGACGACCAGCCACACTGGAACTGAGACACGGTCCAG	Bacteria	Proteobacteria	Gammaproteobacteria	Betaproteobacteriales	Burkholderiaceae	Massilia	NA
ASV843	AGCGAACATTGGCGGTAGGCTTAACACATGCAAGTCGAGCGAGGCGTAATAGTCGAGCGGCGAACGGGTGCGTAATACATGGGAATCTACCCTGAAGTGGGGGATAACGTCCAGAAATGGACGCTAATACCGCATAATCCATATCGGGAAAGCGTTGCAGCGCTTTAGGATGAGCCCATGGCTGATTAGCTAGTTGGTGAGGTAATGGCTCACCAAGGCGACGATCAGTAGCTGGTCTGAGAGGATGACCAGCCACACTGGAACTGAGACACGGTCCAG	Bacteria	Proteobacteria	Gammaproteobacteria	NA	NA	NA	NA
ASV844	GCTTCCCTCTTTCTTTCTTCTTTCCCCCTTCCCTTCTCCCTCTAGTTTTTAACTCAAGTGGCGGACGGGTGAGTAACACGTAAGAATTTGCCTTTAGGAGGGGGATAATAACTGGAAACAGTTGGTAATACCCCATATGCTTTCGAGTGAAAAAGAGTTTTCTGCCTAAAGAGAAGCTTGCGGCTGATTAGCTTGTTGGTAAGGTAATGGCTTACCAAGGCGACGATCAGTATCTGGTTTGAGAGGACGATCAGACACACTGGAACTGAGACACGGTCCAG	Bacteria	Cyanobacteria	Oxyphotobacteria	Chloroplast	NA	NA	NA
ASV845	AACGAACGCTGGCGGCAGGCTTAACACATGCAAGTCGAACGGGCATAGCAATATGTCAGTGGCAGACGGGTGAGTAACACGTGGGAACCTTCCTAGAGGTACGGAACAACGCAGGGAAACTTGTGCTAATACCGTATACGCTCGAGAGAGGAAAGATTTATCGCCTTTAGACGGGCCCGCGTAGGATTAGGTAGTTGGTGAGGTAATGGCTCACCAAGCCTACGATCCTTAGCTGATCTGAGAGGATGATCAGCCACACTGGAACTGAGACACGGTCCAG	Bacteria	Proteobacteria	Alphaproteobacteria	Rhizobiales	Rhizobiales_Incertae_Sedis	NA	NA
ASV846	GACGAACGCTGGCGGCGTGCTTAACACATGCAAGTCGAGCGGTAAGGCCTTTCGGGGTACACGAGCGGCGAACGGGTGAGTAACACGTGAGCAATCTGCCCTGCACTTTGGGATAACCACCGGAAACGGTGGCTAATACCGGATATGACCACATGCTGCATGGTGTGTGGTGGAAAGTTCTGGCGGTGCAGGATGAGCTCGCGGCCTATCAGCTTGTTGGTGAGGTAATGGCTCACCAAGGCTTCGACGGGTAGCCGGCCTGAGAGGGTGACCGGCCACACTGGGACTGAGACACGGCCCAG	Bacteria	Actinobacteria	Actinobacteria	Propionibacteriales	Nocardioidaceae	Marmoricola	NA
ASV847	GATGAACGCTGGCGGCAGGCCTAACACATGCAAGTCGAACGGTAACAGGATTAGCTTGCTAATCGCTGACGAGTGGCGGACGGGTGAGTAATGCTTGGGAACTTGCCTTTGCGAGGGGGATAACAGTTGGAAACGACTGCTAATACCGCATAATGTCTTCGGACCAAACGGGGCTTCGGCTCCGGCGCAAAGAGAGGCCCAAGTGAGATTAGCTAGTTGGTAAGGTAACGGCTTACCAAGGCGACGATCTCTAGCTGTTCTGAGAGGAAGATCAGCCACACTGGGACTGAGACACGGCCCAG	Bacteria	Proteobacteria	Gammaproteobacteria	Alteromonadales	Alteromonadaceae	Alteromonas	NA
ASV848	GATGAACGCTAGCTACAGGCTTAACACATGCAAGTCGCAGGGTAACATGAGGAAAGCTTGCTTTCCTTGATGACGACTGGCGCACGGGTGAGTAACGCGTATCCAACCTTCCCATAACTACGGGATAACCCGTTGAAAGACGGCCTAATACCGTATGACATCGTTTGCTGACATCAAATAACGATTAAAGGTTTAGCGGTTATGGATGGGGATGCGTCTGATTAGCTTGTTGGCGGGGTAACGGCCCACCAAGGCTACGATCAGTAGGGGTTCTGAGAGGAAGGTCCCCCACATTGGAACTGAGACACGGTCCAA	Bacteria	Bacteroidetes	Bacteroidia	Bacteroidales	Prevotellaceae	Prevotella	NA
ASV849	ATTGAACGCTGGCGGTATGCTTAACACATGCAAGTCGAACGGCAGCATTTTCTAGCTTGCTAGAAAGATGGCGAGTGGCGAACGGGTGAGTAACGCGTAGGAATATGCCTTAAAGTGGGGGACAACTTGGGGAAACTCAAGCTAATACCGCATAATTTCTTCGGAAAAAAGCTAGGGACCTTCGGGCCTGGCGCTTTAAGATTAGCCTGCGTACGATTAGCTAGTTGGTAGGGTAAAGGCCTACCAAGGCGACGATCGTTAGCTGGTCTGAGAGGATGACCAGCCACACTGGAACTGAGACACGGTCCAG	Bacteria	Proteobacteria	Gammaproteobacteria	Legionellales	Legionellaceae	Legionella	NA
ASV850	GACGAACGCTGGCGGCGTGCTTAACACATGCAAGTCGAACGATGATCCTTGTGCTTGCACGGGGTGATTAGTGGCGAACGGGTGAGTAACACGTGAGTAACCTGCCCTCTTCTTCGGGATAACGGTCGGAAACGGCTGCTAATACCGGATATTCACGCATGGGCGCATGTTTGTGTGTGGAAAGGTTTTTTCTGGTGGGGGATGGGCTCGCGGCCTATCAGCTTGTTGGTGGGGTGATGGCCTACCAAGGCTTTGACGGGTAACCGGCCTGAGAGGGTGACCGGTCACATTGGGACTGAGATACGGCCCAG	Bacteria	Actinobacteria	Actinobacteria	Actinomycetales	Actinomycetaceae	Actinomyces	NA
ASV851	AACGAACGCTGGCGGCAGGCTTAACACATGCAAGTCGAGCGCCCCGCAAGGGGAGCGGCAGACGGGTGAGTAACGCGTGGGAATCTACCCATCTCTACGGAATAACTCAGGGAAACTTGTGCTAATACCGTATACGCCCTTCGGGGGAAAGATTTATCGGAGATGGATGAGCCCGCGTTGGATTAGCTAGTTGGTGGGGTAATGGCCCACCAAGGCGACGATCCATAGCTGGTCTGAGAGGATGATCAGCCACACTGGGACTGAGACACGGCCCAG	Bacteria	Proteobacteria	Alphaproteobacteria	Rhizobiales	Rhizobiaceae	Hoeflea	NA
ASV852	ATTGAACGCTGGCGGCATGCCTTACACATGCAAGTCGAACGGCAGCACGGGGGCAACCCTGGTGGCGAGTGGCGAACGGGTGAGTAATATATCGGAACGTGCCCTAGAGTGGGGGATAACGTAGCGAAAGTTACGCTAATACCGCATACGATCTAAGGATGAAAGTGGGGGATCGCAAGACCTCATGCTCGTGGAGCGGCCGATATCTGATTAGCTAGTTGGTAGGGTAAAAGCCTACCAAGGCATCGATCAGTAGCTGGTCTGAGAGGACGACCAGCCACACTGGGACTGAGACACGGCCCAG	Bacteria	Proteobacteria	Gammaproteobacteria	Betaproteobacteriales	Burkholderiaceae	Actimicrobium	NA
ASV853	GATGAACGCTGGCGGTATGCCTAACACATGCAAGTCGTACGAGAGTTTTTAACTCAAGTGGCGGACGGGTGAGTAACACGTGAGAATTTACCTTTAGGAGGGGGACAACAATTGGAAACGATTGCTAATACCCCATATGCTCTAGAGTGAAACGGATTTTTCCGCCTAAAGAAAAGCTCGCGGCTGATTAGCTTGTTGGTAAGGTAATGGCTTACCAAGGCGACGATCAGTATCTGGTTTGAGAGGACGATCAGACACACTGGAACTGAGACACGGTCCAG	Bacteria	Cyanobacteria	Oxyphotobacteria	Chloroplast	NA	NA	NA
ASV854	AGCGAACGCTGGCGGCAGGCTTAACACATGCAAGTCGAGCGGGCGTAGCAATACGTCAGCGGCAGACGGGTGAGTAACGCGTGGGAACATACCTCTTGGTTCGGAACAACACAGGGAAACTTGTGCTAATACCGGATAAGCCCTTACGGGGAAAGATTTATCGCCGAGAGATTGGCCCGCGTCTGATTAGCTAGTTGGTAGGGTAATGGCCTACCAAGGCGACGATCAGTAGCTGGTCTGAGAGGATGATCAGCCACATTGGGACTGAGACACGGCCCAA	Bacteria	Proteobacteria	Alphaproteobacteria	Rhizobiales	Xanthobacteraceae	NA	NA
ASV855	GACGAACGCTGGCGGCGTGCTTAACACATGTAAGTCGAACGATGAACTCCAGCTTGCTGGGGGGATTAGTGGCGAACGGGTGAGTAACACGTGAGTAACCTGCCCTTGACTCTGGGATAAGCGCTGGAAACGGCGTCTAATACCGGATACGAGCTTCAGCCGCATGGCTAGGAGTTGGAAAGAATTTCGGTCAAGGATGGACTCGCGGCCTATCAGCTAGTTGGTGAGGTAATGGCTCACCAAGGCGACGACGGGTAGCCGGCCTGAGAGGGTGACCGGCCACACTGGGACTGAGACACGGCCCAG	Bacteria	Actinobacteria	Actinobacteria	Micrococcales	Microbacteriaceae	Frigoribacterium	NA
ASV856	GATGAACGCTGGCGGCGTGCCTAATACATGCAAGTCGAACGGAGCACTTCGGTGCTTAGTGGCGAACGGGTGAGTAACACGTAGGTAACATATCTATACGACGAGGATAACGGCTGGAAACGGCTGCTAAGACTGGATAGGAATATAAGGGGCATCCCTAATATTTTAAAAGACTTTGGTATGCGTATAGGATGGCCTGCGGCGCATTAGCTAGTTGGTGGGGTAATAGCCTACCAAGGCAATGATGCGTAGCCGGACTGAGAGGTTGACCGGCCACATTGGGACTGAGACACGGCCCAG	Bacteria	Tenericutes	Mollicutes	Acholeplasmatales	Acholeplasmataceae	Acholeplasma	NA
ASV857	ATTGAACGCTGGCGGCATGCTTAACACATGCAAGTCGAACGGTAGCATGGTCCAGCTTGCTGGACTGATGACGAGTGGCGGACGGGTGAGTAACGCGTAGGAATATACCTTAAAGAGGGGGATAACCTGGGGAAACTCAGGCTAATACCGCGTATGATCTGAGGAGCAAAGCTGGGGACCTTCGGGCCTGGCGCTTTAAGATTAGCCTGCGTCCGATTAGCTAGTTGGTGAGGTAAGGGCTCACCAAGGCGACGATCGGTAGCTGGTCTGAGAGGATGACCAGCCACACTGGGACTGAGACACGGCCCAG	Bacteria	Proteobacteria	Gammaproteobacteria	Legionellales	Legionellaceae	Legionella	NA
ASV858	GACGAACGCTGGCGGCGTGCTTAACACATGCAAGTCGAACGAGGTCCACCGCGTAGCAATACAAGGGAAGACCTAGTGGCGAACGGGTGCGTAACACGTGAGGAACTTGTCCCGGTCTCTGGGATAACAGTTGGAAACGACTGCTAATACCGGATGACGTCGGAATCTCGCATGGGATACTGACGAAAGGGTTACTGGATCGGGAGAGCCTCGCGGCCTATCAGCTTGTTGGTGAGGTAACGGCTCACCAAGGCATCGACGGGTAGCTGGTCTGAGAGGATGATCAGCCACACTGGGACTGAGACACGGCCCAG	Bacteria	Actinobacteria	Acidimicrobiia	Microtrichales	Ilumatobacteraceae	CL500-29_marine_group	NA
ASV859	GATAAACGCTGGCGGCGTGCTTAACACATGCAAGTCGAACGAAGTTTTTCTTTCGGGAGGAACTTAGTGGCGGACGGGTGAGTAACGCGTGGGTAACCTGCCCTGTACAGGGGGACAACAGCTGGAAACGGCTGCTAATACCGCATAAGCCCTTAGCACTGCATGGTGCATAGGGAAAAGGAGCAATCCGGTACAGGATGGACCCGCGTCTGATTAGCCAGTTGGCAGGGTAACGGCCTACCAAAGCGACGATCAGTAGCCGATCTGAGAGGATGTACGGCCACATTGGGACTGAGACACGGCCCAG	Bacteria	Firmicutes	Clostridia	Clostridiales	Lachnospiraceae	Lachnospiraceae_ND3007_group	NA
ASV860	GATGAACGCTGGCGGCGTGCCTAACACATGCAAGTGGAGCGACGAACCCGGACTTGTCCGGGGGCAAAGCCGCGAACGGGTGAGTAACACGTGGATTATCTGCCCCAATGACCGGGACAACTCGAGGAAACTCGAGCTAATACCGGATGTGCTCTTCGGAGGAAAGGAAGCTTCGGCCTCCGAATTGGGATGAGTCCGCGGCGCATTAGCTAGTTGGTGAGGTAAAGGCTCACCAAGGCGACGATGCGTAGCTGGTCTGAGAGGACGATCAGCCACACTGGAACTGAGACACGGTCCAG	Bacteria	Actinobacteria	Thermoleophilia	Solirubrobacterales	Solirubrobacteraceae	NA	NA
ASV861	ATTGAACGCTGGCGGCATGCTTAACACATGCAAGTCGAACGGCAGCACGGTCTAGTTTACTAGATTGGTGGCGAGTGGCGGACGGGTGAGTAACGCGTAGGAATATACCTTGAAGTGGGGGATAACTTGGGGAAACTCAAGCTAATACCGCATAAGCTCTAAGGAGGAAAGCTAGGGACCTTCGGGCCTGGCGCTTTAAGAATAGCCTGCGTCTGATTAGCTAGTTGGCAGGGTAAAGGCCTACCAAGGCGACGATCAGTAGCTGGTATGAGAGGATGATCAGCCACACTGGGACTGAGACACGGCCCAG	Bacteria	Proteobacteria	Gammaproteobacteria	Legionellales	Legionellaceae	Legionella	NA
ASV862	GACGAACGCTGGCGGCGTGCTTAACACATGCAAGTCGAACGGTGACGGAGAGCTTGCTCTCCTGATCAGTGGCGAACGGGTGAGTAACACGTGGGCAACCTGCCCCTGACTTCGGGATAACGCTTCGAAAGAGGTGCTAATACCGAATACGAACGCTCTAGGCATCTAGAGCATTGGAAAGTTTTTCGGTCAGGGATGGGCCCGCGGCCTATCAGCTTGTTGGTGAGGTAATGGCTCACCAAGGCGACGACGGGTAGCCGGCCTGAGAGGGCGACCGGCCACACTGGGACTGAGACACGGCCCAG	Bacteria	Actinobacteria	Actinobacteria	PeM15	NA	NA	NA
ASV863	AGTGAACGCTGGCGGCGTGCCTAACACATGCAAGTCGAACGATGATGGAGAGCTTGCTCTCCTGATTAGTGGCGCACGGGTGAGTATACCATAGATAATGTACCTCTTAGTTCGGGATAGCCACTGGAAACGGTGATTAATACCGGATACTCCTTCTTACTCTAAGGTAAGTCGGGAAAGTTTTTTCGCTAAGAGATCAGTCTATGTCCTATCAGCTAGTTGGTGAGGTAATGGCTCACCAAGGCTATGACGGGTATCTGGTTTGAGAGGATGATCAGACACACTGGAACTGAGACACGGTCCAG	Bacteria	Epsilonbacteraeota	Campylobacteria	Campylobacterales	Thiovulaceae	Sulfuricurvum	NA
ASV864	ATTGAACGCTGGCGGCAGGCCTAACACATGCAAGTCGAGCGGGGTTTTCGGACCTAGCGGCGGACGGGTGAGTAATGCGTAGGAAGCTACCCGATAGAGGGGGATACCAGTTGGAAACGACTGTTAATACCGCATAATGTCTACGGACAAAAGTGTGGGACCTTCGGGCCACATGCTATCGGATGCGCCTACGTGGGATTAGCTAGTTGGTGAGGTAATGGCTCACCAAGGCGACGATCCCTAGCTGGTTTGAGAGGATGATCAGCCACACTGGAACTGAGACACGGTCCAG	Bacteria	Proteobacteria	Gammaproteobacteria	Alteromonadales	Alteromonadaceae	Rheinheimera	NA
ASV865	AACGAACGCTGGCGGCAGGCTTAACACATGCAAGTCGAACGCACCGCAAGGTGAGTGGCAGACGGGTGAGTAACGCGTGGGAACCTACCCTTTACTACGGAATAACTGAGGGAAACTTCAGCTAATACCGTATACGCCCTACGGGGGAAAGATTTATCGGTAAAGGATGGGCCCGCGTTGGATTAGCTAGTTGGTGGGGTAATGGCCTACCAAGGCGACGATCCATAGCTGGTCTGAGAGGATGATCAGCCACACTGGGACTGAGACACGGCCCAG	Bacteria	Proteobacteria	Alphaproteobacteria	Rhizobiales	Devosiaceae	NA	NA
ASV866	GATGAACTCTTTCTTTCTTCTTTCCCCCTGCAAGTCGAACGAGAGTTTTTAACTCAAGTGGCGGACGGGTGAGTAACACGTAAGAATTTGCCTTTAGGAGGGGGATAATAACTGGAAACAGTTGGTAATACCCCATATGCTTTCGAGTGAAAAAGAGTTTTCTGCCTAAAGAGAAGCTTGCGGCTGATTAGCTTGTTGGTAAGGTAATGGCTTACCAAGGCGACGATCAGTATCTGGTTTGAGAGGACGATCAGACACACTGGAACTGAGACACGGTCCAG	Bacteria	Cyanobacteria	Oxyphotobacteria	Chloroplast	NA	NA	NA
ASV867	AGTGAACGCTGGCGGCAGGCCTAACACATGCAAGTCGAACGGCAGCACAGCAGTAGCAATACTGTGGGTGGCGAGTGGCGGACGGGTGAGGAATACATCGGGATCTACCTTTTCGTGGGGGATAACGTAGGGAAACTTACGCTAATACCGCATACGCCCTACGGGGGAAAGCGGCGGACCGCAAGGCGTCGCGCGATGAGATGAACCGATGTCCGATTAGCTAGTTGGCGGGGTAAAGGCCCACCAAGGCGACGATCGGTAGCTGATCTGAGAGGATGATCAGCCACACTGGAACTGAGACACGGTCCAG	Bacteria	Proteobacteria	Gammaproteobacteria	Xanthomonadales	Xanthomonadaceae	Arenimonas	subflava
ASV868	ACCTCCCTCTTTCTTCCTTCTTCCCCCCTGCAAGTCGAACGCTCACTTCGGTGAGAGTGGCAGACGGGTGAGTAACGCGTGGGAATATACCTATCAGTACGGAACAACAGTTGGAAACGACTGCTAATACCGTATACGCCCTTTGGGGGAAAGATTTATTGCTGATAGATTAGCCCGCGTTAGATTAGCTAGATGGTGGGGTAAAGGCCTACCATGGCGACGATCTATAGCTGGTCTGAGAGGATGATCAGCCACACTGGGACTGAGACACGGCCCAG	Bacteria	Proteobacteria	Alphaproteobacteria	Rhizobiales	Rhizobiaceae	Ahrensia	NA
ASV869	AACGAACGCTGGCGGCAGGCCTAACACATGCAAGTCGAGCGCTCTCTTCGGAGGGAGCGGCGGACGGGTGAGTAACGCGTGGGAATATGCCCTTCTCTGCGGAATAGCCACTGGAAACGGTGAGTAATACCGCATACGCCCTTCGGGGGAAAGATTTATCGGTAAAGGATCGGCCCGCGTTAGATTAGGTAGTTGGTGGGGTAATGGCCTACCAAGCCTACGATCTATAGCTGGTTTTAGAGGATGATCAGCCACACTGGGACTGAGACACGGCCCAG	Bacteria	Proteobacteria	Alphaproteobacteria	Rhodobacterales	Rhodobacteraceae	Ponticoccus	NA
ASV870	GATGAACGCTAGCGGGAGGCCTAACACATGCAAGCCGAGCGGTAGAAAGTAGCTTGCTACTTTTGAGAGCGGCGTACGGGTGCGTAACACGTGTGCAACCTGCCTTTATCTGGAGAATAGCCTTTCGAAAGGAAGATTAATGCTCCATAACATATTGAATGGCATCATTTAATATTGAAAGCTCCGGCGGATAGAGATGGGCACGCGCAAGATTAGTTAGTTGGTGAGGTAACGGCTCACCAAGGCGATGATCTTTAGGGGGCCTGAGAGGGTGATCCCCCACACTGGTACTGAGACACGGACCAG	Bacteria	Bacteroidetes	Bacteroidia	Flavobacteriales	Weeksellaceae	Chryseobacterium	NA
ASV871	ATTGAACGCTGGCGGCAGGCCTAACACATGCAAGTCGAGCGGCAGCACAGAGGAACTTGTTCCTTGGGTGGCGAGCGGCGGACGGGTGAGTAATGCCTAGGAAATTGCCCTGATGTGGGGGATAACCATTGGAAACGATGGCTAATACCGCATGATGCCTACGGGCCAAAGAGGGGGACCTTCGGGCCTCTCGCGTCAGGATATGCCTAGGTGGGATTAGCTAGTTGGTGAGGTAATGGCTCACCAAGGCGACGATCCCTAGCTGGTCTGAGAGGATGATCAGCCACACTGGGACTGAGACACGGTCCAG	Bacteria	Proteobacteria	Gammaproteobacteria	Vibrionales	Vibrionaceae	Vibrio	NA
ASV872	ATTGAACGCTGGCGGTATGCCTTACACATGCAAGTCGAACGGTAGAGGAGCAATCCTCGAGAGTGGCGAACGGGTGAGTAATACATCGGAACGTGCCCAGTCGTGGGGGATAACGTAGCGAAAGCTACGCTAATACCGCATACGACCTGAGGGTGAAAGCGGGGGACTCGCAAGAGCCTCGCGCGATTGGAGCGGCCGATGGCAGATTAGGTAGTTGGTGGGGTAAAGGCCCACCAAGCCTGCGATCTGTAGCTGGTCTGAGAGGACGACCAGCCACACTGGGACTGAGACACGGCCCAG	Bacteria	Proteobacteria	Gammaproteobacteria	Betaproteobacteriales	Burkholderiaceae	Sphaerotilus	NA
ASV873	GGTGAACGCTGGCGGCGTGGATGAGGCATGCAAGTCGAATGGGTTCAGACCCATGGCAGACGAGGTAGGAACACGTAGGTACATACCCTAAAGTCACGGATAACCCGGCGAAAGTCGGAATAACACGTGATAGTCCCTTCGGGGTAAAGATTTATCGCTTTAGGAATGGCCTGCGTTCTATCAGCTTGTTGGTAAGGTAACGGCTTACCAAGGCTACGACGGATAGGGGAGGTGAGAGCCTGACCCCCACCGATGGAACTGCGACACGGTCCAT	Bacteria	Patescibacteria	Parcubacteria	Candidatus_Kaiserbacteria	NA	NA	NA
ASV874	ATTGAACGCTGGCGGAATGCTTTACACATGCAAGTCGAACGGTAGAGGGGGCAACCCCTTGAGAGTGGCGAACGGGTGAGTAATATATCGGAACGTGCCCAGTCGTGGGGGATAACGTAGTGAAAATTACGCTAATACCGCATACGATCTAAGGATGAAAGCGGGGGATCGCAAGACCTCGCGCGATTGGAGCGGCCGATATCAGATTAGGTAGTTGGTAGGGTAAAGGCCTACCAAGCCAACGATCTGTAGCTGGTCTGAGAGGACGACCAGCCACACTGGAACTGAGACACGGTCCAG	Bacteria	Proteobacteria	Gammaproteobacteria	Betaproteobacteriales	Burkholderiaceae	Limnohabitans	NA
ASV875	GACGAACGCTGGCGGCGTGCTTAACACATGCAAGTCGAACGGTGAAAGGGAGCTTGCTCCCTGGATCAGTGGCGAACGGGTGAGTAACACGTGGGCAACCTGCCCCAGACTTCGGGATAACGCTTCGAAAGAGGTGCTAATACCGGATACGAACTCCTTGGGCATCACTGGAGTTGGAAAGTTTTTCGGTCTGGGATGGGCCCGCGGCCTATCAGCTTGTTGGTGAGGTAACGGCTCACCAAGGCGACGACGGGTAGCCGGCCTGAGAGGGCGACCGGCCACACTGGGACTGAGACACGGCCCAG	Bacteria	Actinobacteria	Actinobacteria	PeM15	NA	NA	NA
ASV876	ATTGAACGCTGGCGGCATGCCTTACACATGCAAGTCGAACGGCAGCACGGGAGCAATCCTGGTGGCGAGTGGCGAACGGGTGAGTAATATATCGGAACGTGCCCAGTCGTGGGGGATAACTGCTCGAAAGAGCAGCTAATACCGCATACGACCTGAGGGTGAAAGCGGGGGATCGCAAGACCTCGCGCGATTGGAGCGGCCGATATCAGATTAGGTAGTTGGTGGGGTAAAGGCCCACCAAGCCAACGATCTGTAGCTGGTCTGAGAGGACGACCAGCCACACTGGGACTGAGACACGGCCCAG	Bacteria	Proteobacteria	Gammaproteobacteria	Betaproteobacteriales	Burkholderiaceae	Paucibacter	NA
ASV877	GATGAACGCTGGCGGTATGCTTAACACATGCAAGTCGAACGGCACCTTTCGGGGTGCAGTGGCGGACGGGTGAGTAACGCGTGAGAATCTGGCTCCAGGTTCGGGACAACCACTGGAAACGGTGGCTAATACCGGATGTGCTTAAGGGTGAAAGATTAATCGCCTGGAGATGAGCTCGCGTCTGATTAGCTAGTTGGTGAGGTAAAGGCTCACCAAGGCGACGATCAGTAGCTGGTCTGAGAGGACGATCAGCCACACTGGGACTGAGACACGGCCCAG	Bacteria	Cyanobacteria	Oxyphotobacteria	Nostocales	Nostocaceae	Petalonema_ANT.LG2.8	NA
ASV878	GATGAACGCTGGCGGCGTGCCTAACACATGCAAGTCGAGCGATTCTCTTCGGAGAAGAGCGGCGGACGGGTGAATAACGCGTGGGTAACCTGCCCTGTACACACGGATAACATACCGAAAGGTATGCTAATACGAGATAATATACTTTTATCGCATGGTAGAAGTATCAAAGCTCCGGCGGTACAGGATGGACCCGCGTCTGATTAGCTAGTTGGTAAGGTAACGGCTTACCAAGGCGACGATCAGTAGCCGACCTGAGAGGGTGATCGGCCACATTGGAACTGAGACACGGTCCAA	Bacteria	Firmicutes	Clostridia	Clostridiales	Peptostreptococcaceae	Romboutsia	NA
ASV879	ATTGAACGCTGGCGGAATGCTTTACACATGCAAGTCGAACGGCAGCACGGACTTCGGTCTGGTGGCGAGTGGCGAACGGGTGAGTAACATATCGGAACGTATCCAATAATGGAGGATAACTAATCGAAAGGTTGGCTAATACCGCATACGCCCTACGGGGGAAAGCTAGGGACCTTCGGGCCTGGCGTTAATGGAGCGGCCGATATCTGATTAGCTAGTTGGTGAGGTAAAGGCTCACAAAGGCGACGATCAGTAGCTGGTCTGAGAGGACGACCAGCCACACTGGAACTGAGACACGGTCCAG	Bacteria	Proteobacteria	Gammaproteobacteria	Betaproteobacteriales	Methylophilaceae	Methylotenera	NA
ASV880	AGTGAACGCTGGCGGTGCGCCTAAGACATGCAAGTCGAGTGGGTTTAGACCCACGGCGAACGGCTGCGTAACACATGGGTATCTGCCCCGAACTCAGGAATAACCCTCCGAAAGGGGGGCTAATGCCGGATAGTCCCGCAAGGGTAAAGCTTTTGCGGTTCGGGAGGAGCCTGTGGCCTATCAGTTAGTTGGTGAGGTAACGGCTCACCAAGACGATGACGGGTAGCTGGTCTGAGAGGACGACCAGCCAGAATGGAACTGAGACACGGTCCAT	Bacteria	Patescibacteria	Gracilibacteria	Candidatus_Peribacteria	NA	NA	NA
ASV881	GACGAACGCTGGCGGCGTGCCTAACACATGCAAGTCGAACGAGGTCCATCCTTCGGGAGAAGACCTAGTGGCGAACGGGTGAGTAACACGTGAAGAACCTGCCCCGAAGACCGGGATAACCCTCCGAAAGGAGAGCTAATACCGGATACCCCCACCGAACCGCATGGTTTGGTGAGGAAATGGATTCCGCTTCGGGAGGGCTTCGCGGCCTATCAGCTAGTTGGTGGGGTAACGGCCCACCAAGGCATCGACGGGTAGCTGGTCTGAGAGGACGATCAGCCACACTGGGACTGAGACACGGCCCAG	Bacteria	Actinobacteria	Acidimicrobiia	Microtrichales	Iamiaceae	Iamia	NA
ASV882	GATGAGCGCTGGCGGCGTGCCTAATACATGCAAGTCGAGCGGCAGCACGGTCTTCGGACTGGTGGCGAGCGGCGGACGGCTGAGTAACACGTAGGAACGTACCCCAAAGTGAGGGATAAGCTCCAGAAATGGAGTCTAATACCGCATGTGATCTCCGGATTAAAGCTTTACGCGCTTTGGGAACGGCCTGCGTCCGATTAGCTAGTTGGTGAGGTAATTGCTCACCAAGGCGACGATCGGTAGCTGGTCTGAGAGGATGATCAGCCAGACTGGGACTGAGACACGGCCCAG	Bacteria	Patescibacteria	Saccharimonadia	Saccharimonadales	NA	NA	NA
ASV883	AACGAACGCTGGCGGCATGCCTAATACATGCAAGTCGAACGAGATCTTCGGATCTAGTGGCGCACGGGTGCGTAACGCGTGGGAATCTACCCTTGGGTTCGGAATAACTTCGGGAAACTGAAGCTAATACCGGATGATATCGAAAGATCAAAGATTTATCGCCCAGGGATGAGCCCGCGTAGGATTAGCTAGTTGGTGGGGTAAAGGCTCACCAAGGCAACGATCCTTAGCTGGTCTGAGAGGATGATCAGCCACACTGGGACTGAGACACGGCCCAG	Bacteria	Proteobacteria	Alphaproteobacteria	Sphingomonadales	Sphingomonadaceae	Sphingobium	NA
ASV884	ATTGAACGCTGGCGGAATGCTTTACACATGCAAGTCGAACGGAAGCACGGACTTCGGTCTGGTGGCGAGTGGCGAACGGGTGAGTAATATATCGGAACGTGCCCAGTCGTGGGGGATAACGTAGTGAAAATTACGCTAATACCGCATACGATCTAAGGATGAAAGCGGGGGATCGCAAGACCTCGCGCGATTGGAGCGGCCGATATCAGATTAGGTAGTTGGTGAGGTAAAGGCTCACCAAGCCAACGATCTGTAGCTGGTCTGAGAGGACGACCAGCCACACTGGAACTGAGACACGGTCCAG	Bacteria	Proteobacteria	Gammaproteobacteria	Betaproteobacteriales	Burkholderiaceae	Limnohabitans	NA
ASV885	GGTGAATGCTGGCGGCGTGGATAGGGCATGCAAGTCAAGGGGACCGCAAGGTAACCGGCAGACGAGATAGTAACGCGTAGGAACGTACCCAGAAGTCGGGCACAGCTCGCCGAAAGGCGGGGTAATTCCCGATGGTGACGAAAGTCTAAAGATTTATCGCTTCTGGAGCGGCCTGCGTAATATCAGCTAGTTGGTGAGGTAATGGCTCACCAAGGCTATGACGTTTAGGGGAGCTGAGAGGCTGACCCCCATCGATGGAATTGAGAACGGTCCAT	Bacteria	Patescibacteria	Parcubacteria	Candidatus_Kaiserbacteria	NA	NA	NA
ASV886	AACGAACGCTGGCGGCAGGCTTAACACATGCAAGTCGAACGCCCCGCAAGGGGAGTGGCAGACGGGTGAGTAACGCGTGGGAACGTGCCCTTCGCTTCGGAATAGTCCCGGGAAACTGGGTTTAATACCGGATACGCCGTATTGGGAAAGATTTATCGGCGAAGGATCGGCCCGCGTTAGATTAGGTAGTTGGCGGTGTAATGGACCACCAAGCCTACGATCTATAGCTGGTCTGAGAGGATGATCAGCCACACTGGGACTGAGACACGGCCCAG	Bacteria	Proteobacteria	Alphaproteobacteria	Caulobacterales	Hyphomonadaceae	Hirschia	NA
ASV887	GACGAACGCTGGCGGCGTGCTTAACACATGCAAGTCGAACGGAAAGGCCTGCTTTCCCTTGTGGATTGCGGGTGCTCGAGTGGCGAACGGGTGAGTAACACGTGAGTGATCTGCCCCCAACTTGGGTATAAGCCTGGGAAACTGGGTCTAATTCCCGATAGGACTGCAGGGTGGTGCCTGTGGTGGAAAACGATTTTCTAGTGGTTGGGGATGAGCTCGCGGCCTATCAGCTTGTTGGTGGGGTAATGGCCTACCAAGGCGGCGACGGGTAGCCGGCCTGAGAGGGTGGACGGCCACATTGGGACTGAGATACGGCCCAG	Bacteria	Actinobacteria	Actinobacteria	Corynebacteriales	Corynebacteriaceae	Turicella	otitidis
ASV888	ACCTCCCTCTTTCTTCCTTCTTCCCCCCTTCCCTTCTCTCTCCCTCTTCTTCTTTCTCGGCAGCCGGGTGAGTAACGCGTGGGAATCTACCCATCCCTACGGAATAGCTCCGGGAAACTGGAATTAATACCGTATACGCCCCCCTTTGGTGGACATTGGGGGGGAAAGATTTATCGGGGATGGATGAGCCCGCGTTGGATTAGCTAGTTGGTGGGGTAAAGGCCTACCAAGGCGACGATCCATAGCTGGTCTGAGAGGATGATCAGCCACATTGGGACTGAGACACGGCCCAA	Bacteria	Proteobacteria	Alphaproteobacteria	Rhizobiales	Rhizobiaceae	NA	NA
ASV889	GATTAACTCTTTCTTTATTCTTTACACATGCAAGTCGAACGAGAGTTTTTAACTCAAGTGGCGGACGGGTGAGTAACACGTAAGAATTTGCCTTTAGGAGGGGGATAATAACTGGAAACAGTTGGTAATACCCCATATGCTTTCGAGTGAAAAAGAGTTTTCTGCCTAAAGAGAAGCTTGCGGCTGATTAGCTTGTTGGTAAGGTAATGGCTTACCAAGGCGACGATCAGTATCTGGTTTGAGAGGACGATCAGACACACTGGAACTGAGACACGGTCCAG	Bacteria	Cyanobacteria	Oxyphotobacteria	Chloroplast	NA	NA	NA
ASV890	AGCGAACGCTGGCGGCAGGCTTAACACATGCAAGTCGAACGCTCACCTTCGGGTGGGAGTGGCAGACGGGTGAGTAACACGTGGGAACGTACCCTTTGGTTCGGAATAACTCAGGGAAACTTGAGCTAATACCGGATACGCCCTTTTGGGGAAAGGTTTACTGCCGAAGGATCGGCCCGCGTCTGATTAGCTAGTTGGTGGGGTAACGGCCTACCAAGGCGACGATCAGTAGCTGGTCTGAGAGGATGATCAGCCACACTGGGACTGAGACACGGCCCAG	Bacteria	Proteobacteria	Alphaproteobacteria	Rhizobiales	Beijerinckiaceae	Methylobacterium	NA
ASV891	AACAAACGCTGGCGGCGTGCATAATACATGCAAGTCGAACGGGGTAGCAATAACCAGTGGCGCACGGGTGAGTAACGCGTGGATAATCTGCCCTCGAGTGGGGAACAACCATCCGAAAGGATGGCTAATACCGCATAAGGCCACAAGCTCTGAGGAGCAAGGGGTTAAAGCAGTAATGCGCTTGAGGATGAGTCTGCGTGGGATTAGCTAGTTGGTAGGGTAATGGCCTACCAAGGCGACGATCTCTAACTGGTCTGAGAGGATGACCAGTCACACTGGAACTGAGACACGGTCCAG	Bacteria	Proteobacteria	Deltaproteobacteria	Bdellovibrionales	Bdellovibrionaceae	Bdellovibrio	NA
ASV892	AATCAACGCTGGCGGCGTGCCTAACACATGCAAGTCGAACGCGAAAGGGACTTCGGTCCTGAGTAGAGTGGCGAACGGGTGAGTAACGCGTGGGTGACCTACCCTTGAGTGGGGGATAACGTTCCGAAAGGGACGCTAATACCGCATGACATTCCTGGTTTGAACACTGGGAAATCAAAGCCGGGGACCGTAAGGCCTGGCGCTCGAGGAGGGGCCCGCGTCTGATTAGCTAGTTGGCGGGGTAACGGCCCACCAAGGCGACGATCAGTAGCCGGCCTGAGAGGGCGGACGGCCACACTGGGACTGAGACACGGCCCAG	Bacteria	Acidobacteria	Subgroup_6	NA	NA	NA	NA
ASV893	ATTGAACGCTGGCGGCAGGCTTAACACATGCAAGTCGAGCGGGGGAAGTTGCTTCGGTAACTGACCTAGCGGCGGACGGGTGAGTAATGCTTAGGAATCTGCCTATTAGTGGGGGACAACATCTCGAAAGGGATGCTAATACCGCATACGTCCTACGGGAGAAAGCAGGGGACCTTCGGGCCTTGCGCTAATAGATGAGCCTAAGTCGGATTAGCTAGTTGGTGGGGTAAAGGCCTACCAAGGCGACGATCTGTAGCGGGTCTGAGAGGATGATCCGCCACACTGGGACTGAGACACGGCCCAG	Bacteria	Proteobacteria	Gammaproteobacteria	Pseudomonadales	Moraxellaceae	Acinetobacter	lwoffii
ASV894	ATTGAACGCTGGCGGCATGCTTTACAAATGCAAGTCGGACGGCAGCACGAAAGAGCTTGCTCTTTTGGTGGCGAGTGGCGAACGGGTGAGTAATATATCGGAACGTACCGAGTAGTGGGGGATAACTAATCGAAAGATTAGCTAATACCGCATACGTCTTGAGAGAGAAAGCAGGGGACCATTAGGCCTTGCGCTATTCGAGCGGCCGATATCTGATTAGCTAGTTGGTGGGGTAAAGGCCTACCAAGGCGACGATCAGTAGCGGGTCTGAGAGGATGATCCGCCACACTGGGACTGAGACACGGCCCAG	Bacteria	Proteobacteria	Gammaproteobacteria	Betaproteobacteriales	Neisseriaceae	Neisseria	NA
ASV895	AACGAACGCTGGCGGCAGGCCTAACACATGCAAGTCGAACGCCCCGCAAGGGGAGTGGCAGACGGGTGAGTAACGCGTGGGAACCTTCCCTGTGGTACGGAATAACTGACCGAAAGGTTAGCTAATACCGTATACGTCCGAGAGGAGAAAGATTTATCGCCATAGGATGGGCCCGCGTCGGATTAGCTTGTTGGTGAGGTAATGGCTCACCAAGGCGACGATCCGTAGCTGGTCTGAGAGGATGATCAGCCACACTGGGACTGAGACACGGCCCAG	Bacteria	Proteobacteria	Alphaproteobacteria	Rhizobiales	Hyphomicrobiaceae	NA	NA
ASV896	AACGAACGCTGGCGGCATGCCTAACACATGCAAGTCGAACGAACCCTTCGGGGTTAGTGGCGCACGGGTGCGTAACGCGTGGGGATCTGCCCTTTGCTTCGGAATAACAGTTAGAAATGACTGCTAATACCGGATGATGTCGAAAGACCAAAGATTTATCGGCAAAGGATGAACCCGCGTAGGATTAGCTTGTTGGTGGGGTAAAGGCCTACCAAGGCGACGATCCTTAGCTGGTCTGAGAGGATGATCAGCCACACTGGGACTGAGACACGGCCCAG	Bacteria	Proteobacteria	Alphaproteobacteria	Sphingomonadales	Sphingomonadaceae	Novosphingobium	NA
ASV897	AGTGAACGCTGGCGGCGTGCTTAACACATGCAAGTCGAACGAGAACGGATTATAGCTTGCTATAATTGTCAGCTAAGTGGCGCACGGGTGAGTAATGTATAGGTAATATGCCTCTTACTAAGGGATAACAATTGGAAACGATTGCTAATACCTTATACTCCTTATTAACCTAAGTTAATAAGGGAAAGATTTATTGGTAAGAGATTAGCCTGTATTGTATCAGTTAGTTGGTGGGGTAATGGCCTACCAAGACTATGACACATAACTGGTTTGAGAGGATGATCAGTCACACTGGAACTGAGACACGGTCCAG	Bacteria	Epsilonbacteraeota	Campylobacteria	Campylobacterales	Arcobacteraceae	Arcobacter	NA
ASV898	AACGAACGCTGGCGGCATGCCTAACACATGCAAGTCGAACGAGGTCTTTCGGGACCTAGTGGCGCACGGGTGCGTAACGCGTGGGAATCTGCCCTTTGCTTCGGAATAACAGTTAGAAATGACTGCTAATACCGGATGATGTCGCAAGACCAAAGATTTATCGGCAAGGGATGAGCCCGCGTAGGATTAGGTAGTTGGTGGGGTAAAGGCCTACCAAGCCGACGATCCTTAGCTGGTCTGAGAGGATGATCAGCCACACTGGGACTGAGACACGGCCCAG	Bacteria	Proteobacteria	Alphaproteobacteria	Sphingomonadales	Sphingomonadaceae	Novosphingobium	NA
ASV899	GATGAACGCTAGCGGGAGGCTTAATACATGCAAGTCGAACGGTAACAGGTCTTCGGATGCTGACGAGTGGCGCACGGGTGAGTAACGCGTACATAACCTACCTTTTACTGGGGAATAGCCTTGGGAAACTGAGAATAATACCCCATAGTATTATTTTGTTGCATGACAGAATAATTAAAGTGTTAGCGGTGGAAGATGGATGTGCGTGCCATTAGATAGTTGGTGAGGTAACGGCTCACCAAGTCAGCGATGGCTAGGGGGCGTGAGAGCGTGAACCCCCACACGGGTACTGAGACACGGACCCG	Bacteria	Bacteroidetes	Bacteroidia	Chitinophagales	Saprospiraceae	NA	NA
ASV900	ATTGAACGCTGGCGGCATGCCTAACACATGCAAGTTGAACGGCAGCATGGTCTAGTTTACTAGATTGATGGCGAGTAGCGGACGGGTGAGTAACGCGTAGGAATATGCCTTAAAGAGGGGGATAACTTGGGGAAACTCAAGCTAATACCGCATAAACTCTGAGGAGAAAAGCTGGGGACCTTTAGGCCTGGCGCTTTAAGATTAGCCTGCGTACGATTAGCTAGTTGGTGGGGTAAGGGCCTACCAAGGCGACGATCGTTAGCTGGTTTGAGAGAATGGCCAGCCACACTGGAACTGAGACACGGTCCAG	Bacteria	Proteobacteria	Gammaproteobacteria	Legionellales	Legionellaceae	Legionella	NA
ASV901	GGTGAACGCTGGCGGTATGGATAAGGCATGCAAGTCGAGCGCCCCGCAAGGGGAGCGGCAGACGATGTAGTAACACGTAGGTACATCCCCCAAAGTCAGGAATAGCTAGTCGAAAGATTAGGTAATACTTGATATGCTGCAAAGTGAAAGATTTATCGCTTTGGGAGTGGCCTGCGTCGTATCAGCTAGTTGGTGAGGTAATGGCTCACCAAGGCTATGACGCGTAGGGGAGCTGAGAGGCTGACCCCCACAGATGAGACTGAGACACGGCTCAT	Bacteria	Patescibacteria	Parcubacteria	NA	NA	NA	NA
ASV902	ATTGAACGCTGGCGGCATGCTTTACACATGCAAGTCGAACGGTAACAGGGTGCTTGCACCGCTGACGAGTGGCGAACGGGTGAGTAATGCGTCGGAACGTGCCGAGTAATGGGGGATAACGCATCGAAAGGTGTGCTAATACCGCATACGCTCTGAGGAGGAAAGCTGGGGATCGAAAGACCTGGCGTTATTCGAGCGGCCGACGTCTGATTAGCTAGTTGGTGAGGTAAAGGCTCACCAAGGCGACGATCAGTAGCGGGTCTGAGAGGATGATCCGCCACACTGGGACTGAGACACGGCCCAG	Bacteria	Proteobacteria	Gammaproteobacteria	Betaproteobacteriales	Aquaspirillaceae	Aquaspirillum	serpens
ASV903	GACGAACGCTGGCGGCGTGCCTAACACATGCAAGTCGAACGGAGATTTCAGCAATGAAATCTTAGTGGCGAACGGGTGAGTAACGCGTAGACAACCTACCTTCGAGATGGGGACAACACCGCGAAAGTGGTGCTAATACCGAATGTTGTATCGATGATGCATATTATTGATACTAAAGATGGCCTCTATTTATAAGCTATCGCTCGAAGATGGGTCTGCGTCTGATTAGCTAGTTGGTGGGGTAATGGCTCACCAAGGCGACGATCAGTAGCCGGTCTGAGAGGATGAACGGCCACACTGGGACTGAGACACGGCCCAG	Bacteria	Firmicutes	Negativicutes	Selenomonadales	Veillonellaceae	Pelosinus	NA
ASV904	GATGAACGCTAGCGGCAGGCCTAATACATGCAAGTCGAGGGGTATAAGAGAGCTTGCTTTCTTAGAGACCGGCGCACGGGTGCGTAACGCGTATGCAACCTACCTTAATCAGGGGGATAGCCCGGAGAAATTCGGATTAACACCGCATAAAATCACAGAATAGCATTATTCAATGATCAAATATTTATAGGATTAAGATGGGCATGCGTGTCATTAGTTAGTTGGTGAGGTAACGGCTCACCAAGACCACGATGACTAGGGGATCTGAGAGGATGACCCCCCACACTGGTACTGAGACACGGACCAG	Bacteria	Bacteroidetes	Bacteroidia	Sphingobacteriales	Sphingobacteriaceae	Pedobacter	NA
ASV905	AGCGAACGCTGGCGGCAGGCTTAACACATGCAAGTCGAACGGGCTTCTTCGGAAGTCAGTGGCAGACGGGTGAGTAACACGTGGGAACGTGCCCTTCGGTTCGGAATAACTCAGGGAAACTTGAGCTAATACCGGATACGCCCTTATGGGGAAAGGTTTACTGCCGAAGGATCGGCCCGCGTCTGATTAGCTTGTTGGTGGGGTAACGGCCTACCAAGGCGACGATCAGTAGCTGGTCTGAGAGGATGATCAGCCACACTGGGACTGAGACACGGCCCAG	Bacteria	Proteobacteria	Alphaproteobacteria	Rhizobiales	Beijerinckiaceae	Methylobacterium	NA
ASV906	GATGAACGCTAGCTACAGGCTTAACACATGCAAGTCGAGGGGCAGCATGGTCTTAGCTTGCTAAGGCCGATGGCGACCGGCGCACGGGTGAGTAACACGTATCCAACCTGCCGTCTACTCTTGGACAGCCTTCTGAAAGGAAGATTAATACAAGATGGCATCATGAGTCCGCATGTTCACATGATTAAAGGTATTCCGGTAGACGATGGGGATGCGTTCCATTAGATAGTAGGCGGGGTAACGGCCCACCTAGTCTTCGATGGATAGGGGTTCTGAGAGGAAGGTCCCCCACATTGGAACTGAGACACGGTCCAA	Bacteria	Bacteroidetes	Bacteroidia	Bacteroidales	Bacteroidaceae	Bacteroides	vulgatus
ASV907	AATAAACGCTGGCGGTGTGCTTAACACATGCAAGTCGAGCGAGAAAGTTTCTTCGGAAATGAGTACAGCGGCGGACGGGTGAGTAATACGTGAGAATCTGCCCTTAAGTGAAGGATACCCTCGAGAAATCGAGTTTAATACTGCATACGTCCCTGCGGGGAGAAAGGTGGCTTTTATGCTGCCGCTTGAGGATGAGCTTACGCGCTATTAGTTAGTTGGTGGGGTAAAAGCCTACCAAGACTTTGATGGCTAGCCGGCCTGAGAGGGTGTACGGCCACATTGGGACTGAGATACGGCCCAA	Bacteria	Dependentiae	Babeliae	Babeliales	NA	NA	NA
ASV908	AGCGAACGCTGGCGGCAGGCTTAACACATGCAAGTCGAGCGGGCGTAGCAATACGTCAGCGGCAGACGGGTGAGTAACGCGTGGGAACGTACCTTTTGGTTCGGAACAACACAGGGAAACTTGTGCTAATACCGGATAAGCCCTTACGGGGAAAGATTTATCGCCGAAAGATCGGCCCGCGTCTGATTAGCTAGTTGGTGAGGTAACGGCTCACCAAGGCGACGATCAGTAGCTGGTCTGAGAGGATGATCAGCCACATTGGGACTGAGACACGGCCCAA	Bacteria	Proteobacteria	Alphaproteobacteria	Rhizobiales	Xanthobacteraceae	Afipia	NA
ASV909	AACGAACGCTGGCGGCAGGCTTAACACATGCAAGTCGAGCGGGCCCTTCGGGGTCAGCGGCAGACGGGTGAGTAACGCGTGGGAACGTACCTTTTGGTTCGGAACAACTCCGGGAAACTGGAGCTAATACCGGATAAGCCCTAACGGGGAAAGATTTATCGCCAAAAGATCGGCCCGCGTCTGATTAGCTAGTTGGTGAGGTAAGAGCTCACCAAGGCGACGATCAGTAGCTGGTCTGAGAGGATGATCAGCCACACTGGGACTGAGACACGGCCCAG	Bacteria	Proteobacteria	Alphaproteobacteria	Rhizobiales	NA	NA	NA
ASV910	AACGAACGCTGGCGGCGTGCCTAACACATGCAAGTCGAACGTGAAAGTCCTTCGGGATGAGTAAAGTGGCGCACGGGTGAGTAACACGTAGGTGACCTGCCTTTTAGAGGGGAATAACCAGAAGAAATTTTGGCTAATGCCGCATACGAAGCACGGTTTTAAGACTGTGTTTGAAAGAATGCCTCTGTATATGCATTCACTAAAAGATGGGCCTGCGGAACATTAGCTAGTTGGTGGGGTAAAGGCCTACCAAGGCAACGATGTTTATCCGGTCTGAGAGGATGATCGGACACACTGGAACTGAGACACGGTCCAG	Bacteria	Proteobacteria	Deltaproteobacteria	Bdellovibrionales	Bacteriovoracaceae	Bacteriovorax	NA
ASV911	GACGAACGCTGGCGGCGTGCTTAACACATGCAAGTCGAACGATGAAGCCGGAGCTTGCTCCGGTGGATTAGTGGCGAACGGGTGAGTAACACGTGAGCAATCTGCCCTTGACTCTGGGATAACTGCGGGAAACTGTAGCTAATACCGGATACGACACCTTGGGGCATCCCAGGGTGTGGAAAGAATTTCGGTCAAGGATGAGCTCGCGGCCTATCAGCTAGTTGGTGAGGTAATGGCTCACCAAGGCGACGACGGGTAGCCGGCCTGAGAGGGTGACCGGCCACACTGGAACTGAGACACGGTCCAG	Bacteria	Actinobacteria	Actinobacteria	Micrococcales	Microbacteriaceae	Rhodoluna	lacicola
ASV912	GATGAACGCTGGCGGCGTGCTTAAGACATGCAAGTCGAGTGGGTTTAGACCCACGGCGAACGGGTGAGTAATACATAGGAACTTTCTTTAAGTTGAGCATATCCTCCCGAAAGGGAGTGCAATACTCAATGTGGCCGCAAGGTTAAAGTCGCAAGACGCTTAAAGTGAGGCCTGTGCACCATCAGCTAGTTGGTAAGGTAACGGCTTACCAAGGCAATGACGGTTAGCGGGTCCGAGAGGATGATCCGCCACACTGGGACTGCGACACGGCCCAG	Bacteria	Patescibacteria	Parcubacteria	NA	NA	NA	NA
ASV913	AACGAACGCTGGCGGCAGGCCTAACACATGCAAGTCGAGCGCCCAGCAATGGGAGCGGCAGACGGGTGAGTAACACGTGGGAACCTTCCCTATAGTATGGAATAGCCCAGGGAAACTTGGAGTAATACCGTATACGCCCGAGAGGGGAAAGATTTATCGCTATAGGATGGGCCCGCGTAGGATTAGCTAGTTGGTGAGGTAATGGCTCACCAAGGCGACGATCCTTAGCTGGTTTGAGAGAACGACCAGCCACACTGGGACTGAGACACGGCCCAG	Bacteria	Proteobacteria	Alphaproteobacteria	Rhizobiales	Hyphomicrobiaceae	Hyphomicrobium	NA
ASV914	GACGAACGCTGGCGGCGTGCTTAACACATTCAAGTCGAGCGGAAAGGCCCTTCGGGGTACTCGAGCGGCGAACGGGTGAGTAACACGTGAGCAACCTGCCCCTTGCTTTGGGATAACCCTCGGAAACGGGGGCTAATACCGAATGTTCACTGCTGGACGCATGTTTGGTGGTGGAAAGTTTTTCGGCTAGGGATGGGCTCGCGGCCTATCAGCTTGTTGGTGGGGTAATGGCCTACCAAGGCGACGACGGGTAGCCGGCCTGAGAGGGCGACCGGCCACACTGGGACTGAGACACGGCCCAG	Bacteria	Actinobacteria	Actinobacteria	Micromonosporales	Micromonosporaceae	Luedemannella	NA
ASV915	GATGAATGCTGGCGGCGTGCTTAACACATGCAAGTCGAGCGGCAGCGCGGAGAGTTTACTCTCTGGCGGCGAGCGGCGGACGGCTGAGTAACGCGTGGGAACATGCCCCAAAGTGAGGAATAACTGCCCGAAAGGGTAGCTAATGCCGCATATGATCTTCGGATTAAAGGATTTATCCGCTTTGGGAGTGGCCTGCGTACGATTAGGTAGTTGGTGAGGTAAAGGCTCACCAAGCCGACGATCGTTAGCTGGTCTGAGAGGATGACCAGCCAGACTGGAACTGAGACACGGTCCAG	Bacteria	Patescibacteria	Saccharimonadia	Saccharimonadales	Saccharimonadaceae	NA	NA
ASV916	GATGAACGCTGGCGGCGTGCCTAATACATGCAAGTCGAACGCGAGCACTTGTGCTCGAGTGGCGAACGGGTGAGTAATACATAAGTAACCTGCCCTAGACAGGGGGATAACTGCTGGAAACGGTAGCTAAGACCGCATAGGTATGGACACTGCATGGTGACCATATTAAAAGTGCCAAGGCACTGGTAGAGGATGGACTTATGGCGCATTAGCTAGTTGGTGAGGTAACGGCTCACCAAGGCGACGATGCGTAGCCGACCTGAGAGGGTGACCGGCCACACTGGGACTGAGACACGGCCCAG	Bacteria	Firmicutes	Erysipelotrichia	Erysipelotrichales	Erysipelotrichaceae	Erysipelatoclostridium	NA
ASV917	GATGAACGCTGGCGGCGTGCCTAACACATGCAAGTCGAACGATGAAACCGCCCTCGGGCGGACATGAAGTGGCGAACGGGTGAGTAACACGTGACCAACCTGCCCCCCTCTCCGGGACAACCTTGGGAAACCGAGGCTAATACCGGATACTCCCTCCCCTGCTCCTGCAGGGGTCGGGAAAGCCCAGGCGGAGGGGGATGGGGTCGCGGCCCATTAGGTAGTAGGCGGGGTAACGGCCCACCTAGCCCGCGATGGGTAGCCGGGTTGAGAGACCGACCGGCCACATTGGGACTGAGATACGGCCCAG	Bacteria	Actinobacteria	Coriobacteriia	Coriobacteriales	Eggerthellaceae	Eggerthella	lenta
ASV918	GATGAACGCTAGCGGCAGGCTTAACACATGCAAGTCGAGGGGTATTGGAGGCTTGCTTCCGAGAGACCGGCGCACGGGTGCGTAACGCGTATGCAATCTGCCTTTTACAGGGGAATAGCCCAGAGAAATTTGGATTAATGCCCCATAGCGCTGCAGGGCGGCATCGCCCAGCAGCTAAAGTCACAACGGTAAAAGATGAGCATGCGTCCCATTAGCTAGTTGGTAAGGTAACGGCTTACCAAGGCGATGATGGGTAGGGGTCCTGAGAGGGAGATCCCCCACACTGGTACTGAGACACGGAACAG	Bacteria	Bacteroidetes	Bacteroidia	Flavobacteriales	Flavobacteriaceae	Flavobacterium	NA
ASV919	GACGAACGCTGGCGGCGTGCTTAACACATGCAAGTCGAACGATGAAGCCCAGCTTGCTGGGTGGATTAGTGGCGAACGGGTGAGTAACACGTGAGTAACCTGCCCTTGACTCTGGGATAAGCGTTGGAAACGACGTCTAATACCGGATACGAGCTTCCACCGCATGGTGAGTTGCTGGAAAGAATTTTGGTCAAGGATGGACTCGCGGCCTATCAGCTTGTTGGTGAGGTAATGGCTCACCAAGGCGACGACGGGTAGCCGGCCTGAGAGGGTGACCGGCCACACTGGGACTGAGACACGGCCCAG	Bacteria	Actinobacteria	Actinobacteria	Micrococcales	Microbacteriaceae	Plantibacter	NA
ASV920	ATTGAACGCTGGCGGCATGCCTTACACATGCAAGTCGAACGGCAGCACGGGAGCAATCCTGGTGGCGAGTGGCGAACGGGTGAGTAAAGTATCGGAACGTGCCCAGTCGTGGGGGATAACGTAGCGAAAGTTACGCTAATACCGCATACGATCTATGGATGAAAGCGGGGGATCGCAAGACCTCGCGCGATTGGAGCGGCCGATATCAGATTAGGTAGTTGGTGGGGTAAAGGCTCACCAAGCCGACGATCTGTAGCTGGTCTGAGAGGACGACCAGCCACACTGGGACTGAGACACGACCCAG	Bacteria	Proteobacteria	Gammaproteobacteria	Betaproteobacteriales	Burkholderiaceae	Curvibacter	NA
ASV921	GACGAACGCTGGCGGCGTGCTTAACACATGCAAGTCGAGCGGAAAGGCCCTTCGGGGTACTCGAGCGGCGAACGGGTGAGTAACACGTGAGCAACCTGCCCTAGGCTTTGGGATAACCCCGGGAAACCGGGGCTAATACCGGATAGGACCTGGCGTCGCATGGCGCTTGGTGGAAAGTTTTTCGGCCTGGGATGGGCTCGCGGCCTATCAGCTTGTTGGTGGGGTGATGGCCTACCAAGGCGACGACGGGTAGCCGGCCTGAGAGGGCGACCGGCCACACTGGGACTGAGACACGGCCCAG	Bacteria	Actinobacteria	Actinobacteria	Micromonosporales	Micromonosporaceae	Micromonospora	NA
ASV922	ATTGAACGCTGGCGGCATGCCTTACACATGCAAGTCGAACGGCAGCATAGAGGAGCTTGCTACTCTGATGGCGAGTGGCGAACGGGTGAGTAAAGCATCGGAACGTGCCGTGTAGTGGGGGATAACGTAGCGAAAGTTACGCTAATACCGCATACGCACCGAGGTGGAAAGCAGGGGATCGCAAGACCTTGCGCTATACGAGCGGCCGATGTCAGATTAGCTAGTTGGTAGGGTAAAGGCCTACCAAGGCGACGATCTGTAGCGGGTCTGAGAGGATGATCCGCCACACTGGGACTGAGACACGGCCCAG	Bacteria	Proteobacteria	Gammaproteobacteria	Betaproteobacteriales	Rhodocyclaceae	C39	NA
ASV923	AACAAACGCTGGCGGCGTGCCTAATACATGCAAGTCGAACGAGGAAAGTAGCAATATGAGTACTAGTGGCGCACGGGTGAGTAACGCGTGGGTAATCTGCCTTAAAGTGGGGGATAACCAGTCGAAAGATTGGCTAATACCGCATAAGACCACAGGATCTGCGGATCTAGGGGTCAAAGGTTTTTCGCTTTAAGATGAGCCCGCGTGGGATTAGCTAGTTGGTAGGGTAATGGCCTACCAAGGCAATGATCCCTAGCTGGTCTGAGAGGATGATCAGCCACACTGGAACTGAGACACGGTCCAG	Bacteria	Proteobacteria	Deltaproteobacteria	Bdellovibrionales	Bdellovibrionaceae	Bdellovibrio	NA
ASV924	GATGAACGCTAGCGGGAGGCTTAACACATGCAAGCCGAGGGGTAGAGTAGATTCGTCTGCTTGAGACCGGCGCACGGGTGCGTAACGCGTATGCAACCTGCCCTTATCAAGAGGATAGCCCTTCGAAAGGAGGAATAATACTCTATAATATATAGATTGGCATCAGTTTGTATTGAAAAATTTATTGGATAAGGATGGGCATGCGTCAGATTAGCTAGTTGGTGAGGTAATGGCTCACCAAGGCTACGATCTGTAGGGGGCCTGAGAGGGTGAACCCCCACACTGGTACTGAGACACGGACCAG	Bacteria	Bacteroidetes	Bacteroidia	Flavobacteriales	Weeksellaceae	NA	NA
ASV925	ATTGAACGCTGGCGGCAGGCCTAACACATGCAAGTCGAACGGTAGCACAGAGAGCTTGCTCTCGGGTGACGAGTGGCGGACGGGTGAGTAATGTCTGGGAAACTACCTGATGGAGGGGGATAACTACTGGAAACGGTAGCTAATACCGCATAACGTCGCAAGACCAAAGAGGGGGACCTTCGGGCCTCTTGCCATCAGATGTGCCCAGATGGGATTAGCTAGTAGGTGGGGTAACGGCTCACCTAGGCGACGATCCCTAGCTGGTCTGAGAGGATGACCAGCCACACTGGAACTGAGACACGGTCCAG	Bacteria	Proteobacteria	Gammaproteobacteria	Enterobacteriales	Enterobacteriaceae	Yokenella	NA
ASV926	GATGAACGCTGGCGGCGTGCTTAACACATGCAAGTCGAACGGTGAAAGAGAGCTTGCTCTCTGGATCAGTGGCGAACGGGTGAGTAACACGTGAGCAATCTGCCCCTGACTCTGGGATAACAGCTGGAAACAGCTGCTAATACCGGATACGAGTTGCGAAGGCATCTTCAGCAGCTGGAAAGAATTTCGGTCAGGGATGAGCTCGCGGCCTATCAGCTTGTTGGTGAGGTAATGGCTCACCAAGGCGTCGACGGGTAGCCGGCCTGAGAGGGTGACCGGCCACACTGGGACTGAGACACGGCCCAG	Bacteria	Actinobacteria	Actinobacteria	Micrococcales	Microbacteriaceae	Microbacterium	NA
ASV927	AGTGAACGCTGGCGGTGCGCCTAACACATGCAAGTCGAGTGGGTTTAGACCCACGGCGAACGGCTGCGTAACACGTTGGTACGTCCCCCGAACTCAGGGATATCCTTCCGAAAGGAAGAGTAATACCGGATGCCCTCGCAAGAGGAAAGATTTATCGGTTCGGGAGCGGCCTGCGGCCTATCAGGTAGTTGGTGAGGTAACGGCTCACCAAGCCTATGACGGGTAGCTGATCTGAGAGGATGATCAGCCAGAATGGGACTGAGACACGGCCCAT	Bacteria	Patescibacteria	Gracilibacteria	Candidatus_Peribacteria	NA	NA	NA
ASV928	GATGAACGCTAGCGGGAGGCCTAACACATGCAAGCCGAGCGGTATTTGTTCTTCGGAACAGAGAGAGCGGCGTACGGGTGCGTAACACGTGTGCAACCTACCTTTATCAGGGGAATAGCCTTTCGAAAGGAAGATTAATACTCCATAATATATTGAATGGCATCATTCGATATTGAAAACTCCGGTGGATAAAGATGGGCACGCGCAAGATTAGATAGTTGGTGAGGTAACGGCTCACCAAGTCAATGATCTTTAGGGGTCCTGAGAGGGAGATCCCCCACACTGGTACTGAGACACGGACCAG	Bacteria	Bacteroidetes	Bacteroidia	Flavobacteriales	Weeksellaceae	Chryseobacterium	chaponense
ASV929	ATTGAACGCTGGCGGCATGCTTTACACATGCAAGTCGAACGGCAGCGCGGGGCAACCTGGCGGCGAGTGGCGAACGGGTGAGTAATATATCGGAACGTACCCAGGAGTGGGGGATAACGTAGCGAAAGTTACGCTAATACCGCATACGACCTAAGGGTGAAAGTGGGGGACCGCAAGGCCTCATGCTCATGGAGCGGCCGATATCTGATTAGCTAGTTGGTGGGGTAAAGGCTCACCAAGGCAACGATCAGTAGCTGGTCTGAGAGGGCGACCAGCCACACTGGAACTGAGACACGGTCCAG	Bacteria	Proteobacteria	Gammaproteobacteria	Betaproteobacteriales	Burkholderiaceae	Duganella	NA
ASV930	ATTGAACGCTGGCGGCAGGCTTAACACATGCAAGTCGAGCGGGGAAAAGTAGCTTGCTACTTTACCTAGCGGCGGACGGGTGAGTAATGCTTAGGAATCTGCCTATTAGTGGGGGACAACATCTCGAAAGGGATGCTAATACCGCATACGTCCTACGGGAGAAAGCAGGGGACCTTCGGGCCTTGCGCTAATAGATGAGCCTAAGTCGGATTAGCTAGTTGGTGGGGTAAAGGCCTACCAAGGCGACGATCTGTAGCGGGTCTGAGAGGATGATCCGCCACACTGGGACTGAGACACGGCCCAG	Bacteria	Proteobacteria	Gammaproteobacteria	Pseudomonadales	Moraxellaceae	Acinetobacter	lwoffii
ASV931	ATTGAACGCTGGCGGCAGGCCTAACACATGCAAGTCGAGCGGATGAGTGGAGCTTGCTCCATGATTCAGCGGCGGACGGGTGAGTAATGCCTAGGAATCTGCCTGGTAGTGGGGGACAACGTTTCGAAAGGAACGCTAATACCGCATACGTCCTACGGGAGAAAGCAGGGGACCTTCGGGCCTTGCGCTATCAGATGAGCCTAGGTCGGATTAGCTAGTTGGTGAGGTAAAGGCTCACCAAGGCGACGATCCGTAACTGGTCTGAGAGGATGATCAGTCACACTGGAACTGAGACACGGTCCAG	Bacteria	Proteobacteria	Gammaproteobacteria	Pseudomonadales	Pseudomonadaceae	Pseudomonas	alcaligenes
ASV932	GATGAACGCTAGCGGGAGGCCTAACACATGCAAGCCGAGCGGTAGAGATCTTTCGGGATCTTGAGAGCGGCGTACGGGTGCGGAACACGTGTGCAACCTGCCTTTATCAGGGGGATAGCCTTTCGAAAGGAAGATTAATACCCCATAATATATTGAATGGCATCATTTGATATTGAAAACTCCGGTGGATAGAGATGGGCACGCGCAAGATTAGATAGTTGGTAGGGTAACGGCCTACCAAGTCAGTGATCTTTAGGGGGCCTGAGAGGGTGATCCCCCACACTGGTACTGAGACACGGACCAG	Bacteria	Bacteroidetes	Bacteroidia	Flavobacteriales	Weeksellaceae	Chryseobacterium	NA
ASV933	GACGAACGCTGGCGGCGTGCTTAACACATGCAAGTCGAACGATGAAGCCCCTTCCTTGTGTTGGGGTGGATTAGTGGCGAACGGGTGAGTAACACGTGAGCAACCTGCCCTCCACTCTGGGATAAGCCCGGGAAACTGGGTCTAATACTGGATAGGACCACTTGCCGCATGGCTGGTGGTGGAAAGATCTTTCGGTGGAGGATGGGCTCGCGGCCTATCAGCTTGTTGGTGGGGTAGTGGCCTACCAAGGCAGTGACGGGTAGCCGGCCTGAGAGGGCGACCGGCCACACTGGGACTGAGACACGGCCCAG	Bacteria	Actinobacteria	Actinobacteria	Micrococcales	NA	NA	NA
ASV934	GATGAACGCTGGCGACGTGCCTAAGGCATGCAAGTCGAACGAGCTAACGCAAGTTAGCGAGTGGCAAACGGGTGAGTAACACATTGATAACCTACCCCTAACTTTGGAATAACTTTGAGAAATCAGAGCTAATACTAGATGTGCTTATTTAACGCAAGTTAGATAAGTAAAGCTTCGGCGGTTAGGGAGGGGTCTATGGACTATCAGCTAGTTGGTAGGGTAAAGGCCTACCAAGGCTATGACGGTTAGCGGGTGTGAGAGCATGACCCGCCTCAATGGGACTGAGACACTGCCCAT	Bacteria	Patescibacteria	ABY1	NA	NA	NA	NA
ASV935	GACGAACGCTGGCGGCGTGCTTAACACATGCAAGTCGAACGGAAAGGCCCTGCTTTTGTGGGGTGCTCGAGTGGCGAACGGGTGAGTAACACGTGAGTAAACTGCCCTTGACTTTGGGATAACTTCAGGAAACTGGGGCTAATACCGGATAGGAGCTCCTGCTGCATGGTGGGGGTTGGAAAGTTTCGGCGGTTGGGGATGGACTCGCGGCTTATCAGCTTGTTGGTGGGGTAGTGGCTTACCAAGGCTTTGACGGGTAGCCGGCCTGAGAGGGTGACCGGCCACATTGGGACTGAGATACGGCCCAG	Bacteria	Actinobacteria	Actinobacteria	Propionibacteriales	Propionibacteriaceae	Cutibacterium	NA
ASV936	ATTGAACGCTGGCGGCAGGCCTAACACATGCAAGTCGAGCGGTAACACAGAGAGCTTGCTCTCGGGTGACGAGCGGCGGACGGGTGAGTAATGTCTGGGAAACTGCCTGATGGAGGGGGATAACTACTGGAAACGGTAGCTAATACCGCATAACGTCGCAAGACCAAAGAGGGGGACCTTCGGGCCTCTTGCCATCAGATGTGCCCAGATGGGATTAGCTAGTAGGTGGGGTAACGGCTCACCTAGGCGACGATCCCTAGCTGGTCTGAGAGGATGACCAGCCACACTGGAACTGAGACACGGTCCAG	Bacteria	Proteobacteria	Gammaproteobacteria	Enterobacteriales	Enterobacteriaceae	NA	NA
ASV937	GATGAACGCTGGCGGCGTGCCTAACACATGCAAGTCGAGCGATTCTCTTCGGAGAAGAGCGGCGGACGGGTGAGTAACGCGTGGGTAACCTGCCCTGTACACACGGATAACATACCGAAAGGTATGCTAATACGAGATAATATACTTTTATCGCATGGTAGAAGTATCAAAGCTTTTGCGGTACAGGATGGACCCGCGTCTGATTAGCTAGTTGGTGAGGTAACGGCTCACCAAGGCGACGATCAGTAGCCGACCTGAGAGGGTGATCGTCCACATTGGAACTGAGACACGGTCCAA	Bacteria	Firmicutes	Clostridia	Clostridiales	Peptostreptococcaceae	Romboutsia	NA
ASV938	ATTGAACGCTGGCGGCGTGCTTTACACATGCAAGTCGAGCGGCAGCATGACCTTCGGGTCGATGGCGAGCGGCGAACGGGTGAGTAATACATCGGAACGTACCTTTTAGTGGGGGATAACGCATCGAAAGATGTGCTAATACCGCATAATCTCTGAGGAGGAAAGGCGGGGATCACGCAAGTGACCTGTCGCTGAAAGAGCGGCCGATGGTCGATTAGCTAGTTGGCGGGGTAAAAGCCCACCAAGGCGATGATCGATAGCGGGTCTGAGAGGACGATCCGTCACACTGGGACTGAGACACGGCCCAG	Bacteria	Proteobacteria	Gammaproteobacteria	Betaproteobacteriales	Neisseriaceae	NA	NA
ASV939	GATGAACGCTAGCGGCAGGCCTAATACATGCAAGTCGAGCGGGTAGCAATACCAGCGGCAAACGGGTGCGTAACGCGTAAGCAACCTGCCCACTACTGGGGGATAGCCTTGCGAAAGCGGGGGTAAACCCGCATGGTTCTGAGAGATCACCTGTTTTTTCAGATAAACATTTATGGGTAGTGGAGGGGCTTGCGTCTGATTAGCTAGTTGGCGGGGTAAGAGCCCACCAAGGCGATGATCAGTAGGGGTTCTGAGAGGATTGGCCCCCACATGGGTACTGAGATACGGACCCA	Bacteria	Bacteroidetes	Bacteroidia	Cytophagales	Spirosomaceae	Spirosoma	NA
ASV940	GACGAATGCTGGCTGCGTGCTTAACACATGCAAGTCGAACGGTGAAGGAGGGCTTGCCCTCCGGATCAGTGGCGAACGGGTGAGTAACACGTGGGCAACCTGCCCCTCACTCTGGGATAACGCCGGGAAACCGGCGCTAATACCGGATACGACCAGAAGCGACATCTCTTCTGGTGGAAAGAATTTCGGTGAGGGATGGGCCCGCGGCCTATCAGCTAGTTGGTGAGGTAACGGCCCACCAAGGCGACGACGGGTAGCCGGCCTGAGAGGGCGACCGGCCACACTGGGACTGAGACACGGCCCAG	Bacteria	Actinobacteria	Actinobacteria	Frankiales	Cryptosporangiaceae	Fodinicola	NA
ASV941	AACGAACGCTGGCGGCAGGCTTAACACATGCAAGTCGAACGCCCCGCAAGGGGAGTGGCAGACGGGTGAGTAACACGTGGGAACATGCCCAAAGGTACGGAATATTCCCGGGAAACTGGGAGCAATACCGTATGTGCCCGAAAGGGGAAAGATTTATCGCCTTTGGATTGGCCCGCGTTGGATTAGCTAGTTGGTGGGGTAAAAGCCTACCAAGGCGACGATCCATAGCTGGTCTGAGAGGACGACCAGCCACACTGGGACTGAGACACGGCCCAG	Bacteria	Proteobacteria	Alphaproteobacteria	Caulobacterales	Hyphomonadaceae	SWB02	NA
ASV942	GATGAACGCTGGCGGCGTGCCTAATACATGCAAGTCGAGCGGTAAGGCCCCTTCGGGGGTACACGAGCGGCGGACGGCTGAGTAACGCGTAGGAATATACCCCAAAGTGAGGGATAAGCACCGGAAACGGTGTCTAATACCGCATGTGGTCTTCGGATTAAAGCTTTATTCGCTTTGGGAATGGCCTGCGTAAGATTAGCTAGTTGGTGAGGTAATGGCTCACCAAGGCGACGATCTTTAGCTGGTCTGAGAGGATGACCAGCCAGACTGGGACTGAGACACGGCCCAG	Bacteria	Patescibacteria	Saccharimonadia	Saccharimonadales	NA	NA	NA
ASV943	GACGAACGCTGGCGGCATGCCTAACACATGCAAGTCGAACGGTAAGGCCCCTTCGGGGGTACACGAGTGGCGAACGGGTGAGTAACACGTGGGTAACCTGCCCTTCACTGGGGGACAACCGAGGGAAACTTCGGCTAATACCGCATGATGTGCAACGTCTCAAGACGATGTACCAAAACTCCGGTGGTGAAGGATGGGCCCGCGGCGGATTAGCTAGTTGGTGGGGTAATGGCCTACCAAGGCGACGATCCGTAGCTGGTCTGAGAGGACGATCAGCCACACTGGGACTGAGACACGGCCCAG	Bacteria	NA	NA	NA	NA	NA	NA
ASV944	GACGAACGCTGGCGGTGTGCTTAACACATGCAAGTGGTGCGACGAACCAGGCTTCGGCCTGGGGCAAAGCCGCGAACGGGTGAGTAACACGTGGGTAATCTGCCCCGATGACCGGGACAACCCGAGGAAACTCGGGCTAATACCGGATGTGGTGCCCAGACTTAAGTCTGGTCACTAAAGGTAGCTTCGGCTTCCGCATTGGGAGGGGCCCGCGGCCCATTAGCTTGTTGGTGGGGTCAAGGCCTACCAAGGCAACGATGGGTAGCTGGTCTGAGAGGACGATCAGCCACACTGGGACTGAGACACGGCCCAG	Bacteria	Actinobacteria	Thermoleophilia	Solirubrobacterales	67-14	NA	NA
ASV945	AACGAACGCTGGCGGCAGGCCTAACACATGCAAGTCGAGCGCGTAGCAATACGAGCGGCGGACGGGTTAGTAACGCGTGGGAACGTGCCCTTTTCTGCGGAATAGCTTTGGGAAACTGGAGGTAATACCGCATACGCCCGCCTTTGGTGGGGAAAGATTTATCGGAGAAGGATCGGCCCGCGTCTGATTAGATAGTTGGTGGGGTAATGGCCTACCAAGTCTACGATCAGTAGCTGGTTTGAGAGGATGATCAGCAACACTGGGACTGAGACACGGCCCAG	Bacteria	Proteobacteria	Alphaproteobacteria	Rhodobacterales	Rhodobacteraceae	NA	NA
ASV946	GACGAACGCTGGCGGCGTGCTTAACACATGCAAGTCGAACGGTAAGGCCCCTTCGGGGGTACACGAGTGGCGAACGGGTGAGTAACACGTGAGCAACCTGCCCTTGACTTCGGAATACCAGCTGGAAACAGCTGCTAATACCGGATATGACACTTGCCCTCATGGGTGGGTGTGGAAAGCTCCGGCGGTCAGGGATGGGCTCGCGGCCTATCAGCTTGTTGGTGAGGTAATGGCTCACCAAGGCTTCGACGGGTAGCCGGCCTGAGAGGGCGACCGGCCACACTGGGACTGAGATACGGCCCAG	Bacteria	Actinobacteria	Actinobacteria	Propionibacteriales	Propionibacteriaceae	Friedmanniella	NA
ASV947	GACGAACGCTGGCGGCGTGCCTAATACATGCAAGTAGAACGCTGAAGGAATAGCTTGCTATTCTGGAAGAGTTGCGAACGGGTGAGTAACGCGTAGGTAACCTACCTCATAGCGGGGGATAACTATTGGAAACGATAGCTAATACCGCATAAGAATACTTATTGCATGATAAGTGTTTAAAAGGAACAACTGTTTCACTGTGAGATGGACCTGCGTTGTATTAGCTAGTTGGTAAGGTAACGGCTTACCAAGGCGACGATACATAGCCGACCTGAGAGGGTGATCGGCCACACTGGGACTGAGACACGGCCCAG	Bacteria	Firmicutes	Bacilli	Lactobacillales	Streptococcaceae	Streptococcus	NA
ASV948	CCCTCCCTCTTTCTTCCTTCTTCCCCCCTTCCCTTCTCTCTCCCTCTTCTTCTTTCTCTTCCTCCTTTTTCGTAACGCGTGGGAATCTACCCATCCCTACGGAATAGCTCCGGGAAACTGGAATTAATACCGTATACGCCCCCCTTTGGTGGACATTGGGGGGGAAAGATTTATCGGGGATGGATGAGCCCGCGTTGGATTAGCTAGTTGGTGGGGTAAAGGCCTACCAAGGCGACGATCCATAGCTGGTCTGAGAGGATGATCAGCCACATTGGGACTGAGACACGGCCCAA	Bacteria	Proteobacteria	Alphaproteobacteria	Rhizobiales	Rhizobiaceae	NA	NA
ASV949	ATTGAACGCTGGCGGCATGCCTTACACATGCAAGTCGAACGGTAACAGGTTAAGCTGACGAGTGGCGAACGGGTGAGTAATATATCGGAACGTGCCCAGTCGTGGGGGATAACTACTCGAAAGAGTAGCTAATACCGCATACGACCTGAGGGTGAAAGCGGGGGATCGCAAGACCTCGCGCGATTGGAGCGGCCGATATCAGATTAGGTAGTTGGTGGGGTAAAAGCCCACCAAGCCAACGATCTGTAGCTGGTCTGAGAGGACGACCAGCCACACTGGGACTGAGACACGGCCCAG	Bacteria	Proteobacteria	Gammaproteobacteria	Betaproteobacteriales	Burkholderiaceae	Pelomonas	NA
ASV950	GACGAACGCTGGCGGCACGCTTAACACATGCAAGTCGAACGAGAACTTCGGAGCTTGCTCCGGGGGGAAAGTGGCGAACGGGTGAGTAACACGTGAGGAACCTGCCCCGAAGACTGGGATAACACCGGGAAACCGGTGCTAATACCGGATGCCCTCACTGGATCGCATGGTCCGGTGAGGAAATGGATTCCGCTTCGGGATGGCCTCGCGGCCTATCAGCTTGTTGGTGGGGTAACGGCCCACCAAGGCTTCGACGGGTAGCTGGTCTGAGAGGATGTCCAGCCACACTGGGACTGAGACACGGCCCAG	Bacteria	Actinobacteria	Acidimicrobiia	IMCC26256	NA	NA	NA
ASV951	GATGAACGCTGGCGGCGTGCCTAATACATGCAAGTCGAGCGGTAAGGCCCTTCGGGGTACACGAGCGGCGGACGGCTGAGTAACGCGTAGGAATATACCCCAAAGTGAGGGATAACTGCCCGAAAGGGTGGCTAATACCGCATATGGTCTTCGGATTAAAGCCTTCGGGCGCTTTGGGAATAGCCTGCGTAAGATTAGCTAGTTGGTGAGGTAATAGCTCACCAAGGCGACGATCTTTAGCTGGTCTGAGAGGATGACCAGCCAGACTGGAACTGAGACACGGTCCAG	Bacteria	Patescibacteria	Saccharimonadia	Saccharimonadales	NA	NA	NA
ASV952	GATGAACGCTGGCGGCAGGCCTAACACATGCAAGTCGAACGGTAACAGGATGTGCTTGCACATCGCTGACGAGTGGCGGACGGGTGAGTAATGCTTGGGAACTTGCCTTTGCGAGGGGGATAACAGTTGGAAACGACTGCTAATACCGCATAATGTCTTCGGACCAAACGGGGCTTCGGCTCCGGCGCAAAGAGAGGCCCAAGTGAGATTAGCTAGTTGGTAAGGTAACGGCTTACCAAGGCGACGATCTCTAGCTGTTCTGAGAGGAAGATCAGCCACACTGGGACTGAGACACGGTCCAG	Bacteria	Proteobacteria	Gammaproteobacteria	Alteromonadales	Alteromonadaceae	Alteromonas	NA
ASV953	AGTGAACGCTGGCGGTGCGCCTAAAACATGCAAGTCGAGTGGGTTTAGACCCACGGCAGACGGCTGCGTAACACATGGGTACCTACCCCGAACTCAGGAATATCCCGCCGAAAGGCGGAGTAATGCCGGATAGTCCCGCAAGGGTAAAGCTTTCGCGGTTCGGGAGGGGCCTGTGCCCTATCAGTTAGTTGGTAAGGTAACGGCTTACCAAGACAATGACGGGTAGCTGGATTGAGAGATCGACCAGCCAGAATGGAACTGAGACACGGTCCAT	Bacteria	Patescibacteria	Gracilibacteria	Candidatus_Peribacteria	NA	NA	NA
ASV954	GATGAACGCTGGCGGCGTGCTTAACACATGCAAGTCGAACGATGAAGCTGGAGCTTGCTCTGGTGGATTAGTGGCGAACGGGTGAGTAACACGTGAGCAACCTGCCCCTGACTCTGGGATAACAGCCGGAAACGGCTGCTAATACCGGATATGCACCATGAACGCATGTTCTGTGGTGGGAAAGATTTTTCGGTTGGGGATGGGCTCGCGGCCTATCAGCTTGTTGGTGAGGTAATGGCTCACCAAGGCGTCGACGGGTAGCCGGCCTGAGAGGGTGACCGGCCACACTGGGACTGAGACACGGCCCAG	Bacteria	Actinobacteria	Actinobacteria	Micrococcales	Microbacteriaceae	Microbacterium	NA
ASV955	ATTGAACGCTGGCGGCATGCCTTACACATGCAAGTCGAACGGCAGCACGGGAGCAATCCTGGTGGCGAGTGGCGAACGGGTGAGTAATATATCGGAACGTGCCCAGTAGTGGGGGATAGCCCGGCGAAAGCCGGATTAATACCGCATGAGACCTGAGGGTGAAAGCGGGGGATCGCAAGACCTCGCGCTACTGGAGCGGCCGATATCAGATTAGCTAGTTGGTGGGGTAAAGGCCTACCAAGGCAACGATCTGTAGTTGGTCTGAGAGGACGACCAGCCACACTGGGACTGAGACACGGCCCAG	Bacteria	Proteobacteria	Gammaproteobacteria	Betaproteobacteriales	Burkholderiaceae	Aquabacterium	NA
ASV956	AACGAACGCTGGCGGTATGCTTAACACATGCAAGTCGAACGGGCATAGCAATATGTCAGTGGCAAACGGGTGAGGAATGTAGAGGAATCTCCCCAGCAGTAAGGAATAACCATGAGAAATCATGGCTAATACCATATATCACCCTTCGGGGGAAAGATTTATCGCTGTTGGATGAGCCTCTATCGGATTAGCTAGTTGGTAGGGTAATGGCCTACCAAGGCAATGATACGTAGCTGGTCTGAGAGGATGATCAGCCACACTGGAACTGAGACACGGTCCAG	Bacteria	Proteobacteria	Alphaproteobacteria	NA	NA	NA	NA
ASV957	GACGAACGCTGGCGGCGTGCTTAACACATGCAAGTCGAGCGGAAAGGCCCTTTCGGGGGTACTCGAGCGGCGAACGGGTGAGTAACACGTGAGTAATCTGCCCTTCACTTGGGGATAACCTCCGGAAACGGTGGCTAATACCCGATACGACCATGGATCGCATGATCTTGTGGTGGAAAGTTTTTCGGTGGGGGATGTGCTCGCGGCCTATCAGCTTGTTGGTGGGGTAATGGCCTACCAAGGCTTCGACGGGTAGCCGGCCTGAGAGGGTGACCGGCCACACTGGGACTGAGACACGGCCCAG	Bacteria	Actinobacteria	Actinobacteria	Propionibacteriales	Nocardioidaceae	Nocardioides	NA
ASV958	ATTGAACGCTGGCGGCGTGCTTAACACATGCAAGTCGAACGTGAAAGTCCTTCGGGGCGAGTAAAGTGGCGCACGGGTGAGTAACGCGTGGATAATCTACCCTTAAGATGGGGATAACGGCTGGAAACGGTCGCTAATACCGAATACGCTCCCGATTTTATCATTGGGGGGAAAGATGGCCTCTGCTTGCAAGCTATCGCTTAAGGATGAGTCCGCGTCCCATTAGCTAGTTGGCGGGGTAACGGCCCACCAAGGCAACGATGGGTAGCCGGTCTGAGAGGATGACCGGCCACACTGGAACTGGAACACGGTCCAG	Bacteria	Proteobacteria	Deltaproteobacteria	Desulfovibrionales	Desulfovibrionaceae	Bilophila	wadsworthia
ASV959	GACGAACGCTGGCGGCGTGCCTAACACATGCAAGTCGAGCGAGTGGATCTCCTTCGGGAAAGAAACTAGCGGCGGACGGGTGAGTAACACGTGGGCAACCTGCCTCATAGAGGGGAATAGCCTCCCGAAAGGGAGATTAATACCGCATAAGATTGTAGCTTCGCATGAAGTAGCAATTAAAGGAGCAATCCGCTATGAGATGGGCCCGCGGCGCATTAGCTAGTTGGTGAGGTAACGGCTCACCAAGGCGACGATGCGTAGCCGACCTGAGAGGGTGATCGGCCACATTGGGACTGAGACACGGCCCAG	Bacteria	Firmicutes	Clostridia	Clostridiales	Clostridiaceae_1	Clostridium_sensu_stricto_1	NA
ASV960	ATTGAACGCTGGCGGCAGGCCTAACACATGCAAGTCGAGCGGTAACACAGGGAGCTTGCTCCTGGGTGACGAGCGGCGGACGGGTGAGTAATGTCTGGGAAACTGCCTGATGGAGGGGGATAACTACTGGAAACGGTAGCTAATACCGCATAACGTCGCAAGACCAAAGAGGGGGACCTTCGGGCCTCTTGCCATCAGATGTGCCCAGATGGGATTAGCTAGTAGGTGGGGTAACGGCTCACCTAGGCGACGATCCCTAGCTGGTCTGAGAGGATGACCAGCCACACTGGAACTGAGACACGGTCCAG	Bacteria	Proteobacteria	Gammaproteobacteria	Enterobacteriales	Enterobacteriaceae	Enterobacter	NA
ASV961	ATTGAACGCTGGCGGCATGCCTAACACATGCAAGTCGAACGGCAGCACAGTAAAGATTTCGGTTTTTATGGGTGGCGAGTGGCGGACGGGTGAGTAACGCGTAGGAATCTGTCCTGGAGCGTGGGATAACCCGAGGAAACTCGGGCTAATACCACATGATATCGAGAGATCAAAAGCAGGGGACCGAAAGGCCTTGCGCTCTGGGGTGAGCCTACGTCGGATTAGCTAGTTGGTGGGGTAAGAGCCTACCAAGGCGACGATCCGTAGCTGGTCTGAGAGGATGACCAGCCACACTGGGACTGAGACACGGCCCAG	Bacteria	Proteobacteria	Gammaproteobacteria	Diplorickettsiales	Diplorickettsiaceae	Rickettsiella	NA
ASV962	AACGAACGCTGGCGGCATGCCTAACACATGCAAGTCGAACGAGACCTTCGGGTCTAGTGGCGCACGGGTGCGTAACACGTGGGAATCTGCCCTTGGGTTCGGAATAACAGTTGGAAACGACTGCTAATACCGGATGATGACGTAAGTCCAAAGATTTATAGCCCAAGGATGAGCCCGCGTCGGATTAGCTAGTTGGTGGGGTAAAGGCCTACCAAGGCGACGATCCGTAGCTGGTATGAGAGGATGATCAGCCACACTGGGACTGAGACACGGCCCAG	Bacteria	Proteobacteria	Alphaproteobacteria	Sphingomonadales	Sphingomonadaceae	NA	NA
ASV963	GATGAACGCTGGCGGCGTGCTTAATACATGCAAGTCGAGCGGCAGCACGACCTTCGGGTTGGTGGCGAGCGGCGGACGGCTGAGTAACGCGTAGGAATATACCCCAAAGTGAGGGATAACTGCCCGAAAGGGTGGCTAATACCGCATATGGTCTTCGGACTAAAGGATTTATCCGCTTTGGGAATAGCCTGCGTTCGATTAGCTTGTTGGTGAGGTAATGGCTCACCAAGGCGACGATCGATAGCTGGTCTGAGAGGATGACCAGCCAGACTGGAACTGAGACACGGTCCAG	Bacteria	Patescibacteria	Saccharimonadia	Saccharimonadales	NA	NA	NA
ASV964	ATTGAACGCTGGCGGCATGCTTTACACATGCAAGTCGAACGGTAACAGGCCGCAAGGTGCTGACGAGTGGCGAACGGGTGAGTAATGCATCGGAACGTGCCCAGTCGTGGGGGATAACGCAGCGAAAGCTGTGCTAATACCGCATACGATCTATGGATGAAAGCGGGGGACCGTAAGGCCTCGCGCGATTGGAGCGGCCGATGTCAGATTAGCTAGTTGGTGGGGTAAAGGCCCACCAAGGCGACGATCTGTAGCTGGTCTGAGAGGACGACCAGCCACACTGGGACTGAGACACGGCCCAG	Bacteria	Proteobacteria	Gammaproteobacteria	Betaproteobacteriales	Burkholderiaceae	Hydrogenophaga	NA
ASV965	ATTGAACGCTGGCGGCATGCCTTACACATGCAAGTCGAACGGCAGCACGAGGGCAACCTTGGTGGCGAGTGGCGAACGGGTGAGTAATATATCGGAACGTGCCCTAGAGTGGGGGATAACGTAGCGAAAGTTACGCTAATACCGCATACGATCTACGGATGAAAGTGGGGGATCGCAAGACCTCATGCTCGTGGAGCGGCCGATATCTGATTAGCTAGTTGGTAGGGTAATAGCCTACCAAGGCAACGATCAGTAGCTGGTCTGAGAGGACGACCAGCCACACTGGGACTGAGACACGGCCCAG	Bacteria	Proteobacteria	Gammaproteobacteria	Betaproteobacteriales	Burkholderiaceae	Actimicrobium	NA
ASV966	ATTGAACGCTGGCGGCATGCCTTACACATGCAAGTCGAACGGCAGCATGGGAGCTTGCTCCTGATGGCGAGTGGCGAACGGGTGAGTAATACATCGGAACGTGCCCTGGAGTGGGGGATAACGTAGCGAAAGTTACGCTAATACCGCATATTCTGTGAGCAGTAAATCAGGGGATCTTAGGACCTTGCGCTTTAGGAGCGGCCGATGTCGGATTAGCTAGTTGGTGAGGTAAAGGCTCACCAAGGCGACGATCCGTAGCGGGTCTGAGAGGATGATCCGCCACACTGGGACTGAGACACGGCCCAG	Bacteria	Proteobacteria	Gammaproteobacteria	Betaproteobacteriales	Rhodocyclaceae	NA	NA
ASV967	GGTGAATGCTGGCGGCGTGGATAAGTCATGCAAGTCAAGGGGGCCCGCAAGGGCAACCGGCAGACGAGGTAGTAACACGTAGGTACGTCCCCCGAAGTCGGGCATAGCCAGCCGAAAGGTTGGGTAATTCCCGATAGTCCCGCAAGGGTAAAGGTTTTTCGCTTCGGGAGCGGCCTGCGTAGTATCAGCTAGTTGGTAGGGTAACGGCCTACCAAGGCTACGACGCTTAGGGGAGCTGAGAGGCTGACCCCCACCGATGGAACTGCGACACGGTCCAT	Bacteria	Patescibacteria	Parcubacteria	Candidatus_Kaiserbacteria	NA	NA	NA
ASV968	AACGAACGCTGGCGGCACGCCTAACACATGCAAGTCGAACGAAGCTGGTAGCTTGCTACCAGACTGAGTGGCAGACGGGTGGTAACACGTGGGTATCTACCTATTGGTGGGGAATAACTCTTGGAAACGAGAGCTAATACCGCATAAGCCCTGAGGGGGAAAGATTTATCGCCAATAGAAGAGCCCGCGTTAGATTAGCTAGTTGGTAAGGTAATGGCTTACCAAGGCTACGATCTATAGCTGGTCTGAGAGGATGATCAGCCACACTGGGACTGAGACACGGCCCAG	Bacteria	Proteobacteria	Alphaproteobacteria	NA	NA	NA	NA
ASV969	GATGAACGCTAGCGGCAGGCTTAATACATGCAAGTCGAGGGGCAGCAGGGTGTAGCAATACACTGCTGGCGACCGGCAAACGGGTGCGGAACACGTACGCAACCTTCCTTTAAGTGGGGAATAGCCCAGGGAAACTTGGATTAATACCTCGTAATATTATGAGATGGCATCGTCTTATAATTATAGCTCCGGCGCTTAAAGATGGGCGTGCGCCTGATTAGGTAGTTGGCGGGGTAACGGCCCACCAAGCCTTCGATCAGTAACTGGTGTGAGAGCACGACCAGTCACACGGGCACTGAGACACGGGCCCG	Bacteria	Bacteroidetes	Bacteroidia	Chitinophagales	Chitinophagaceae	Flavitalea	NA
ASV970	GATTCCCTCTTTCTTTCTTCTTTCCACATGCAAGTCGAACGAGAGTTTTTAACTCAAGTGGCGGACGGGTGAGTAACACGTAAGAATTTGCCTTTAGGAGGGGGATAATAACTGGAAACAGTTGGTAATACCCCATATGCTTTCGAGTGAAAAAGAGTTTTCTGCCTAAAGAGAAGCTTGCGGCTGATTAGCTTGTTGGTAAGGTAATGGCTTACCAAGGCGACGATCAGTATCTGGTTTGAGAGGACGATCAGACACACTGGAACTGAGACACGGTCCAG	Bacteria	Cyanobacteria	Oxyphotobacteria	Chloroplast	NA	NA	NA
ASV971	GATGAACGCTAGCGGCGTGCCTAACACATGCAAGTCGAACGTGAGAGGGTACTTGTATCCTTGAAAGTGGCGGACGGGTGAGTAAGACGTAGGTGACCTGCCTCGAAGTGGGGGATAACCACTGGAAACGGTGGCTAATACCGCATAAGTTGGTGGTGATGGGAATCACTATCAGGAAAGCTTTAGTGCTTTGAGAGGGGCCTACGGCCGATTAGCTAGTTGGTGAGGTAACGGCTCACCAAGGCGATGATCGGTAGCTGGTCTGAGAGGACGATCAGCCACACGGGAACTGAGACACGGTCCCG	Bacteria	Chloroflexi	Anaerolineae	Caldilineales	Caldilineaceae	NA	NA
ASV972	GACGAACGCTGGCGGTGTGCTTAACACATGCAAGTGGTGCGACGAACCAGGCTTCGGCCTGGGGCAAAGCCGCGAACGGGTGAGTAACACGTGGGTAATCTGCCCCAATGACCGGGACAACCCGAGGAAACTCGGGCTAATACCGGATGTGGTGCACAGGCATAAGCCTGTGTACTAAAGGTAGCTTCGGCTTCCGCATTGGGAGGGGCCCGCGGCCCATTAGCTTGTTGGTGGGGTCAAGGCCTACCAAGGCAACGATGGGTAGCTGGTCTGAGAGGACGATCAGCCACACTGGGACTGAGACACGGCCCAG	Bacteria	Actinobacteria	Thermoleophilia	Solirubrobacterales	67-14	NA	NA
ASV973	AACGAACGCTGGCGGCAGGCCTAACACATGCAAGTCGAGCGCACCTTCGGGTGAGCGGCGGACGGGTGAGTAATGCTTAGGGATCTGCCCTTGGGAGGGGGATAACCATTGGAAACGATGGCTAATACCGCATAACGTCTTCGGACCAAAGGGGGCTTCGGCTTCCACCTAAGGATGAACCTAAGCGAGATTAGCTTGTTGGTGAGGTAATGGCTCACCAAGGCGACGATCTCTAGCTGTTCTGAGAGGAAGATCAGCCACACTGGGACTGAGACACGGCCCAG	Bacteria	Proteobacteria	Gammaproteobacteria	Alteromonadales	Alteromonadaceae	Aestuariibacter	NA
ASV974	ATTGAACGCTGGCGGCAGGCTTAACACATGCAAGTCGAGCGGGGACTTCGGTCCTAGCGGCGAACGGGTGAGGAATGCTTGGGAATCTGCCCAGTAGCGGGGGATAACGTTTCGAAAGGAACGCTAATACCGCATACGCCCTACGGGGGAAAGGGGGGGATCTTCGGACCTCTCACTATTGGATGAGCCCAAGTCGGATTAGCTAGTTGGTGGGGTAAAGGCTCACCAAGGCGACGATCCGTAGCTGGTCTGAGAGGATGATCAGCCACACTGGAACTGAGACACGGTCCAG	Bacteria	Proteobacteria	Gammaproteobacteria	Pseudomonadales	Moraxellaceae	Perlucidibaca	NA
ASV975	ATTGAACGCTGGCGGCATGCCTTACACATGCAAGTCGAACGGTAACGCGGGGCAACCTGGCGACGAGTGGCGAACGGGTGAGTAATACATCGGAACGTGCCCAGTAGTGGGGGATAGCCCGGCGAAAGCCGGATTAATACCGCATACGACCTAAGGGTGAAAGGGGGGGATCGCAAGACCTCTCGCTATTGGAGCGGCCGATGTCAGATTAGCTAGTTGGTGGGGTAAAAGCTCACCAAGGCGACGATCTGTAGCTGGTCTGAGAGGACGACCAGCCACACTGGGACTGAGACACGGCCCAG	Bacteria	Proteobacteria	Gammaproteobacteria	Betaproteobacteriales	Burkholderiaceae	Ideonella	NA
ASV976	ATTGAACGCTGGCGGAATGCTTTACACATGCAAGTCGAACGGCAGCACGGACTTCGGTCTGGTGGCGAGTGGCGAACGGGTGAGTAATACATCGGAACGTGCCCGAGAGTGGGGGATAACGAGGCGAAAGCTTTGCTAATACCGCATACGATCTCAGGATGAAAGCAGGGGACCGCAAGGCCTTGCGCTCACGGAGCGGCCGATGGCAGATTAGGTAGTTGGTGGGATAAAAGCTTACCAAGCCGACGATCTGTAGCTGGTCTGAGAGGACGACCAGCCACACTGGGACTGAGACACGGCCCAG	Bacteria	Proteobacteria	Gammaproteobacteria	Betaproteobacteriales	Burkholderiaceae	Acidovorax	NA
ASV977	AACGAACGCTGGCGGCAGGCCTAACACATGCAAGTCGAACGGATGTAGCAATACATTAGTGGCGCACGGGTGCGTAACGCGTGGGAATATTCCCTGAGGTGCGGAATAATGTCTGGAAACGGACACTAATACCGCATAATGACTTCGGTCCAAAGATTTATCGCCTCAGGATTAGCCCGCGTCTGATTAGCTAGTTGGTGAGGTAATGGCTCACCAAGGCGACGATCAGTAGCTGGTCTGAGAGGATGATCAGCCACACTGGGACTGAGACACGGTCCAG	Bacteria	Proteobacteria	Alphaproteobacteria	Micavibrionales	Micavibrionaceae	NA	NA
ASV978	ATTGAACGCTGGCGGCAGGCTTAACACATGCAAGTCGAGCGGGGAGATGTAGCTTGCTACATTTCCTAGCGGCGGACGGGTGAGTAATGCTTAGGAATCTGCCTATTAGTGGGGGACAACATTCCGAAAGGAATGCTAATACCGCATACGTCCTACGGGAGAAAGCAGGGGATCTTCGGACCTTGCGCTAATAGATGAGCCTAAGTCAGATTAGCTAGTTGGTGGGGTAAAGGCCTACCAAGGCGACGATCTGTAGCGGGTCTGAGAGGATGATCCGCCACACTGGGACTGAGACACGGCCCAG	Bacteria	Proteobacteria	Gammaproteobacteria	Pseudomonadales	Moraxellaceae	Acinetobacter	NA
ASV979	ATTGAACGCTGGCGGCAGGCCTAACACATGCAAGTCGAGCGGATGAGTGGAGCTTGCTCCATGATTCAGCGGCGGACGGGTGAGTAATACTTAGGAATCTGCCTATTAATGGGGGACAACATCTCGAAAGGGATGCTAATACCGCATACGCCCTACGGGGGAAAGCAGGGGATCACTTGTGACCTTGCGTTAATAGATGAGCCTAAGTCGGATTAGCTAGTTGGTGGGGTAAAGGCCTACCAAGGCGACGATCTGTAGCTGGTCTGAGAGGACGACCAGCCACACTGGGACTGAGACACGGCCCAG	Bacteria	Proteobacteria	Gammaproteobacteria	Pseudomonadales	Moraxellaceae	Acinetobacter	NA
ASV980	AACGAACGCTGGCGGCATGCCTAACACATGCAAGTCGAACGAGATCTTCGGATCTAGTGGCGCACGGGTGCGTAACGCGTGGGAATCTGCCTTGGGGTACGGAATAACAGTTAGAAATGACTGCTAATACCGTATGATGTCTTCGGACCAAAGATTTATCGCCCTGAGATGAGCCCGCGTAGGATTAGCTAGTTGGTGGGGTAAAGGCCTACCAAGGCGACGATCCTTAGCTGGTCTGAGAGGATGATCAGCCACACTGGGACTGAGACACGGCCCAG	Bacteria	Proteobacteria	Alphaproteobacteria	Sphingomonadales	Sphingomonadaceae	NA	NA
ASV981	ATTGAACGCTGGCGGCAGGCCTAACACATGCAAGTCGAACGGTAGCACAGGAGAGCTTGCTCTCTGGGTGACGAGTGGCGGACGGGTGAGTAATGCATGGGGAGCTGCCCAATCGAGGGGGATACCAGCTGGAAACGGCTGCTAATACCGCATACGCCCTGAGGGGGAAAGGTGGGGACCTTCGGGCCTACCGCGATTGGATGCACCCATGTGGGATTAGCTAGTTGGTGAGGTAACGGCTCACCAAGGCGACGATCTCTAGCTGGTCTGAGAGGATGACCAGCCACACTGGAACTGAGACACGGTCCAG	Bacteria	Proteobacteria	Gammaproteobacteria	Aeromonadales	Aeromonadaceae	Tolumonas	auensis
ASV982	GATGAACGCTGGCGGTATGCTTTACACATGCAAGTCGTACGGGAGTTTTTAACTCTAGTGGCGGACGGGTGAGTAACACGTAAGAATTTGCCTTTAGGAGGGGGATAACAACTGGAAACGGTTGCTAATACCCCATATGCTTTCGAGTGAAACGGTTTTTCCGCCTAAAGAGAAGCTTGCGGCTGATTAGCTTGTTGGTGGGGTAATGGCTCACCAAGGCGACGATCAGTATCTGGTTTGAGAGGACGATCAGACACACTGGAACTGAGACACGGTCCAG	Bacteria	Cyanobacteria	Oxyphotobacteria	Chloroplast	NA	NA	NA
ASV983	GACGAACGCTGGCGGCGTGCCTAACACATGCAAGTGGAGCGACGAACCGGGGCTTGCCCCGGGGCAGAGCCGCGAACGGGTGAGTAACACGTGGGTGACCTGCCCCGATGACTGGGACAACCCGTCGAAAGACGGGCTAATACCGGATGTGCCCCTTGGGGGAAAGGAAGCTTCGGCCTCCGCATCGGGATGGGCCCGCGGCGCATTAGCTTGTTGGTGGGGTAATGGCTTACCAAGGCGACGATGCGTAGCTGGTCTGAGAGGACGATCAGCCACACTGGGACTGAGACACGGCCCAG	Bacteria	Actinobacteria	Thermoleophilia	Solirubrobacterales	Solirubrobacteraceae	Patulibacter	NA
ASV984	GATGAACGCTAGCGGCAGGCTTAATACATGCAAGTCGTGGGGCAGCGCAGTGTAGCAATACATGGGCGGCGACCGGCAAACGGGTGCGGAACACGTACGCAACCTTCCTTTAAGTGGAGAATAGCCCAGGGAAACTTGGATTAATACTCCGTAACATTACGAAGTGGCATCACTTTGTAATTATAGCAGCAATGCGCTTGAAGATGGGCGTGCGCCTGATTAGGTAGTTGGCGGGGTAACGGCCCACCAAGCCTACGATCAGTAACTGGTGTGAGAGCACGACCAGTCACACGGGCACTGAGACACGGGCCCG	Bacteria	Bacteroidetes	Bacteroidia	Chitinophagales	Chitinophagaceae	NA	NA
ASV985	GACGAACGCTGGCGGCGTGCCTAACACATGCAAGTGGAGCGACGAACCAGGGCTTGCCCTGGGGCAGAGCCGCGAACGGGTGAGTAACACGTGGGGAACCTGCCCCGAAGACTGGGATAACCCGGGGAAACTCGGGCTAATACCGGATGTTGTTGCAGCTTATAAGAGCTGTAACCAAAGGTAGCTTCGGCTTCCGCTTTGGGATGGTCCCGCGGCCCATTAGCTAGTTGGTGAGGTAAAGGCTCACCAAGGCTACGATGGGTAGCTGGTCTGAGAGGACGATCAGCCACACTGGGACTGAGACACGGCCCAG	Bacteria	Actinobacteria	Thermoleophilia	Thermophilales	Thermoleophilaceae	Thermoleophilum	NA
ASV986	GATTAACGCTAGCGGCAGGCATAATACATGCAAGTTGAACGAGGTTAGTTTTAGCAATAGAACTAGCTTAGTGGCGCACGGGTGCGTAACTCGTATGCAACCTACCTTAAACAGGGGAATAGCCTCTCGAAAGAGAGATTAATACCGCATAACATATATTTAAAGCATTTTAGATATATTAAACCTACGGGGGTTTAAGATGGGCATGCGTGACATTAGCTAGTTGGTGAGGTAACGGCTCACCAAGGCAACGATGTCTAGGGGGTCTGAGAGGATGTCCCCCCACACTGGTACTGAGACACGGACCAG	Bacteria	Bacteroidetes	Bacteroidia	Sphingobacteriales	NS11-12_marine_group	NA	NA
ASV987	GATGAACGCTAGCGGCAGGCTTAACACATGCAAGTCGAGGGGCAGCGCGGGTAGCAATACCTGGCGGCGACCGGCAAACGGGTGCGGAACACGTACAGAACCTACCTTTACCTGGGGCATAGCCCGGAGAAATCCGGATTAACTCCCCATAACATATATGAGTGGCATCACTTGAATATTAAAAATTTATTGGGTAAAGATGGCTGTGCGTCCCATTAGCTAGTTGGTAGGGTAACGGCCTACCAAGGCAACGATGGGTAGCTGGTGTGAGAGCACGACCAGCCACACGGGCACTGAGACACGGGCCCG	Bacteria	Bacteroidetes	Bacteroidia	Chitinophagales	Chitinophagaceae	NA	NA
ASV988	GATGAACGCTGGCTGTATGGATAAGGCATGCAAGTCGAACGGCCCGCAAGGGCAGTGGCAGACGAGGTAGTAACACGTACGAACGTACTCCCAAGTCAGGCATAGCTCGCCGAAAGGCGGGGTAATACCTGATAGTCCCTACGGGGTAAAGATTTATCGCTTGGGAAGCGGCGTGCGCAGTATCAGCTTGTTGGTAGTGTAATGGACTACCAAGGCTACGACGCTTAGGGGAGGTGAGAGCCTGACCCCCACCGATGGGACTGAGACACGGCCCAT	Bacteria	Patescibacteria	Parcubacteria	Candidatus_Kaiserbacteria	NA	NA	NA
ASV989	GGTGAACGCTGGCGGCGTGGATAAGGCATGCAAGTCGAATGCATTTAGTTGCATGGCAGACGAGGTAGTAACACGTAGGTACGTACCCCAAAGTCAGGCATAACCGGTCGAAAGATCGGATAATTCCTGATAGTCCCGCAAGGGTAAAGATTTATCGCTTTGGGAGCGGCCTGCGTAGTATCAGCTTGTTGGTAAGGTAATGGCTTACCAAGGCTATGACGCTTAGGGGAGGTGAGAGCCTGACCCCCACCGATGGAACTGCGACACGGTCCAT	Bacteria	Patescibacteria	Parcubacteria	Candidatus_Kaiserbacteria	NA	NA	NA
ASV990	GACGAACGCTGGCGGCGTGCCTAACACATGCAAGTCGAGCGAGTGAATCTCCTTCGGGAGTGAAGCTAGCGGCGGACGGGTGAGTAACACGTGGGCAACCTGCCTCATAGAGGGGAATAGCCTTTCGAAAGGAAGATTAATACCGCATAAGATTGTAGCTTCGCATGAAGTAGCAATTAAAGGAGCAATCCGCTATGAGATGGGCCCGCGGCGCATTAGCTAGTTGGTGAGGTAACGGCTCACCAAGGCGACGATGCGTAGCCGACCTGAGAGGGTGATCGGCCACATTGGGACTGAGACACGGCCCAG	Bacteria	Firmicutes	Clostridia	Clostridiales	Clostridiaceae_1	Clostridium_sensu_stricto_1	NA
ASV991	AACGAACGCTGGCGGCGTGCCTAACACATGCAAGTCGAGCGATGAAACTACTTCGGTAGTGAATTAGCGGCGAACGGGTGAGGAACACGTGAGGAATCTGCCTTCTACACTGGGATAACTCCGGGAAACCGGGGCTAATACCGGATATGAAACTTGGTGGCATCACCGAGTTTGGAAAGTTTTTCGGTAGAAGATGACCTCGCGGCCTATCAGCTTGTTGGTGAGGTAATGGCTCACCAAGGCGACGACGGGTAGCCGGCCTGAGAGGGCGACCGGCCACACTGGGACTGAGACACGGCCCAG	Bacteria	Actinobacteria	Actinobacteria	Frankiales	Sporichthyaceae	Candidatus_Planktophila	NA
ASV992	ATTGAACGCTGGCGGCATGCCTAACACATGCAAGTCGAACGGCAGCACGGTCTAGTTTACTAGATGGGTGGCGAGTGGCGAACGGGTGAGTAATGCGTAGGAATATACCTTAAAGAGGGGGACAACCTGGGGAAACTCAGGCTAATACCGCGTAATCTCTGAGGAGAAAAGCTGGGGACCGTAAGGCCTGGCGCTTTAAGAATAGCCTGCGTCCGATTATCTAGTTGGTGGGGTAAAGGCCCACCAAGGCGACGATCGGTAGCTGGTCTGAGAGGACGAACAGCCACACTGGGACTGAGACACGGCCCAG	Bacteria	Proteobacteria	Gammaproteobacteria	Legionellales	Legionellaceae	Legionella	NA
ASV993	GGTGAACGCTGGCGGCGTGGATAGGGCATGCAAGTCGAGTGGGTTTAGACCCACGGCAGACGAGGTCAGTAATAGTTAGGTACGTACCGGAGAGTCGGGGATATTCCATCGAAAGATGGCGCAATACCCGATGGTCCCGAGAGGGTAAAGATTTATCGCTCTCCGAACGGCCTGCTGAGTATCAGCTAGTTGGTAAGGTAATGGCTTACCAAGGCTACGACGCTTAGGGGGGGTGAGAGCCTGTTCCCCACCGATGGAACTGAGACACGGTCCAT	Bacteria	Patescibacteria	Parcubacteria	Candidatus_Kaiserbacteria	NA	NA	NA
ASV994	AACGAACGCTGGCGGCATGCCTAATACATGCAAGTCGAACGAGATCTTCGGATCTAGTGGCGCACGGGTGCGTAACGCGTGGGAATCTACCCTTGGGTTCGGAATAACTTCGGGAAACTGAAGCTAATACCGGATGATGACGAAAGTCCAAAGATTTATCGCCCAGGGATGAGCCCGCGTAGGATTAGCTAGTTGGTGGGGTAAAGGCTCACCAAGGCAACGATCCTTAGCTGGTCTGAGAGGATGATCAGCCACACTGGGACTGAGACACGGCCCAG	Bacteria	Proteobacteria	Alphaproteobacteria	Sphingomonadales	Sphingomonadaceae	Sphingobium	NA
ASV995	GATGAACGCTGGCGGCGTGCTTAACACATGCAAGTCGAACGGTGAAAGTGGGAGCTTGCTCCTGCTGGATCAGTGGCGAACGGGTGAGTAACACGTGAGCAATCTGCCCCGAACTCTGGGATAAGCGTTGGAAACGACGTCTAATACCGGATACGACGCGCGAAGGCATCTTCTGCGCGTGGAAAGAATTTCGGTTCGGGATGAGCTCGCGGCCTATCAGCTAGTTGGTGAGGTAATGGCTCACCAAGGCGACGACGGGTAGCCGGCCTGAGAGGGTGACCGGCCACACTGGGACTGAGACACGGCCCAG	Bacteria	Actinobacteria	Actinobacteria	Micrococcales	Microbacteriaceae	Diaminobutyricimonas	NA
ASV996	AACGAACGCTGGCGGCAGGCTTAACACATGCAAGTCGAGCGCCCCGCAAGGGGAGCGGCAGACGGGTGAGTAACGCGTGGGAATCTACCTTTTGCTACGGAATAACTCAGGGAAACTTGTGCTAATACCGTATGTGCCCTTCGGGGGAAAGATTTATCGGCAAAGGATGAGCCCGCGTTGGATTAGGTAGTTGGTGGGGTAATGGCCTACCAAGCCGACGATCCATAGCTGGTCTGAGAGGATGATCAGCCACATTGGGACTGAGACACGGCCCAA	Bacteria	Proteobacteria	Alphaproteobacteria	Rhizobiales	Rhizobiaceae	Tianweitania	sediminis
ASV997	GATGAACGCTGGCGGCGTGCTTAACACATGCAAGTCGAACGATGAAGCCCAGCTTGCTGGGTGGATTAGTGGCGAACGGGTGAGTAACACGTGAGTAACCTGCCCTTAACTCTGGGATAAGCCTGGGAAACTGGGTCTAATACCGGATAGGAGCGTCCACCGCATGGTGGGTGTTGGAAAGATTTATCGGTTTTGGATGGACTCGCGGCCTATCAGCTTGTTGGTGAGGTAATGGCTCACCAAGGCGACGACGGGTAGCCGGCCTGAGAGGGTGACCGGCCACACTGGGACTGAGACACGGCCCAG	Bacteria	Actinobacteria	Actinobacteria	Micrococcales	Micrococcaceae	Micrococcus	NA
ASV998	GATGAACGCTGGCGGCGTGCTTAACACATGCAAGTCGAACGGTGAAGCCCAGCTTGCTGGGTGGATCAGTGGCGAACGGGTGAGTAACACGTGAGCAATCTGCCCCTGACTCTGGGATAAGCGCTGGAAACGGCGTCTAATACTGGATACGAACCGTGGAGGCATCTTCAACGGTTGGAAAGATTTTTTGGTCAGGGATGAGCTCGCGGCCTATCAGCTTGTTGGTGAGGTAATGGCTCACCAAGGCGTCGACGGGTAGCCGGCCTGAGAGGGTGACCGGCCACACTGGGACTGAGACACGGCCCAG	Bacteria	Actinobacteria	Actinobacteria	Micrococcales	Microbacteriaceae	Microbacterium	laevaniformans
ASV999	AGCGAACGCTGGCGGCAGGCTTAACACATGCAAGTCGAACGGGCACTTCGGTGCTAGTGGCAGACGGGTGAGTAACGCGTGGGAACGTACCTTTCGGTTCGGAATAATTCAGGGAAACTTGGACTAATACCGGATACGCCCTTCGGGGGAAAGATTTATCGCCGATAGATCGGCCCGCGTCTGATTAGCTAGTTGGTGAGGTAATGGCTCACCAAGGCGACGATCAGTAGCTGGTCTGAGAGGATGATCAGCCACATTGGGACTGAGACACGGCCCAA	Bacteria	Proteobacteria	Alphaproteobacteria	Rhizobiales	Beijerinckiaceae	Bosea	NA
ASV1000	GATGAACGCTGGCGGCGTGCCTAATACATGCAAGTCGAGCGAACAGATAAGGAGCTTGCTCCTTTGACGTTAGCGGCGGACGGGTGAGTAACACGTGGGTAACCTACCTATAAGACTGGGACAACTTCGGGAAACCGGAGCTAATACCGGATAATATGTTGAACCGCATGGTTCAATAGTGAAAGATGGTTTTGCTATCACTTATAGATGGACCCGCGCCGTATTAGCTAGTTGGTGAGGTAACGGCTCACCAAGGCAACGATACGTAGCCGACCTGAGAGGGTGATCGGCCACACTGGAACTGAGACACGGTCCAG	Bacteria	Firmicutes	Bacilli	Bacillales	Staphylococcaceae	Staphylococcus	lugdunensis
ASV1001	ATTGAACGCTGGCGGCATGCTTTACACATGCAAGTCGAACGGTAACAGGTTAAGCTGACGAGTGGCGAACGGGTGAGTAATGCATCGGAACGTGCCCGGTCGTGGGGGATAACGCAGCGAAAGCTGCGCTAATACCGCATACGATCTGAGGATGAAAGCGGGGGACCGTAGGGCCTCGCGCGATCGGAGCGGCCGATGTCAGATTAGGTAGTTGGTGGGGTAAAGGCTCACCAAGCCGACGATCTGTAGCTGGTCTGAGAGGACGACCAGCCACACTGGGACTGAGACACGGCCCAG	Bacteria	Proteobacteria	Gammaproteobacteria	Betaproteobacteriales	Burkholderiaceae	Hydrogenophaga	NA
ASV1002	GACGAACGCTGGCGGCGTGCTTAACACATGCAAGTCGAACGGAAAGGCCCTGCTTGCAGGGTACTCGAGTGGCGAACGGGTGAGTAACACGTGGGTGATCTGCCCTGCACTTCGGGATAAGCTTGGGAAACTGGGTCTAATACCGGATAGGAGCCATCTTTAGTGTGGTGGTTGGAAAGTTTTTTCGGTGTAGGATGAGCTCGCGGCCTATCAGCTTGTTGGTGGGGTAATGGCCTACCAAGGCGGCGACGGGTAGCCGGCCTGAGAGGGTGTACGGCCACATTGGGACTGAGATACGGCCCAG	Bacteria	Actinobacteria	Actinobacteria	Corynebacteriales	Corynebacteriaceae	Corynebacterium_1	segmentosum
ASV1003	ATTGAACGCTGGCGGCATGCTTAACACATGCAAGTCGAACGGCAGCACAGCCCGCAAGGGTGGGTGGCGAGTGGCGGACGGGTGAGGAATACATCGGAATCTGCCCAGTCGTGGGGGATAACCAGCCGAAAGGTTGGCTAATACCGCATGCGACCGGAAGGTGAAAGCGGGGGACCGTAAGGCCTCGCGCGATTGGATGAGCCGATGTCGGATTAGCTAGTTGGTAGGGTAAAGGCCTACCAAGGCGACGATCCGTAGCTGGTCTGAGAGGATGATCAGCCACACTGGAACTGAGACACGGTCCAG	Bacteria	Proteobacteria	Gammaproteobacteria	Xanthomonadales	Rhodanobacteraceae	NA	NA
ASV1004	ATTGAACGCTGGCGGCATGCCTTACACATGCAAGTCGAACGGTAACAGGTCTTCGGATGCTGACGAGTGGCGAACGGGTGAGTAATACATCGGAACGTGCCCGATCGTGGGGGATAACGAAGCGAAAGCTTTGCTAATACCGCATAAGATCTAAGGATGAAAGCAGGGGACCGTAAGGCCTTGCGCGAACGGAGCGGCCGATGGCAGATTAGGTAGTTGGTGGGATAAAAGCTTACCAAGCCGACGATCTGTAGCTGGTCTGAGAGGACGACCAGCCACACTGGGACTGAGACACGGCCCAG	Bacteria	Proteobacteria	Gammaproteobacteria	Betaproteobacteriales	Burkholderiaceae	Acidovorax	NA
ASV1005	GATGAACGCTGGCGGCGTGCCTAACACATGCAAGTCGAGCGATCTTCTTCGGAAGAGAGCGGCGGACGGGTGAGTAACGCGTGGGTAACCTGCCCTGTACACACGGATAACATACCGAAAGGTATGCTAATACGAGATAATATACTTTTATCGCATGGTAGAAGTATCAAAGCTTTTGCGGTACAGGATGGACCCGCGTCTGATTAGCTAGTTGGTGAGGTAATGGCTCACCAAGGCGACGATCAGTAGCCGACCTGAGAGGGTGATCGGCCACATTGGAACTGAGACACGGTCCAA	Bacteria	Firmicutes	Clostridia	Clostridiales	Peptostreptococcaceae	Romboutsia	NA
ASV1006	ATTGAACGCTGGCGGCATGCTTAACACATGCAAGTCGAACGGCAGCACAGCAGAGCTTGCTCTGTGGGTGGCGAGTGGCGGACGGGTGAGTAATGCATCGGGACCTACCCAGACGTGGGGGATAACGTAGGGAAACTTACGCTAATACCGCATACGTCCTACGGGAGAAAGCGGGGGATCTTCGGACCTCGCGCGGTTGGATGGACCGATGTGCGATTAGCTTGTTGGTGAGGTAACGGCTCACCAAGGCGACGATCGCTAGCTGGTCTGAGAGGATGATCAGCCACACTGGGACTGAGACACGGCCCAG	Bacteria	Proteobacteria	Gammaproteobacteria	Xanthomonadales	Rhodanobacteraceae	Luteibacter	NA
ASV1007	AACGAACGCTGGCGGCATGCCTAACACATGCAAGTCGAACGAGATCTTCGGGTCTAGTGGCGCACGGGTGCGTAACGCGTGGGAATCTGCCCTTTGGTTCGGAATAACAGTTGGAAACGACTGCTAATACCGGATGATGACGTAAGTCCAAAGATTTATCGCCAGAGGATGAGCCCGCGTAGGATTAGCTAGTTGGTGTGGTAAGAGCGCACCAAGGCGACGATCCTTAGCTGGTCTGAGAGGATGATCAGCCACACTGGGACTGAGACACGGCCCAG	Bacteria	Proteobacteria	Alphaproteobacteria	Sphingomonadales	Sphingomonadaceae	Sphingomonas	NA
ASV1008	AGTGAACGCTGGCGGCGTGCTTAACACATGCAAGTCGAACGAGAACGGATTATAGCTTGCTATAATTGTCAGCTAAGTGGCGCACGGGTGAGTAATATATAGGTAATGTGCCCTAGAGAAGAGGATAACAGTTGGAAACGACTGCTAAGACTCTATATGCCTTTAAGACAGAAGTCTGCAAGGGAAATATTTATAGCTCTAGGATCAGCCTGTACAGTATCAGTTAGTTGGTGAGGTAATGGCTCACCAAGACAATGACGCTTAACTGGTTTGAGAGGATGATCAGTCACACTGGAACTGAGACACGGTCCAG	Bacteria	Epsilonbacteraeota	Campylobacteria	Campylobacterales	Arcobacteraceae	Arcobacter	NA
ASV1009	GGTGAACGCTGGTAACGTGGATACCGGCATGCAAGTCAAGGGGCCGCAAGGCACCGGCGAACGGCTTAGTAACACGTAGATACATACCGTAAAGTGGGGCACAGCTCGTCGAAAGACGGGGTAATTTCCCATGTGAACGCAAGTTTAAAGGCGCAAGCCGCTTTACGAATGGTCTGCGGTCCATCAGCTAGTTGGTGAGGTAAAGGCTCACCAAGGCTATGACGGATAGGGGGCGTGAGAGCGCGACCCCCAAGAATGGCACTGCGACACGGGCCAT	Bacteria	Patescibacteria	Parcubacteria	Candidatus_Staskawiczbacteria	NA	NA	NA
ASV1010	GACGAACGCTGGCGGCGTGCTTAACACATGCAAGTCGAACGGAAAGGCCCTGCTTGCAGGGTACTCGAGTGGCGAACGGGTGAGTAACACGTGGGTGATCTGCCTCGTACTTCGGGATAAGCCTGGGAAACTGGGTCTAATACCGGATAGGACCTTCTTTTAGTGTGGAAGGTGGAAAGTTTTTCGGTACGAGATGAGCCCGCGGCCTATCAGCTTGTTGGTGGGGTAATGGCCTACCAAGGCGACGACGGGTAGCCGGCCTGAGAGGGTGTACGGCCACATTGGGACTGAGACACGGCCCAG	Bacteria	Actinobacteria	Actinobacteria	Corynebacteriales	Corynebacteriaceae	Corynebacterium_1	NA
ASV1011	ATTGAACGCTGGCGGCACGCCTAATACATGCAAGTCGAGCGGGGTAGCAATACTTAGCGGCGGACGGGTGAGTAATACATAGGAATCTGCCTTGTAGTGGGGGACAACAGTTCGAAAGGACTGCTAATACCGCATATTCTCTGAGGAGGAAAGGGGGGTAGTAATACCTCTCGCTATAAGATGAGCCTATGTCAGATTAGCTAGTTGGTGGGGTAAAGGCTCACCAAGGCGACGATCTGTAACTGGTCTGAGAGGACGACCAGTCACACTGGGACTGAGACACGGCCCAG	Bacteria	Proteobacteria	Gammaproteobacteria	Beggiatoales	Beggiatoaceae	Beggiatoa	NA
ASV1012	GACGAACGCTGGCGGCGTGCTTAACACATGCAAGTCGAACGGAAAGGCCCGCTTGCGGGTACTCGAGTGGCGAACGGGTGAGTAACACGTGGGCAACCTGCCCTCAGCTCTGGGATAACTCCGGGAAACCGGTGCTAATACTGGATATCGACTTCTGCTCGCATGGGTGGTTGTTGAAAGTTTTTCGGCTGGGGATGGGCCCGCGGCCTATCAGCTTGTTGGTGGGGTGATGGCCTACCAAGGCGACGACGGGTAGCCGGCCTGAGAGGGCGACCGGCCACACTGGGACTGAGACACGGCCCAG	Bacteria	Actinobacteria	Actinobacteria	Frankiales	Nakamurellaceae	Nakamurella	NA
ASV1013	GACGAACGCTAGCGGCGTGCTTAACACATGCAAGTCGAGCGGTAAGGCCCTTCGGGGTACACGAGCGGCGAACGGGTGAGTAACACGTGGGTGATCTGCCTTGCACTTCGGGATAAGCCTGGGAAACCGGGTCTAATACCGGATATGACCACTGAATGCATGTTCGGTGGTGGAAAGATTTATCGGTGCGAGATGGGCCCGCGGCCTATCAGCTTGTTGGTGAGGTAACGGCTCACCAAGGCGACGACGGGTAGCCGACCTGAGAGGGTGACCGGCCACACTGGGACTGAGACACGGCCCAG	Bacteria	Actinobacteria	Actinobacteria	Corynebacteriales	Nocardiaceae	Nocardia	NA
ASV1014	AACGAACGCTGGCGGCGTGCCTAACACATGCAAGTCGCACGAGAAAGCCCTCGGGCAAGTAAAGTGGCGCACGGGTGAGTAATACGTAGGAACGTGTCTTTAGGTGGGGAATAACCACGGGAAACCGTAGCTAATACCGCATGATCTCGTAAGAGTAAAGGTGGCCTCTACTTGTAAGCTACCGCCGAAAGAGCGGCCTACGTCCCATTAGCTAGTTGGTAGGGTAATAGCCTACCAAGGCTACGATGGGTAGCTGGTCTGAGAGGACGATCAGCCACACTGGAACTGAGACACGGTCCAG	Bacteria	Proteobacteria	Deltaproteobacteria	Oligoflexales	Oligoflexaceae	NA	NA
[truncated: 3,273 more rows]
