# Supplementary material for: The microbiome of the marine flatworm Macrostomum lignano provides fitness advantages and exhibits circadian rhythmicity
Source: Commun Biol. 2023 Mar 18;6:289. doi: 10.1038/s42003-023-04671-y (PMC10024726; doi:10.1038/s42003-023-04671-y)
Supplement: Supplementary file 5 — Supplementary Data 2 [file 42003_2023_4671_MOESM5_ESM.xlsx]

## Sheet: Algae_counts_nonneutral
otu_id	Kingdom	Phylum	Class	Order	Family	Genus	Species	mean_abundance	occurrence	predicted_occurrence	div_from_neutral
ASV149	Bacteria	Proteobacteria	Gammaproteobacteria	Enterobacteriales	Enterobacteriaceae	Escherichia/Shigella	coli	6.49e-05	0.823529	0.398906	0.424624
ASV752	Bacteria	Proteobacteria	Alphaproteobacteria	Rhizobiales	Rhizobiaceae	Nitratireductor	NA	4.5e-05	0.676471	0.267125	0.409346
ASV499	Bacteria	Proteobacteria	Gammaproteobacteria	Betaproteobacteriales	Burkholderiaceae	NA	NA	4.5e-05	0.647059	0.267125	0.379934
ASV1345	Bacteria	Patescibacteria	Parcubacteria	Candidatus_Kaiserbacteria	NA	NA	NA	3.5e-05	0.529412	0.201271	0.328141
ASV232	Bacteria	Proteobacteria	Gammaproteobacteria	Pseudomonadales	Moraxellaceae	Enhydrobacter	NA	2.83e-05	0.470588	0.158449	0.312139
ASV86	Bacteria	Cyanobacteria	Oxyphotobacteria	Chloroplast	NA	NA	NA	9.66e-05	0.882353	0.588261	0.294092
ASV1248	Bacteria	Proteobacteria	Gammaproteobacteria	Alteromonadales	Alteromonadaceae	Aestuariibacter	NA	3.66e-05	0.5	0.212144	0.287856
ASV521	Bacteria	Actinobacteria	Thermoleophilia	Solirubrobacterales	Solirubrobacteraceae	NA	NA	2.83e-05	0.441176	0.158449	0.282727
ASV71	Bacteria	Bacteroidetes	Bacteroidia	Cytophagales	Spirosomaceae	Persicitalea	NA	2.83e-05	0.441176	0.158449	0.282727
ASV433	Bacteria	Actinobacteria	Actinobacteria	Micrococcales	Dermabacteraceae	Brachybacterium	NA	3.83e-05	0.5	0.223069	0.276931
ASV753	Bacteria	Acidobacteria	Blastocatellia_(Subgroup_4)	Blastocatellales	Blastocatellaceae	Blastocatella	NA	3.5e-05	0.470588	0.201271	0.269318
ASV47	Bacteria	Firmicutes	Bacilli	Bacillales	Listeriaceae	Listeria	monocytogenes	6.66e-05	0.676471	0.409635	0.266835
ASV413	Bacteria	Proteobacteria	Gammaproteobacteria	Betaproteobacteriales	Burkholderiaceae	Polynucleobacter	duraquae	2.66e-05	0.411765	0.147955	0.26381
ASV1425	Bacteria	Proteobacteria	Alphaproteobacteria	Sphingomonadales	Sphingomonadaceae	NA	NA	2.33e-05	0.382353	0.127279	0.255074
ASV192	Bacteria	Cyanobacteria	Oxyphotobacteria	Chloroplast	NA	NA	NA	4.66e-05	0.529412	0.27819	0.251221
ASV315	Bacteria	Actinobacteria	Actinobacteria	Propionibacteriales	Propionibacteriaceae	Propionicicella	NA	9.49e-05	0.823529	0.579214	0.244315
ASV54	Bacteria	Proteobacteria	Gammaproteobacteria	Enterobacteriales	Enterobacteriaceae	Escherichia/Shigella	NA	4e-05	0.470588	0.234038	0.236551
ASV122	Bacteria	Proteobacteria	Gammaproteobacteria	Betaproteobacteriales	Burkholderiaceae	Limnohabitans	NA	2.16e-05	0.352941	0.117115	0.235826
ASV599	Bacteria	Firmicutes	Bacilli	Bacillales	Staphylococcaceae	Staphylococcus	NA	2.16e-05	0.352941	0.117115	0.235826
ASV16	Bacteria	Proteobacteria	Bacteria	Caulobacterales	Hyphomonadaceae	Alteromonas	NA	6.33e-05	0.617647	0.388118	0.229529
ASV1994	Bacteria	Proteobacteria	Alphaproteobacteria	Rhizobiales	Rhizobiaceae	NA	NA	1.83e-05	0.323529	0.0971822	0.226347
ASV956	Bacteria	Proteobacteria	Alphaproteobacteria	NA	NA	NA	NA	2.33e-05	0.352941	0.127279	0.225662
ASV1426	Bacteria	Actinobacteria	Actinobacteria	Propionibacteriales	Nocardioidaceae	Nocardioides	NA	2e-05	0.323529	0.10708	0.216449
ASV1281	Bacteria	Proteobacteria	Alphaproteobacteria	Sphingomonadales	Sphingomonadaceae	NA	NA	3e-05	0.382353	0.169037	0.213316
ASV2051	Bacteria	Proteobacteria	Gammaproteobacteria	Pasteurellales	Pasteurellaceae	Haemophilus	parainfluenzae	1.67e-05	0.294118	0.0874307	0.206687
ASV974	Bacteria	Proteobacteria	Gammaproteobacteria	Pseudomonadales	Moraxellaceae	Perlucidibaca	NA	1.83e-05	0.294118	0.0971822	0.196935
ASV804	Bacteria	Bacteroidetes	Bacteroidia	Chitinophagales	Chitinophagaceae	NA	NA	1.33e-05	0.235294	0.068404	0.16689
ASV1883	Bacteria	Proteobacteria	Gammaproteobacteria	Betaproteobacteriales	Burkholderiaceae	Paucibacter	NA	1.33e-05	0.235294	0.068404	0.16689
ASV694	Bacteria	Proteobacteria	Alphaproteobacteria	Rhizobiales	Rhizobiaceae	NA	NA	1.33e-05	0.235294	0.068404	0.16689
ASV89	Bacteria	Proteobacteria	Gammaproteobacteria	Legionellales	Legionellaceae	Legionella	NA	8.99e-05	0.705882	0.551388	0.154495
ASV1844	Bacteria	Actinobacteria	Actinobacteria	Micrococcales	Micrococcaceae	Pseudarthrobacter	NA	1.67e-05	0.235294	0.0874307	0.147863
ASV1843	Bacteria	Proteobacteria	Alphaproteobacteria	Rhizobiales	Hyphomicrobiaceae	Hyphomicrobium	NA	1.17e-05	0.205882	0.0591472	0.146735
ASV2355	Bacteria	Proteobacteria	Alphaproteobacteria	Rhizobiales	Rhizobiaceae	Allorhizobium-Neorhizobium-Pararhizobium-Rhizobium	NA	1.17e-05	0.205882	0.0591472	0.146735
ASV2186	Bacteria	Proteobacteria	Alphaproteobacteria	Rhizobiales	Beijerinckiaceae	alphaI_cluster	NA	1.17e-05	0.205882	0.0591472	0.146735
ASV1314	Bacteria	Patescibacteria	Patescibacteria	NA	NA	NA	NA	1.17e-05	0.205882	0.0591472	0.146735
ASV112	Bacteria	Proteobacteria	Alphaproteobacteria	Rhodobacterales	Rhodobacteraceae	Haematobacter	massiliensis	1.17e-05	0.205882	0.0591472	0.146735
ASV473	Bacteria	Proteobacteria	Alphaproteobacteria	Rhizobiales	Beijerinckiaceae	Methylobacterium	NA	1.17e-05	0.205882	0.0591472	0.146735
ASV385	Bacteria	Proteobacteria	Alphaproteobacteria	Rhodobacterales	Rhodobacteraceae	Pseudorhodobacter	NA	1.17e-05	0.205882	0.0591472	0.146735
ASV2791	Bacteria	Patescibacteria	Parcubacteria	Candidatus_Staskawiczbacteria	NA	NA	NA	1.17e-05	0.205882	0.0591472	0.146735
ASV2562	Bacteria	Proteobacteria	Gammaproteobacteria	Diplorickettsiales	Diplorickettsiaceae	Aquicella	NA	1.17e-05	0.205882	0.0591472	0.146735
ASV103	Bacteria	Patescibacteria	Gracilibacteria	Candidatus_Peribacteria	NA	NA	NA	1.33e-05	0.205882	0.068404	0.137478
ASV1217	Bacteria	Proteobacteria	Alphaproteobacteria	Micavibrionales	NA	NA	NA	1.33e-05	0.205882	0.068404	0.137478
ASV1461	Bacteria	Proteobacteria	Alphaproteobacteria	Rhizobiales	Devosiaceae	Devosia	NA	1.33e-05	0.205882	0.068404	0.137478
ASV20	Bacteria	Proteobacteria	Gammaproteobacteria	Alteromonadales	Alteromonadales	Alteromonas	NA	0.000539482	1	0.999983	1.68e-05
ASV44	Bacteria	Proteobacteria	Gammaproteobacteria	Oceanospirillales	Oceanospirillales	Alcanivorax	venustensis	0.000547807	1	0.999987	1.32e-05
ASV21	Bacteria	Proteobacteria	Gammaproteobacteria	Alteromonadales	Alteromonadales	Alteromonas	NA	0.000619405	1	0.999998	1.51e-06
ASV18	Bacteria	Proteobacteria	Alphaproteobacteria	Rhodobacterales	Rhodobacterales	Marinovum	algicola	0.00062107	1	0.999999	1.43e-06
ASV19	Bacteria	Proteobacteria	Gammaproteobacteria	Alteromonadales	Alteromonadales	Alteromonas	NA	0.000666027	1	1	3.5e-07
ASV62	Bacteria	Cyanobacteria	Oxyphotobacteria	Chloroplast	Chloroplast	NA	NA	0.000714314	1	1	7.39e-08
ASV37	Bacteria	Proteobacteria	Gammaproteobacteria	Pseudomonadales	Pseudomonadales	Pseudomonas	NA	0.000772592	1	1	1.08e-08
ASV6	Bacteria	Bacteroidetes	Bacteroidia	Cytophagales	Cytophagales	NA	NA	0.131772	1	1	0
ASV2	Bacteria	Proteobacteria	Alphaproteobacteria	Rhizobiales	Rhizobiales	NA	NA	0.0474478	1	1	0
ASV1	Bacteria	Cyanobacteria	Oxyphotobacteria	Chloroplast	Chloroplast	NA	NA	0.0825158	1	1	0
ASV4	Bacteria	Patescibacteria	Gracilibacteria	Candidatus_Peregrinibacteria	Candidatus_Peregrinibacteria	NA	NA	0.0703924	1	1	0
ASV8	Bacteria	Proteobacteria	Alphaproteobacteria	Rhodospirillales	Rhodospirillales	NA	NA	0.0679831	1	1	0
ASV9	Bacteria	Planctomycetes	Phycisphaerae	Phycisphaerales	Phycisphaerales	Phycisphaera	NA	0.0615176	1	1	0
ASV5	Bacteria	Proteobacteria	Alphaproteobacteria	Rhodobacterales	Rhodobacterales	Ponticoccus	NA	0.0595562	1	1	0
ASV7	Bacteria	Bacteroidetes	Bacteroidia	Cytophagales	Cytophagales	Cyclobacterium	NA	0.0578012	1	1	0
ASV14	Bacteria	Bacteroidetes	Bacteroidia	Flavobacteriales	Flavobacteriales	Muricauda	NA	0.0530358	1	1	0
ASV31	Bacteria	Firmicutes	Bacilli	Bacillales	Bacillales	Bacillus	NA	0.00311201	1	1	0
ASV10	Bacteria	Proteobacteria	Gammaproteobacteria	Alteromonadales	Alteromonadales	Aestuariibacter	NA	0.0286275	1	1	0
ASV11	Bacteria	Proteobacteria	Alphaproteobacteria	Rhizobiales	Rhizobiales	Nitratireductor	aquibiodomus	0.0205836	1	1	0
ASV15	Bacteria	Proteobacteria	Gammaproteobacteria	OM182_clade	OM182_clade	NA	NA	0.0141597	1	1	0
ASV12	Bacteria	Proteobacteria	Alphaproteobacteria	Rhizobiales	Rhizobiales	Ahrensia	NA	0.0122549	1	1	0
ASV13	Bacteria	Proteobacteria	Alphaproteobacteria	Rhizobiales	Rhizobiales	Labrenzia	aggregata	0.0110128	1	1	0
ASV23	Bacteria	Proteobacteria	Gammaproteobacteria	Alteromonadales	Alteromonadales	Alteromonas	macleodii	0.0104433	1	1	0
ASV24	Bacteria	Proteobacteria	Alphaproteobacteria	Caulobacterales	Caulobacterales	Hyphomonas	NA	0.00634891	1	1	0
ASV17	Bacteria	Proteobacteria	Alphaproteobacteria	Rhodobacterales	Rhodobacterales	Sulfitobacter	pontiacus	0.00621403	1	1	0
ASV33	Bacteria	Firmicutes	Bacilli	Bacillales	Bacillales	Staphylococcus	NA	0.00169004	1	1	0
ASV3	Bacteria	Proteobacteria	Alphaproteobacteria	Rhodobacterales	Rhodobacterales	Thalassococcus	NA	0.243017	1	1	0
ASV105	Bacteria	Proteobacteria	Gammaproteobacteria	Pseudomonadales	Pseudomonadales		aerosaccus	0.000156516	0.323529	0.832652	-0.509122
ASV279	Bacteria	Cyanobacteria	Oxyphotobacteria	Chloroplast	Chloroplast	NA	NA	7.83e-05	0.235294	0.482726	-0.247432
ASV26	Bacteria	Proteobacteria	Gammaproteobacteria	Enterobacteriales	Enterobacteriales	Serratia	marcescens	6.49e-05	0.205882	0.398906	-0.193023
ASV48	Bacteria	Cyanobacteria	Oxyphotobacteria	Chloroplast	Chloroplast	Enhydrobacter	NA	0.00047954	0.852941	0.999906	-0.146965
ASV194	Bacteria	Proteobacteria	Gammaproteobacteria	Pseudomonadales	Moraxellaceae	Acinetobacter	NA	4e-05	0.117647	0.234038	-0.11639
