# Supplementary material for: The microbiome of the marine flatworm Macrostomum lignano provides fitness advantages and exhibits circadian rhythmicity
Source: Commun Biol. 2023 Mar 18;6:289. doi: 10.1038/s42003-023-04671-y (PMC10024726; doi:10.1038/s42003-023-04671-y)
Supplement: Supplementary file 6 — Supplementary Data 3 [file 42003_2023_4671_MOESM6_ESM.xlsx]

## Sheet: MWs_worm_counts_nonneutral
otu_id	Kingdom	Phylum	Class	Order	Family	Genus	Species	mean_abundance	occurrence	predicted_occurrence	div_from_neutral
ASV232	Bacteria	Proteobacteria	Gammaproteobacteria	Pseudomonadales	Moraxellaceae	Enhydrobacter	NA	7.61e-05	0.78125	0.101683	0.679567
ASV694	Bacteria	Proteobacteria	Alphaproteobacteria	Rhizobiales	Rhizobiaceae	NA	NA	4.42e-05	0.625	0.0602343	0.564766
ASV89	Bacteria	Proteobacteria	Gammaproteobacteria	Legionellales	Legionellaceae	Legionella	NA	0.000364339	0.96875	0.410864	0.557886
ASV86	Bacteria	Cyanobacteria	Oxyphotobacteria	Chloroplast	NA	NA	NA	0.000399711	0.96875	0.441452	0.527298
ASV33	Bacteria	Firmicutes	Bacilli	Bacillales	Staphylococcaceae	Staphylococcus	NA	0.000313048	0.8125	0.363879	0.448621
ASV61	Bacteria	Proteobacteria	Gammaproteobacteria	Betaproteobacteriales	Burkholderiaceae	Limnobacter	thiooxidans	6.19e-05	0.53125	0.0834565	0.447793
ASV599	Bacteria	Firmicutes	Bacilli	Bacillales	Staphylococcaceae	Staphylococcus	NA	2.83e-05	0.40625	0.0389116	0.367338
ASV1317	Bacteria	Proteobacteria	Alphaproteobacteria	Sphingomonadales	Sphingomonadaceae	Qipengyuania	NA	2.65e-05	0.375	0.0365175	0.338482
ASV149	Bacteria	Proteobacteria	Gammaproteobacteria	Enterobacteriales	Enterobacteriaceae	Escherichia/Shigella	coli	3.18e-05	0.375	0.0436849	0.331315
ASV521	Bacteria	Actinobacteria	Thermoleophilia	Solirubrobacterales	Solirubrobacteraceae	NA	NA	2.12e-05	0.34375	0.029305	0.314445
ASV1694	Bacteria	Proteobacteria	Gammaproteobacteria	Xanthomonadales	Xanthomonadaceae	Arenimonas	NA	2.48e-05	0.34375	0.0341184	0.309632
ASV413	Bacteria	Proteobacteria	Gammaproteobacteria	Betaproteobacteriales	Burkholderiaceae	Polynucleobacter	duraquae	2.65e-05	0.34375	0.0365175	0.307232
ASV1496	Bacteria	Bacteroidetes	Bacteroidia	Chitinophagales	Saprospiraceae	NA	NA	1.95e-05	0.3125	0.0268907	0.285609
ASV1314	Bacteria	Patescibacteria	CPR2	NA	NA	NA	NA	2.12e-05	0.3125	0.029305	0.283195
ASV1383	Bacteria	Proteobacteria	Alphaproteobacteria	Rhizobiales	Xanthobacteraceae	NA	NA	1.77e-05	0.28125	0.0244715	0.256779
ASV882	Bacteria	Patescibacteria	Saccharimonadia	Saccharimonadales	NA	NA	NA	1.95e-05	0.28125	0.0268907	0.254359
ASV1531	Bacteria	Patescibacteria	Parcubacteria	Candidatus_Kaiserbacteria	NA	NA	NA	2.12e-05	0.28125	0.029305	0.251945
ASV1497	Bacteria	Cyanobacteria	Oxyphotobacteria	Chloroplast	NA	NA	NA	1.41e-05	0.25	0.0196178	0.230382
ASV1840	Bacteria	Proteobacteria	Gammaproteobacteria	NA	NA	NA	NA	1.24e-05	0.21875	0.0171833	0.201567
ASV1217	Bacteria	Proteobacteria	Alphaproteobacteria	Micavibrionales	NA	NA	NA	1.24e-05	0.21875	0.0171833	0.201567
ASV1498	Bacteria	Proteobacteria	Alphaproteobacteria	Rhodobacterales	Rhodobacteraceae	NA	NA	1.41e-05	0.21875	0.0196178	0.199132
ASV1691	Bacteria	Patescibacteria	Saccharimonadia	Saccharimonadales	NA	NA	NA	1.59e-05	0.21875	0.0220471	0.196703
ASV823	Bacteria	Proteobacteria	Gammaproteobacteria	Betaproteobacteriales	Burkholderiaceae	Polaromonas	NA	1.95e-05	0.21875	0.0268907	0.191859
ASV1118	Bacteria	Patescibacteria	Parcubacteria	Candidatus_Kaiserbacteria	NA	NA	NA	2.83e-05	0.21875	0.0389116	0.179838
ASV1927	Bacteria	Bacteroidetes	Bacteroidia	Flavobacteriales	Flavobacteriaceae	Flavobacterium	subsaxonicum	1.06e-05	0.1875	0.0147438	0.172756
ASV1690	Bacteria	Proteobacteria	Gammaproteobacteria	Betaproteobacteriales	Burkholderiaceae	Massilia	NA	1.24e-05	0.1875	0.0171833	0.170317
ASV1695	Bacteria	Chloroflexi	KD4-96	NA	NA	NA	NA	1.24e-05	0.1875	0.0171833	0.170317
ASV57	Bacteria	Proteobacteria	Gammaproteobacteria	Oceanospirillales	Halomonadaceae	Halomonas	janggokensis	0.000507598	0.6875	0.526202	0.161298
ASV562	Bacteria	Firmicutes	Bacilli	Lactobacillales	Streptococcaceae	Streptococcus	NA	2.65e-05	0.1875	0.0365175	0.150982
ASV91	Bacteria	Proteobacteria	Gammaproteobacteria	Pseudomonadales	Moraxellaceae	Enhydrobacter	NA	5.31e-05	0.21875	0.0719068	0.146843
ASV1845	Bacteria	Patescibacteria	Gracilibacteria	Candidatus_Peribacteria	NA	NA	NA	8.84e-06	0.15625	0.0122992	0.143951
ASV2561	Bacteria	Proteobacteria	Gammaproteobacteria	Pseudomonadales	Moraxellaceae	Acinetobacter	NA	8.84e-06	0.15625	0.0122992	0.143951
ASV2504	Bacteria	Patescibacteria	Parcubacteria	Candidatus_Kaiserbacteria	NA	NA	NA	8.84e-06	0.15625	0.0122992	0.143951
ASV1692	Bacteria	Proteobacteria	Gammaproteobacteria	Betaproteobacteriales	Burkholderiaceae	Polynucleobacter	NA	8.84e-06	0.15625	0.0122992	0.143951
ASV2295	Bacteria	Elusimicrobia	Elusimicrobia	Lineage_IV	NA	NA	NA	8.84e-06	0.15625	0.0122992	0.143951
ASV803	Bacteria	Proteobacteria	Gammaproteobacteria	Betaproteobacteriales	Burkholderiaceae	Limnobacter	NA	8.84e-06	0.15625	0.0122992	0.143951
ASV362	Bacteria	Actinobacteria	Actinobacteria	Micrococcales	Dermacoccaceae	Dermacoccus	NA	1.06e-05	0.15625	0.0147438	0.141506
ASV2247	Bacteria	Patescibacteria	Parcubacteria	Candidatus_Kaiserbacteria	NA	NA	NA	1.06e-05	0.15625	0.0147438	0.141506
ASV1146	Bacteria	Deinococcus-Thermus	Deinococci	Deinococcales	Deinococcaceae	Deinococcus	NA	1.06e-05	0.15625	0.0147438	0.141506
ASV339	Bacteria	Proteobacteria	Gammaproteobacteria	Enterobacteriales	Enterobacteriaceae	Escherichia/Shigella	NA	1.24e-05	0.15625	0.0171833	0.139067
ASV179	Bacteria	Firmicutes	Bacilli	Lactobacillales	Carnobacteriaceae	Dolosigranulum	NA	1.24e-05	0.15625	0.0171833	0.139067
ASV2706	Bacteria	Acidobacteria	Subgroup_6	NA	NA	NA	NA	1.41e-05	0.15625	0.0196178	0.136632
ASV80	Bacteria	Proteobacteria	Gammaproteobacteria	Oceanospirillales	Halomonadaceae	Halomonas	NA	1.77e-05	0.15625	0.0244715	0.131779
ASV1648	Bacteria	Proteobacteria	Gammaproteobacteria	NA	NA	NA	NA	7.07e-06	0.125	0.00984958	0.11515
ASV1424	Bacteria	Proteobacteria	Alphaproteobacteria	Sphingomonadales	Sphingomonadaceae	Sphingomonas	NA	7.07e-06	0.125	0.00984958	0.11515
ASV1685	Bacteria	Bacteroidetes	Bacteroidia	Chitinophagales	Saprospiraceae	NA	NA	7.07e-06	0.125	0.00984958	0.11515
ASV1781	Bacteria	Actinobacteria	Actinobacteria	Kineosporiales	Kineosporiaceae	Quadrisphaera	NA	7.07e-06	0.125	0.00984958	0.11515
ASV2297	Bacteria	Deinococcus-Thermus	Deinococci	Thermales	Thermaceae	Thermus	NA	7.07e-06	0.125	0.00984958	0.11515
ASV17	Bacteria	Proteobacteria	Alphaproteobacteria	Rhodobacterales	Rhodobacteraceae	Sulfitobacter	pontiacus	0.0136273	1	1	2e-13
ASV26	Bacteria	Proteobacteria	Gammaproteobacteria	Enterobacteriales	Enterobacteriaceae	Serratia	marcescens	0.033008	0.1875	1	-0.8125
ASV81	Bacteria	Proteobacteria	Alphaproteobacteria	Puniceispirillales	Puniceispirillales_Incertae_Sedis	Constrictibacter	NA	0.000624328	0.25	0.604726	-0.354726
ASV15	Bacteria	Proteobacteria	Gammaproteobacteria	OM182_clade	NA	NA	NA	0.00369114	0.65625	0.998477	-0.342227
ASV27	Bacteria	Proteobacteria	Gammaproteobacteria	Betaproteobacteriales	Burkholderiaceae	Burkholderia-Caballeronia-Paraburkholderia	NA	0.00382732	0.71875	0.99884	-0.28009
ASV6	Bacteria	Bacteroidetes	Bacteroidia	Cytophagales	Cyclobacteriaceae	NA	NA	0.00386447	0.75	0.998924	-0.248924
ASV24	Bacteria	Proteobacteria	Alphaproteobacteria	Caulobacterales	Hyphomonadaceae	Hyphomonas	NA	0.000539433	0.3125	0.548904	-0.236404
ASV23	Bacteria	Proteobacteria	Gammaproteobacteria	Alteromonadales	Alteromonadaceae	Alteromonas	macleodii	0.00229922	0.75	0.977819	-0.227819
ASV37	Bacteria	Proteobacteria	Gammaproteobacteria	Pseudomonadales	Pseudomonadaceae	Pseudomonas	NA	0.00345591	0.8125	0.997571	-0.185071
ASV62	Bacteria	Cyanobacteria	Oxyphotobacteria	Chloroplast	NA	NA	NA	0.00040148	0.28125	0.442944	-0.161694
ASV198	Bacteria	Proteobacteria	Gammaproteobacteria	Betaproteobacteriales	Burkholderiaceae	Malikia	spinosa	0.000176863	0.0625	0.22282	-0.16032
ASV248	Bacteria	Firmicutes	Bacilli	Bacillales	Staphylococcaceae	Staphylococcus	NA	0.000137953	0.03125	0.17784	-0.14659
ASV124	Bacteria	Actinobacteria	Actinobacteria	Corynebacteriales	Corynebacteriaceae	Corynebacterium_1	NA	0.000275907	0.1875	0.327826	-0.140326
ASV137	Bacteria	Proteobacteria	Alphaproteobacteria	Rhodobacterales	Rhodobacteraceae	Paracoccus	NA	0.000146797	0.0625	0.188254	-0.125754
ASV205	Bacteria	Actinobacteria	Actinobacteria	Corynebacteriales	Corynebacteriaceae	Corynebacterium	NA	0.000114961	0.03125	0.150224	-0.118974
ASV1576	Bacteria	Firmicutes	Erysipelotrichia	Erysipelotrichales	Erysipelotrichaceae	Dubosiella	NA	0.000113193	0.03125	0.148067	-0.116817
ASV1099	Bacteria	Proteobacteria	Gammaproteobacteria	Betaproteobacteriales	Rhodocyclaceae	Sulfuritalea	NA	0.000102581	0.03125	0.135028	-0.103778
ASV1050	Bacteria	Proteobacteria	Alphaproteobacteria	Rhodobacterales	Rhodobacteraceae	Paenirhodobacter	NA	9.55e-05	0.03125	0.12624	-0.0949904
ASV1784	Bacteria	Proteobacteria	Gammaproteobacteria	Pseudomonadales	Pseudomonadaceae	Pseudomonas	NA	9.55e-05	0.03125	0.12624	-0.0949904
ASV202	Bacteria	Proteobacteria	Gammaproteobacteria	Pseudomonadales	Moraxellaceae	Psychrobacter	NA	9.2e-05	0.03125	0.121818	-0.0905684
ASV195	Bacteria	Proteobacteria	Alphaproteobacteria	Acetobacterales	Acetobacteraceae	Roseomonas	NA	9.2e-05	0.03125	0.121818	-0.0905684
ASV372	Bacteria	Firmicutes	Bacilli	Lactobacillales	Streptococcaceae	Streptococcus	sanguinis	8.84e-05	0.03125	0.117377	-0.0861273
ASV199	Bacteria	Proteobacteria	Gammaproteobacteria	Betaproteobacteriales	Burkholderiaceae	Polaromonas	NA	8.49e-05	0.03125	0.112917	-0.0816671
ASV1941	Bacteria	Proteobacteria	Alphaproteobacteria	Rhodospirillales	Rhodospirillaceae	NA	NA	8.49e-05	0.03125	0.112917	-0.0816671
ASV1940	Bacteria	Proteobacteria	Alphaproteobacteria	Rhizobiales	Devosiaceae	Devosia	NA	8.49e-05	0.03125	0.112917	-0.0816671
ASV410	Bacteria	Proteobacteria	Gammaproteobacteria	Betaproteobacteriales	Burkholderiaceae	NA	NA	8.14e-05	0.03125	0.108438	-0.0771878
ASV843	Bacteria	Proteobacteria	Gammaproteobacteria	NA	NA	NA	NA	7.96e-05	0.03125	0.106191	-0.0749409
ASV1051	Bacteria	Actinobacteria	Actinobacteria	Micrococcales	Intrasporangiaceae	Humibacillus	NA	7.96e-05	0.03125	0.106191	-0.0749409
ASV434	Bacteria	Proteobacteria	Gammaproteobacteria	Pseudomonadales	Moraxellaceae	Acinetobacter	bohemicus	7.78e-05	0.03125	0.103939	-0.0726892
ASV2054	Bacteria	Bacteroidetes	Bacteroidia	Bacteroidales	Muribaculaceae	NA	NA	7.78e-05	0.03125	0.103939	-0.0726892
ASV802	Bacteria	Proteobacteria	Alphaproteobacteria	Rickettsiales	NA	NA	NA	7.78e-05	0.03125	0.103939	-0.0726892
ASV220	Bacteria	Patescibacteria	Parcubacteria	Candidatus_Kaiserbacteria	NA	NA	NA	7.61e-05	0.03125	0.101683	-0.0704327
ASV273	Bacteria	Proteobacteria	Gammaproteobacteria	Betaproteobacteriales	Burkholderiaceae	Ramlibacter	NA	7.07e-05	0.03125	0.0948843	-0.0636343
ASV243	Bacteria	Proteobacteria	Alphaproteobacteria	Rhodobacterales	Rhodobacteraceae	Paracoccus	yeei	7.07e-05	0.03125	0.0948843	-0.0636343
ASV423	Bacteria	Proteobacteria	Gammaproteobacteria	Pseudomonadales	Pseudomonadaceae	Pseudomonas	NA	6.9e-05	0.03125	0.0926084	-0.0613584
ASV190	Bacteria	Bacteroidetes	Bacteroidia	Flavobacteriales	Weeksellaceae	Chryseobacterium	NA	6.9e-05	0.03125	0.0926084	-0.0613584
ASV2119	Bacteria	Proteobacteria	Gammaproteobacteria	Oceanospirillales	Halomonadaceae	Halomonas	NA	6.9e-05	0.03125	0.0926084	-0.0613584
